# Supplementary material for: Proteomic Profile of Reversible Protein Oxidation Using PROP, Purification of Reversibly Oxidized Proteins
Source: PLoS One. 2012 Feb 28;7(2):e32527. doi: 10.1371/journal.pone.0032527 (PMC3289665; doi:10.1371/journal.pone.0032527)
Supplement: Table S1 — Summary of Mass Spectral Search Results. An Excel spreadsheet containing a list of the peptide sequence matches identified using the OMSSA search engine. Separate worksheets list the peptide matches that passed the FDR filter; the unique peptides from the FDR-filtered matches; the unique proteins from the FDR-filtered matches; and the complete data used to generate the results presented in Tables 1– 5 of the manuscript. (XLSX) [file pone.0032527.s002.xlsx]

## Sheet: Unique FDR Filtered Proteins
gi	Protein Mass [kDa]	Protein defLine	Protein pValue	H2O2	H2O2	H2O2	H2O2	H2O2	H2O2	Untrx	Untrx	Untrx	Untrx	Untrx	Untrx			H2O2 Total	Untrx Total	Ratio
136429	24.41	Trypsin Precursor	0	10 (197)	9 (181)	10 (138)	9 (216)	9 (234)	10 (269)	11 (256)	9 (258)	9 (301)	11 (284)	9 (282)	9 (321)	12		1235	1702	0.725617
111111	1.3	Angiotensin I	4.13048e-07	1 (4)	1 (4)	1 (3)	1 (5)	1 (4)	1 (5)	1 (5)	1 (5)	1 (3)	1 (5)	1 (7)	1 (8)	12		25	33	0.757576
55956899	62.06	keratin, type I cytoskeletal 9	0	12 (27)	10 (11)	7 (12)	2 (2)	7 (8)	6 (7)	9 (14)	9 (19)	13 (26)	4 (7)	15 (43)	4 (7)	12		67	116	0.577586
4501885	41.74	actin, cytoplasmic 1	0	5 (18)	5 (12)	4 (10)	4 (10)	3 (12)	5 (12)	1 (3)	4 (7)	2 (2)	2 (3)	1 (3)	3 (6)	12		74	24	3.08333
178344	69.36	albumin	5.3827e-298	1 (1)	X	X	X	X	X	X	1 (1)	1 (1)	1 (2)	X	1 (2)	5		1	6	0.166667
119395750	66.04	keratin, type II cytoskeletal 1	2.01837e-155	10 (21)	9 (11)	8 (14)	4 (5)	7 (10)	10 (19)	10 (20)	10 (18)	12 (29)	9 (15)	14 (34)	6 (8)	12		80	124	0.645161
195972866	58.8	keratin, type I cytoskeletal 10	6.48634e-135	6 (8)	5 (9)	2 (3)	1 (1)	2 (2)	7 (12)	6 (9)	6 (16)	10 (20)	5 (8)	11 (25)	2 (3)	12		35	81	0.432099
47132620	65.43	keratin, type II cytoskeletal 2 epidermal	7.4817e-98	6 (13)	4 (5)	3 (4)	2 (3)	2 (5)	3 (5)	2 (5)	4 (6)	10 (26)	2 (4)	7 (16)	1 (3)	12		35	60	0.583333
3336842	69.32	bovine serum album	3.70681e-121	7 (9)	2 (3)	1 (1)	3 (3)	1 (1)	3 (4)	5 (7)	8 (11)	7 (10)	6 (11)	7 (13)	10 (15)	12		21	67	0.313433
4501881	42.05	actin, alpha skeletal muscle	4.7863e-87	9 (23)	10 (24)	7 (13)	7 (19)	8 (19)	7 (21)	6 (11)	5 (10)	6 (10)	4 (10)	6 (11)	4 (5)	12		119	57	2.08772
4757826	13.71	beta-2-microglobulin precursor	1.01158e-27	2 (5)	2 (6)	3 (5)	2 (4)	2 (2)	2 (5)	3 (8)	4 (11)	4 (9)	2 (8)	2 (6)	2 (7)	12		27	49	0.55102
14389309	49.9	tubulin alpha-1C chain	6.19441e-27	1 (1)	1 (1)	1 (1)	1 (1)	X	1 (1)	1 (1)	1 (1)	1 (1)	1 (1)	X	X	9		5	4	1.25
4507729	49.91	tubulin beta-2A chain	3.85478e-26	3 (3)	X	X	X	3 (3)	X	X	1 (1)	1 (1)	1 (2)	X	1 (1)	6		6	5	1.2
7669492	36.05	glyceraldehyde-3-phosphate dehydrogenase [Homo sapiens]	0	10 (32)	11 (34)	8 (21)	6 (21)	7 (31)	9 (26)	6 (8)	7 (25)	5 (11)	3 (6)	6 (17)	3 (10)	12		165	77	2.14286
7657176	20.65	protein canopy homolog 2 isoform 1 precursor	0	3 (4)	5 (7)	2 (3)	4 (5)	6 (11)	5 (7)	7 (11)	6 (10)	5 (7)	6 (11)	5 (11)	7 (14)	12		37	64	0.578125
20070125	57.11	protein disulfide-isomerase precursor	0	6 (12)	10 (12)	5 (6)	5 (10)	7 (11)	7 (9)	6 (7)	7 (12)	4 (7)	4 (4)	4 (6)	5 (7)	12		60	43	1.39535
5031973	48.12	protein disulfide-isomerase A6 precursor	0	9 (12)	6 (10)	6 (7)	5 (8)	9 (12)	9 (13)	11 (19)	9 (18)	8 (16)	7 (11)	10 (16)	8 (15)	12		62	95	0.652632
4758304	72.93	protein disulfide-isomerase A4 precursor	3.3037e-16	X	X	X	X	X	X	1 (1)	2 (2)	2 (2)	X	2 (2)	X	4		0	7	0
21361657	56.78	protein disulfide-isomerase A3 precursor	1.58855e-108	4 (6)	7 (8)	2 (2)	3 (4)	4 (5)	5 (6)	9 (13)	10 (15)	12 (19)	7 (9)	8 (10)	9 (16)	12		31	82	0.378049
4507149	15.94	superoxide dismutase [Cu-Zn]	0	5 (28)	5 (21)	5 (23)	5 (24)	6 (30)	6 (23)	7 (31)	6 (37)	7 (35)	8 (34)	6 (33)	8 (26)	12		149	196	0.760204
7705851	15.51	coiled-coil-helix-coiled-coil-helix domain-containing protein 2, mitochondrial precur	4.79738e-320	2 (2)	1 (1)	1 (1)	1 (1)	1 (1)	1 (1)	2 (2)	1 (1)	3 (4)	3 (3)	1 (1)	3 (3)	12		7	14	0.5
4757900	48.14	calreticulin precursor	1.28529e-93	4 (5)	6 (11)	6 (7)	4 (4)	3 (4)	3 (4)	9 (18)	9 (23)	8 (16)	6 (6)	6 (11)	6 (13)	12		35	87	0.402299
310114940	42	PREDICTED: HLA class I histocompatibility antigen, A-69 alpha chain-like isoform 10	1.21619e-60	2 (3)	3 (5)	X	2 (3)	3 (3)	3 (5)	5 (8)	4 (5)	6 (9)	5 (7)	3 (9)	4 (6)	11		19	44	0.431818
4505571	47.69	sequestosome-1 isoform 1	8.62979e-33	1 (1)	1 (1)	X	X	1 (2)	1 (1)	X	X	1 (1)	X	X	1 (1)	6		5	2	2.5
4503143	44.55	cathepsin D preproprotein	1.03992e-24	X	1 (1)	1 (1)	X	1 (1)	X	1 (1)	3 (3)	2 (3)	1 (1)	X	X	7		3	8	0.375
22538442	33.87	cathepsin Z preproprotein	3.77572e-14	X	X	X	X	X	X	X	X	X	1 (1)	1 (1)	X	2		0	2	0
4503471	50.14	elongation factor 1-alpha 1	5.67545e-23	X	1 (1)	X	X	2 (3)	2 (2)	1 (1)	1 (1)	2 (2)	2 (2)	1 (1)	1 (2)	9		6	9	0.666667
4504975	95.38	low-density lipoprotein receptor isoform 1 precursor	5.50808e-16	X	X	X	X	X	X	X	X	X	X	1 (1)	X	1		0	1	0
4502985	10.19	cytochrome c oxidase subunit 6B1	4.73151e-13	X	1 (1)	X	1 (1)	X	X	1 (1)	2 (2)	1 (1)	X	1 (1)	2 (2)	7		2	7	0.285714
94721246	57.95	alkaline phosphatase, placental type preproprotein	1.79473e-11	1 (2)	X	1 (1)	X	1 (1)	1 (1)	1 (4)	1 (2)	1 (6)	1 (2)	1 (2)	1 (1)	10		5	17	0.294118
4504151	63.55	granulins precursor	1.58489e-08	X	1 (1)	X	X	X	X	1 (1)	X	X	1 (1)	X	X	3		1	2	0.5
7705696	19.21	thioredoxin domain-containing protein 12 precursor	9.24698e-07	X	X	X	X	X	X	X	X	X	1 (1)	X	X	1		0	1	0
10716563	67.57	calnexin precursor	0	X	X	X	X	1 (1)	X	3 (4)	2 (2)	2 (3)	2 (2)	3 (3)	2 (2)	7		1	16	0.0625
38202257	106.87	neutral alpha-glucosidase AB isoform 2	0	X	X	X	X	X	1 (1)	4 (5)	3 (3)	1 (1)	2 (2)	2 (2)	1 (1)	7		1	14	0.0714286
4505591	22.11	peroxiredoxin-1	2.8119e-18	1 (1)	1 (1)	X	1 (1)	1 (1)	X	1 (1)	2 (2)	2 (2)	1 (1)	1 (2)	2 (2)	10		4	10	0.4
5453549	30.54	peroxiredoxin-4	1.1995e-07	2 (2)	X	1 (1)	1 (1)	X	X	1 (2)	2 (3)	2 (2)	2 (3)	1 (1)	2 (2)	9		4	13	0.307692
4758638	25.03	peroxiredoxin-6	0	X	X	X	X	1 (1)	X	2 (2)	3 (4)	2 (2)	2 (2)	2 (3)	1 (1)	7		1	14	0.0714286
304376266	64.6	putative serine protease 56	0	X	X	X	X	X	X	4 (5)	4 (4)	5 (7)	5 (9)	3 (3)	7 (8)	6		0	36	0
48255889	59.42	glucosidase 2 subunit beta isoform 1	5.54626e-119	9 (17)	9 (18)	7 (12)	8 (18)	8 (19)	8 (19)	13 (29)	12 (27)	13 (29)	11 (25)	13 (29)	11 (23)	12		103	162	0.635802
42794771	47.63	thioredoxin domain-containing protein 5 isoform 1 precursor	1.7338e-49	2 (3)	3 (3)	1 (1)	2 (2)	1 (1)	1 (1)	5 (7)	7 (8)	6 (7)	6 (8)	6 (8)	5 (7)	12		11	45	0.244444
10835143	41.4	complement decay-accelerating factor isoform 1 preproprotein	6.62217e-45	1 (1)	2 (3)	1 (1)	1 (1)	2 (2)	1 (1)	6 (11)	6 (8)	6 (9)	4 (9)	3 (5)	4 (7)	12		9	49	0.183673
38372919	42.2	basigin isoform 1 precursor	3.46737e-36	1 (1)	X	X	X	X	X	3 (4)	3 (4)	2 (3)	2 (3)	2 (2)	3 (4)	7		1	20	0.05
4758412	64.73	polypeptide N-acetylgalactosaminyltransferase 2	1.16413e-21	X	X	X	X	X	X	2 (2)	X	1 (1)	1 (1)	2 (2)	2 (3)	5		0	9	0
40317626	129.38	thrombospondin-1 precursor	2.06538e-21	X	X	X	X	X	X	X	2 (2)	X	1 (1)	1 (1)	1 (1)	4		0	5	0
24797067	40.84	HLA class I histocompatibility antigen, A-1 alpha chain precursor	2.81838e-07	1 (1)	X	X	X	X	X	1 (1)	1 (1)	1 (2)	1 (2)	1 (1)	1 (2)	7		1	9	0.111111
17986001	40.46	major histocompatibility complex, class I, B precursor	1.53815e-06	X	X	X	X	X	X	1 (2)	1 (2)	1 (2)	1 (1)	1 (2)	1 (1)	6		0	10	0
29725609	134.28	epidermal growth factor receptor isoform a precursor	5.24807e-06	X	X	X	X	X	X	1 (1)	1 (2)	1 (1)	1 (1)	X	1 (2)	5		0	7	0
31542331	42.03	protein CYR61 precursor	2.10378e-17	X	X	X	X	X	X	1 (1)	1 (2)	1 (1)	1 (2)	1 (1)	2 (3)	6		0	10	0
116734717	57.3	alkaline phosphatase, tissue-nonspecific isozyme isoform 1 precursor	2.57632e-12	X	X	X	X	X	X	1 (1)	1 (1)	X	X	X	1 (1)	3		0	3	0
5031863	65.33	galectin-3-binding protein	0.000566239	X	X	X	X	X	X	X	X	X	X	1 (1)	X	1		0	1	0
17149842	15.65	peptidyl-prolyl cis-trans isomerase FKBP2 precursor	2.48313e-22	X	X	X	X	X	1 (1)	2 (2)	1 (1)	1 (1)	X	1 (1)	1 (1)	6		1	6	0.166667
54607120	78.18	lactotransferrin isoform 1 precursor	9.37562e-11	X	X	X	X	X	1 (1)	1 (1)	2 (2)	1 (1)	2 (2)	1 (1)	1 (1)	7		1	8	0.125
167614504	198.04	laminin subunit beta-1 precursor	1.28825e-16	X	X	X	X	X	X	X	2 (2)	1 (1)	X	X	1 (1)	3		0	4	0
10835165	14.18	CD59 glycoprotein preproprotein	1.45211e-18	1 (1)	1 (1)	X	1 (1)	X	X	3 (3)	X	1 (1)	2 (2)	X	X	6		3	6	0.5
15082258	20.81	chromobox protein homolog 3	0	2 (2)	3 (5)	1 (1)	2 (3)	1 (1)	2 (3)	X	X	X	X	X	X	6		15	0	90
4503545	16.83	eukaryotic translation initiation factor 5A-1 isoform B	0	8 (28)	8 (23)	12 (26)	10 (21)	8 (27)	10 (24)	X	X	X	X	X	X	6		149	0	894
4504517	22.78	heat shock protein beta-1	0	4 (5)	6 (7)	3 (6)	3 (3)	4 (6)	2 (2)	X	X	X	X	X	X	6		29	0	174
4758516	26.79	hepatoma-derived growth factor isoform a	0	8 (15)	9 (16)	7 (17)	6 (12)	6 (14)	8 (11)	X	X	X	X	X	X	6		85	0	510
10835063	32.57	nucleophosmin isoform 1	0	10 (43)	9 (43)	9 (40)	10 (31)	9 (35)	9 (36)	X	X	X	X	X	X	6		228	0	1368
31543380	19.89	protein DJ-1	0	2 (2)	2 (2)	X	X	2 (2)	X	X	X	X	X	X	X	3		6	0	36
5031635	18.5	cofilin-1	1.74985e-134	9 (16)	7 (11)	6 (9)	8 (12)	8 (16)	6 (13)	X	X	X	X	X	X	6		77	0	462
4503483	95.34	elongation factor 2	1.42233e-102	6 (9)	9 (13)	4 (7)	7 (13)	8 (14)	5 (9)	1 (1)	1 (1)	1 (1)	X	X	1 (1)	10		65	4	16.25
4503481	50.12	elongation factor 1-gamma	9.39723e-16	2 (2)	1 (1)	1 (1)	1 (1)	2 (2)	X	X	X	X	X	X	X	5		7	0	42
4503477	24.76	elongation factor 1-beta	6.79204e-10	X	1 (1)	X	X	X	X	X	X	X	X	X	X	1		1	0	6
10863927	18.01	peptidyl-prolyl cis-trans isomerase A	3.38844e-87	6 (18)	8 (23)	8 (16)	7 (21)	6 (20)	8 (27)	X	1 (1)	X	X	X	X	7		125	1	125
24234688	73.68	stress-70 protein, mitochondrial precursor	5.95662e-61	4 (5)	3 (3)	3 (3)	1 (1)	2 (2)	X	X	X	X	X	X	X	5		14	0	84
4504425	24.89	high mobility group protein B1	4.39542e-58	4 (5)	5 (8)	4 (5)	3 (6)	3 (4)	2 (3)	X	X	X	X	X	X	6		31	0	186
4506901	19.33	serine/arginine-rich splicing factor 3	9.05733e-47	3 (4)	5 (6)	4 (6)	4 (7)	4 (8)	4 (5)	X	X	X	X	X	X	6		36	0	216
50592994	11.74	thioredoxin	3.89045e-46	4 (35)	5 (46)	5 (30)	5 (31)	4 (23)	4 (23)	1 (2)	2 (4)	2 (5)	1 (1)	1 (2)	1 (1)	12		188	15	12.5333
4507521	67.88	transketolase	2.22331e-43	1 (3)	2 (2)	1 (1)	1 (3)	1 (2)	2 (2)	X	X	X	X	X	X	6		13	0	78
148298677	57.29	hydroxymethylglutaryl-CoA synthase, cytoplasmic	5.80764e-42	2 (3)	2 (2)	X	2 (2)	1 (2)	2 (3)	X	X	X	X	X	X	5		12	0	72
17986258	16.93	myosin light polypeptide 6 isoform 1	9.95405e-39	3 (14)	4 (13)	3 (9)	3 (13)	3 (12)	3 (10)	X	X	X	X	X	X	6		71	0	426
222352151	37.5	poly(rC)-binding protein 1	1.97697e-36	1 (1)	2 (2)	1 (1)	1 (1)	4 (5)	1 (1)	X	X	X	X	X	X	6		11	0	66
5031875	65.13	prelamin-A/C isoform 2	7.31139e-36	1 (1)	3 (3)	1 (1)	2 (2)	1 (1)	2 (2)	X	X	X	X	X	X	6		10	0	60
153792590	98.16	heat shock protein HSP 90-alpha isoform 1	2.14289e-32	2 (3)	2 (3)	2 (3)	2 (3)	3 (6)	2 (4)	X	1 (1)	1 (1)	1 (1)	X	X	9		22	3	7.33333
23308577	56.65	D-3-phosphoglycerate dehydrogenase	2.82488e-25	X	2 (2)	2 (3)	1 (1)	2 (2)	1 (1)	X	X	X	X	X	X	5		9	0	54
4557797	17.15	nucleoside diphosphate kinase A isoform b	7.16143e-22	1 (1)	1 (1)	1 (1)	1 (1)	1 (1)	1 (1)	X	X	X	X	X	X	6		6	0	36
4504981	14.72	galectin-1	5.82103e-19	3 (7)	4 (7)	3 (7)	2 (5)	3 (4)	3 (8)	X	X	X	X	X	X	6		38	0	228
50053795	69.15	eukaryotic translation initiation factor 4B	2.84446e-18	1 (1)	1 (2)	1 (3)	1 (2)	1 (2)	1 (1)	X	X	X	X	X	X	6		11	0	66
4504025	11.78	glutaredoxin-1	1.32434e-16	X	1 (1)	X	X	X	X	X	X	X	X	X	X	1		1	0	6
4505409	17.3	nucleoside diphosphate kinase B isoform a	1.61808e-16	1 (1)	1 (2)	2 (2)	2 (3)	1 (1)	1 (2)	X	X	X	X	X	X	6		11	0	66
4505303	22.76	myosin light chain 6B	2.39883e-16	2 (2)	2 (4)	1 (1)	2 (4)	2 (4)	2 (4)	X	X	X	X	X	X	6		19	0	114
18543329	24.68	26S proteasome non-ATPase regulatory subunit 9	7.63836e-16	1 (3)	2 (4)	X	2 (4)	1 (1)	1 (1)	X	X	X	X	X	X	5		13	0	78
4757804	7.4	copper transport protein ATOX1	2.09411e-14	1 (1)	1 (1)	1 (1)	1 (1)	1 (1)	1 (1)	X	X	X	X	X	X	6		6	0	36
154355000	73.12	far upstream element-binding protein 2	4.85289e-14	3 (4)	2 (3)	2 (3)	1 (2)	3 (3)	2 (3)	X	X	X	X	X	X	6		18	0	108
4557777	21.93	myosin light chain 3	1.39637e-13	1 (1)	1 (2)	X	1 (1)	1 (1)	1 (2)	X	X	X	X	X	X	5		7	0	42
72534660	27.37	serine/arginine-rich splicing factor 7 isoform 1	5.17607e-11	1 (1)	2 (2)	1 (1)	2 (2)	2 (2)	X	X	X	X	X	X	X	5		8	0	48
14277700	14.51	40S ribosomal protein S12	1.28529e-10	1 (2)	1 (1)	1 (2)	1 (1)	X	1 (1)	X	X	X	X	X	X	5		7	0	42
4757714	18.04	low molecular weight phosphotyrosine protein phosphatase isoform c	5.7544e-10	1 (1)	1 (3)	X	1 (1)	1 (1)	1 (2)	X	X	X	X	X	X	5		8	0	48
4506669	11.51	60S acidic ribosomal protein P1 isoform 1	5.59758e-10	X	1 (1)	1 (2)	X	X	X	X	X	X	X	X	X	2		3	0	18
4759098	33.67	transformer-2 protein homolog beta	2.50611e-08	1 (2)	2 (5)	1 (1)	2 (4)	X	X	X	X	X	X	X	X	4		12	0	72
34932414	54.23	non-POU domain-containing octamer-binding protein isoform 1	4.43609e-06	1 (2)	1 (1)	X	1 (1)	X	1 (1)	X	X	X	X	X	X	4		5	0	30
4507115	54.53	fascin	5.80764e-05	1 (1)	1 (1)	X	1 (1)	1 (1)	X	X	X	X	X	X	X	4		4	0	24
4826659	30.63	F-actin-capping protein subunit beta isoform 1	1.58125e-26	X	2 (2)	X	1 (1)	X	X	X	X	X	X	X	X	2		3	0	18
23308579	18.7	prostaglandin E synthase 3	9.68278e-23	2 (2)	2 (2)	2 (3)	1 (2)	X	1 (1)	X	X	X	X	X	X	5		10	0	60
4507357	22.39	transgelin-2	1.46218e-08	X	1 (1)	X	X	X	1 (1)	X	X	X	X	X	X	2		2	0	12
194097323	31.39	enoyl-CoA hydratase, mitochondrial precursor	0.000328095	1 (1)	X	X	X	X	1 (1)	X	X	X	X	X	X	2		2	0	12
33286418	57.94	pyruvate kinase isozymes M1/M2 isoform a	7.8886e-14	1 (1)	X	X	X	X	X	X	X	X	X	X	X	1		1	0	6
20149594	83.26	heat shock protein HSP 90-beta	0	8 (13)	10 (15)	6 (10)	8 (13)	8 (13)	8 (11)	2 (2)	1 (1)	2 (2)	2 (4)	2 (2)	2 (3)	12		75	14	5.35714
4502891	26.22	methylosome subunit pICln	8.07235e-12	1 (1)	1 (2)	1 (3)	X	X	X	X	X	X	X	X	X	3		6	0	36
4506903	25.54	serine/arginine-rich splicing factor 9	0.000497737	X	1 (2)	X	1 (1)	X	1 (1)	X	X	X	X	X	X	3		4	0	24
4503423	17.75	deoxyuridine 5'-triphosphate nucleotidohydrolase, mitochondrial isoform 2	2.12814e-21	1 (1)	X	2 (2)	X	X	X	X	X	X	X	X	X	2		3	0	18
14141166	38.22	poly(rC)-binding protein 2 isoform b	2.5527e-13	X	X	X	1 (1)	1 (2)	X	X	X	X	X	X	X	2		3	0	18
109715854	15.89	calcium-regulated heat stable protein 1	5.40754e-07	1 (1)	X	1 (1)	1 (1)	X	X	X	X	X	X	X	X	3		3	0	18
46094014	68.88	eukaryotic peptide chain release factor GTP-binding subunit ERF3B	0.000119124	X	1 (1)	X	1 (1)	X	1 (1)	X	X	X	X	X	X	3		3	0	18
52632383	64.13	heterogeneous nuclear ribonucleoprotein L isoform a	1.1722e-09	X	1 (1)	X	X	1 (1)	X	X	X	X	X	X	X	2		2	0	12
42476281	31.57	voltage-dependent anion-selective channel protein 2 isoform 2	4.42588e-05	X	X	X	X	1 (1)	1 (1)	X	X	X	X	X	X	2		2	0	12
29788785	49.67	tubulin beta chain	0.000164816	1 (1)	X	X	X	1 (1)	X	X	X	X	X	X	X	2		2	0	12
116805340	83.16	glycyl-tRNA synthetase	1.89234e-18	X	1 (1)	X	X	X	X	X	X	X	X	X	X	1		1	0	6
5453539	47.08	multifunctional protein ADE2 isoform 2	3.09742e-18	X	X	X	1 (1)	X	X	X	X	X	X	X	X	1		1	0	6
21956645	12.89	myotrophin	5.59758e-18	X	X	X	X	1 (1)	X	X	X	X	X	X	X	1		1	0	6
4504771	26.6	eukaryotic translation initiation factor 6 isoform a	4.04576e-13	X	X	X	X	1 (1)	X	X	X	X	X	X	X	1		1	0	6
34740329	39.59	heterogeneous nuclear ribonucleoprotein A3	2.26464e-07	X	X	X	X	1 (1)	X	X	X	X	X	X	X	1		1	0	6
5803227	27.76	14-3-3 protein theta	3.85478e-07	X	1 (1)	X	X	X	X	X	X	X	X	X	X	1		1	0	6
62414289	53.65	vimentin	7.70903e-06	X	X	1 (1)	X	X	X	X	X	X	X	X	X	1		1	0	6
55749932	53.54	desmin	9.14113e-06	X	X	X	X	X	1 (1)	X	X	X	X	X	X	1		1	0	6
24430192	51.27	keratin, type I cytoskeletal 16	1.53815e-05	1 (1)	X	X	X	X	X	X	X	X	X	X	X	1		1	0	6
8922735	92.5	elongator complex protein 2	3.02691e-05	X	1 (1)	X	X	X	X	X	X	X	X	X	X	1		1	0	6
205360956	43.58	cysteine-rich with EGF-like domain protein 2 isoform a	9.24698e-05	X	X	X	X	1 (1)	X	X	X	X	X	X	X	1		1	0	6
5902076	27.74	serine/arginine-rich splicing factor 1 isoform 1	0.000114551	X	X	X	X	1 (1)	X	X	X	X	X	X	X	1		1	0	6
10863945	82.7	X-ray repair cross-complementing protein 5	0.000172982	X	X	X	X	1 (1)	X	X	X	X	X	X	X	1		1	0	6
37594464	24.33	ADP-sugar pyrophosphatase	0.000180302	X	X	X	X	1 (1)	X	X	X	X	X	X	X	1		1	0	6
4506765	11.73	protein S100-A4	0.000237137	X	X	X	X	X	1 (1)	X	X	X	X	X	X	1		1	0	6
5174735	49.83	tubulin beta-2C chain	7.44732e-06	X	1 (1)	X	1 (2)	1 (1)	1 (1)	1 (1)	X	X	X	X	X	5		5	1	5
170932514	64.51	paxillin isoform 1	0.000235505	1 (2)	1 (2)	1 (2)	1 (1)	1 (1)	X	1 (1)	X	1 (1)	X	X	X	7		8	2	4
4503571	47.17	alpha-enolase isoform 1	6.23735e-11	1 (1)	X	X	X	1 (1)	1 (1)	X	X	X	1 (1)	X	1 (1)	5		3	2	1.5
170763498	32.1	protein SET isoform 2	1.51356e-11	X	X	X	1 (2)	X	X	X	1 (1)	X	X	1 (1)	X	3		2	2	1
16751921	11.28	dermcidin preproprotein	1.00462e-10	X	X	1 (2)	X	X	X	1 (1)	X	X	1 (1)	X	X	3		2	2	1
63055057	42	beta-actin-like protein 2	1.12202e-13	1 (1)	1 (1)	1 (1)	X	X	1 (1)	X	X	1 (2)	1 (1)	1 (1)	1 (1)	8		4	5	0.8
5031839	60.04	keratin, type II cytoskeletal 6A	5.5847e-15	1 (1)	1 (2)	X	1 (1)	X	2 (2)	X	1 (1)	1 (3)	1 (1)	2 (3)	X	8		6	8	0.75
4504919	53.7	keratin, type II cytoskeletal 8	3.55631e-10	2 (5)	1 (2)	1 (2)	1 (1)	1 (2)	1 (2)	1 (2)	1 (3)	2 (5)	1 (2)	3 (6)	1 (1)	12		14	19	0.736842
9507215	50.09	tubulin alpha-8 chain isoform 1	6.32412e-08	1 (1)	X	X	X	1 (1)	X	X	1 (1)	1 (1)	1 (1)	X	X	5		2	3	0.666667
56243533	23.6	stromal cell-derived factor 2-like protein 1 precursor	1.3122e-07	1 (2)	1 (2)	1 (1)	1 (1)	1 (2)	1 (1)	1 (4)	1 (2)	1 (2)	1 (2)	1 (2)	1 (2)	12		9	14	0.642857
15431310	51.62	keratin, type I cytoskeletal 14	3.98107e-06	1 (1)	X	X	X	X	1 (1)	X	X	1 (2)	X	1 (2)	X	4		2	4	0.5
5454090	19	translocon-associated protein subunit delta isoform 2 precursor	2.93089e-12	X	X	1 (1)	X	X	X	X	X	X	X	1 (1)	2 (2)	3		1	3	0.333333
163644321	29.67	cytochrome b-c1 complex subunit Rieske, mitochondrial	9.72747e-05	1 (1)	X	X	X	X	1 (1)	1 (2)	1 (1)	1 (1)	1 (1)	1 (1)	X	7		2	6	0.333333
109255228	175.29	centrosomal protein of 170 kDa isoform alpha	2.85759e-05	1 (1)	1 (1)	X	X	X	X	1 (2)	1 (1)	1 (1)	1 (1)	1 (1)	1 (1)	8		2	7	0.285714
88853069	54.31	vitronectin precursor	8.10961e-16	1 (1)	1 (1)	1 (1)	1 (1)	1 (1)	1 (1)	1 (4)	1 (3)	1 (4)	1 (4)	2 (4)	1 (3)	12		6	22	0.272727
4507775	16.74	ubiquitin-conjugating enzyme E2 D2 isoform 1	8.45279e-08	X	1 (1)	X	X	X	X	1 (1)	1 (1)	1 (1)	1 (1)	X	X	5		1	4	0.25
167466198	57.83	intercellular adhesion molecule 1 precursor	0.000435512	1 (1)	X	X	X	X	X	1 (1)	1 (1)	X	X	1 (1)	1 (1)	5		1	4	0.25
310124823	44.59	PREDICTED: class I histocompatibility antigen, Gogo-B*0103 alpha chain-like isoform 4	3.89942e-13	X	1 (1)	X	X	X	1 (1)	1 (2)	1 (1)	1 (2)	1 (1)	2 (2)	1 (1)	8		2	9	0.222222
4503529	46.15	eukaryotic initiation factor 4A-I isoform 1	9.33254e-06	X	1 (1)	X	X	X	X	1 (1)	1 (1)	1 (1)	1 (1)	1 (1)	X	6		1	5	0.2
110227631	60.92	synaptotagmin-like protein 3	0.000146555	X	1 (1)	X	X	X	X	1 (1)	1 (2)	1 (1)	1 (1)	X	1 (1)	6		1	6	0.166667
112380628	44.88	lysosome-associated membrane glycoprotein 1 precursor	5.88844e-17	X	X	X	X	1 (1)	X	2 (3)	1 (2)	2 (2)	2 (2)	X	1 (2)	6		1	11	0.0909091
27734709	134.19	nodal modulator 2 isoform 2	2.35505e-19	X	X	X	X	X	X	X	1 (2)	X	1 (1)	X	X	2		0	3	0
31542947	61.05	60 kDa heat shock protein, mitochondrial	8.62979e-18	X	X	X	X	X	X	X	1 (2)	1 (1)	X	X	X	2		0	3	0
49574537	18.88	glycine cleavage system H protein, mitochondrial precursor	2.03704e-17	X	X	X	X	X	X	X	1 (1)	X	X	X	X	1		0	1	0
189458817	84.87	transferrin receptor protein 1	1.06414e-16	X	X	X	X	X	X	X	X	1 (1)	1 (1)	1 (1)	2 (2)	4		0	5	0
17978489	81.74	CD97 antigen isoform 2 precursor	6.59174e-13	X	X	X	X	X	X	1 (1)	X	1 (1)	X	X	X	2		0	2	0
21536452	26.7	trypsin-3 isoform 2 preproprotein	1.67109e-09	X	X	X	X	X	X	X	1 (1)	X	X	X	X	1		0	1	0
4557367	52.56	bleomycin hydrolase	4.83059e-09	X	X	X	X	X	X	X	X	X	X	1 (1)	X	1		0	1	0
4507777	16.69	ubiquitin-conjugating enzyme E2 D3 isoform 1	5.80764e-09	X	X	X	X	X	X	1 (1)	X	X	X	X	1 (1)	2		0	2	0
119395754	62.38	keratin, type II cytoskeletal 5	1.43549e-08	X	X	X	X	X	X	X	X	X	X	1 (1)	X	1		0	1	0
33457348	18.8	hypothetical protein LOC56005 precursor	1.24451e-07	X	X	X	X	X	X	1 (2)	1 (2)	1 (1)	1 (2)	X	1 (1)	5		0	8	0
7706495	40.51	dnaJ homolog subfamily B member 11 precursor	1.26765e-07	X	X	X	X	X	X	1 (1)	X	2 (2)	1 (1)	1 (1)	1 (1)	5		0	6	0
83367077	1519.16	mucin-16	1.38038e-07	X	X	X	X	X	X	1 (1)	1 (1)	X	X	X	X	2		0	2	0
48928058	11.64	small ubiquitin-related modifier 3 precursor	1.53815e-07	X	X	X	X	X	X	1 (2)	1 (2)	1 (2)	1 (2)	1 (2)	1 (3)	6		0	13	0
5729877	70.9	heat shock cognate 71 kDa protein isoform 1	2.58226e-07	X	X	X	X	X	X	X	X	1 (1)	1 (1)	X	X	2		0	2	0
4506773	13.24	protein S100-A9	4.48745e-07	X	X	X	X	X	X	X	X	X	X	1 (1)	X	1		0	1	0
24041035	265.41	neurogenic locus notch homolog protein 2 isoform 1 preproprotein	6.71429e-07	X	X	X	X	X	X	1 (1)	X	X	X	X	X	1		0	1	0
4557699	53.51	keratin, type I cytoskeletal 12	1.99986e-06	X	X	X	X	X	X	X	X	X	1 (1)	1 (3)	X	2		0	4	0
57864582	282.4	hornerin	3.4435e-06	X	X	X	X	X	X	1 (2)	1 (1)	X	X	1 (2)	X	3		0	5	0
42741655	155.54	hepatocyte growth factor receptor isoform b precursor	1.09396e-05	X	X	X	X	X	X	X	X	X	X	X	1 (1)	1		0	1	0
192448443	64.24	peptidyl-prolyl cis-trans isomerase FKBP10 precursor	2.25944e-05	X	X	X	X	X	X	1 (1)	X	1 (1)	X	X	1 (1)	3		0	3	0
61744477	68.1	4F2 cell-surface antigen heavy chain isoform b	2.51189e-05	X	X	X	X	X	X	X	X	1 (1)	X	1 (1)	1 (1)	3		0	3	0
98986464	24.98	transmembrane emp24 domain-containing protein 10 precursor	4.03645e-05	X	X	X	X	X	X	X	1 (1)	1 (1)	1 (2)	1 (1)	X	4		0	5	0
31559829	49.32	keratin, type I cytoskeletal 25	0.000211349	X	X	X	X	X	X	X	X	1 (1)	1 (1)	1 (1)	X	3		0	3	0
5803197	34.88	testisin isoform 1	0.000776247	X	X	X	X	X	X	1 (1)	X	X	X	X	X	1		0	1	0
4504927	52.25	keratin, type I cuticular Ha6	0.000862979	X	X	X	X	X	X	X	X	1 (1)	X	X	X	1		0	1	0
289577080	102.36	eukaryotic translation initiation factor 4 gamma 2 isoform 1	0.00107895	X	X	X	X	X	X	X	X	1 (1)	X	X	1 (1)	2
13376808	42.85	platelet-derived growth factor D isoform 1 precursor	0.00109648	X	X	X	1 (2)	X	X	X	X	X	X	X	X	1
56786155	25.77	complement C1q subcomponent subunit C precursor	0.00136773	1 (1)	X	X	1 (1)	X	X	X	X	1 (1)	1 (1)	X	1 (2)	5
134133288	247.36	zinc finger protein 407 isoform 1	0.00242103	1 (1)	1 (1)	1 (1)	1 (2)	1 (1)	1 (1)	X	1 (1)	X	X	1 (2)	X	8
29150261	27.96	gamma-interferon-inducible lysosomal thiol reductase preproprotein	0.00314775	X	X	X	X	X	X	X	X	1 (1)	X	1 (1)	X	2
19923242	50.96	zinc finger protein 161 homolog	0.00333426	X	X	X	X	X	X	1 (1)	X	X	X	X	X	1
310110283	45.66	PREDICTED: hypothetical protein LOC100507548	0.00340408	X	X	X	X	X	X	1 (2)	X	X	1 (1)	X	X	2
187761373	64.12	protein ariadne-1 homolog	0.00398107	X	X	X	1 (1)	X	X	X	X	X	X	X	X	1
7662276	102.14	hypothetical protein LOC9747 isoform 1	0.00405509	X	X	X	X	X	X	1 (1)	1 (2)	1 (2)	1 (2)	1 (2)	1 (2)	6
22218621	18.56	hypothetical protein LOC203259 isoform 4	0.00416869	X	X	X	X	X	X	X	X	X	X	X	1 (1)	1
34147630	49.87	elongation factor Tu, mitochondrial precursor	0.00532108	X	X	1 (1)	X	X	X	X	X	X	X	X	X	1
16507237	72.33	78 kDa glucose-regulated protein precursor	0.00544503	X	X	X	X	X	X	X	X	X	2 (2)	1 (1)	X	2
5802966	18.51	destrin isoform a	0.00563638	X	1 (1)	X	X	X	X	X	X	X	X	X	X	1
11056044	32.66	inorganic pyrophosphatase	0.00639735	X	X	X	X	1 (1)	X	X	X	X	X	X	X	1
4502261	52.6	antithrombin-III precursor	0.00651628	1 (1)	X	X	X	X	X	1 (1)	1 (1)	X	X	X	1 (1)	4
38569426	86.66	ankyrin repeat domain-containing protein 5	0.00660693	1 (1)	X	X	X	X	X	X	X	1 (1)	1 (1)	X	X	3
190194412	227.58	thyroid receptor-interacting protein 11	0.00796159	1 (1)	1 (1)	1 (2)	1 (1)	X	1 (1)	1 (1)	X	1 (2)	1 (1)	1 (1)	1 (1)	10
283549153	115.59	ankyrin repeat domain-containing protein 18A	0.00866962	X	X	X	X	X	X	X	1 (1)	X	X	X	X	1
110815815	162.19	centlein isoform 1	0.00879023	X	X	1 (1)	X	X	X	X	X	X	1 (1)	X	X	2
38569421	120.84	ATP-citrate synthase isoform 1	0.00935406	1 (1)	X	X	X	X	X	X	X	X	X	X	X	1
116256350	193.25	tuberin isoform 4	0.0109648	1 (1)	X	X	X	X	X	X	X	1 (2)	1 (1)	X	X	3
186928835	83.39	prolyl 3-hydroxylase 1 isoform 1	0.0180717	X	X	X	X	X	X	1 (1)	1 (1)	X	1 (1)	X	1 (1)	4
13186316	74.58	calpain-6	0.0192309	X	X	1 (1)	X	1 (1)	1 (2)	1 (1)	1 (3)	X	1 (3)	1 (2)	1 (4)	8
20127499	39.59	serine/arginine-rich splicing factor 6	0.0201837	X	X	X	X	1 (1)	X	X	X	X	X	X	X	1
197245440	149.44	hypothetical protein LOC23285	0.0289734	X	1 (1)	X	X	X	X	X	X	X	X	X	X	1
23308574	34.93	protein sprouty homolog 4 isoform 1	0.030903	X	X	X	X	X	X	X	1 (1)	1 (1)	X	X	X	2
15011900	42.73	synaptotagmin-like protein 2 isoform b	0.032434	X	X	1 (1)	X	1 (1)	X	X	X	X	X	X	1 (3)	3
21450675	60.02	probable RNA-binding protein 46	0.0331131	1 (1)	X	X	X	X	X	X	X	X	X	X	X	1
10190702	50.32	magnesium transporter MRS2 homolog, mitochondrial precursor	0.0334965	X	X	X	X	X	X	X	X	1 (1)	X	X	X	1
31542634	138.1	filamin-A-interacting protein 1	0.0335738	X	X	X	X	1 (1)	X	X	X	X	X	X	X	1
4506407	23.31	ran-specific GTPase-activating protein	0.0340408	X	1 (1)	X	X	X	X	X	X	X	X	X	X	1
47604944	103.71	SCY1-like protein 2	0.0341979	X	X	X	X	X	X	1 (1)	X	1 (1)	X	X	1 (1)	3
58761528	16.15	G antigen family B member 1	0.034435	X	1 (1)	X	X	X	X	X	X	X	X	X	X	1
30425444	84.63	ankyrin repeat and protein kinase domain-containing protein 1	0.0359749	X	X	X	X	X	X	X	X	1 (1)	X	X	X	1
310114332	4.74	PREDICTED: thymosin beta-10-like	0.0371535	X	X	X	X	X	X	X	X	X	1 (1)	1 (1)	X	2
163792198	164.58	latrophilin-3 precursor	0.042658	X	X	X	X	X	X	1 (1)	X	X	X	X	X	1
13324688	136.68	WD repeat-containing protein 11	0.0427563	X	X	X	1 (1)	X	X	1 (1)	X	X	1 (1)	X	X	3
4758974	16.6	persephin precursor	0.0435512	X	X	X	X	X	X	X	X	1 (1)	X	1 (1)	X	2
93204867	135.49	probable G-protein coupled receptor 158 precursor	0.0456037	1 (1)	X	X	X	X	X	X	X	X	X	1 (1)	X	2
41152093	149.56	zinc finger protein 644 isoform 1	0.0457088	X	X	X	1 (1)	X	X	X	X	X	X	X	X	1
55741653	89.67	hypothetical protein LOC57691	0.0468813	X	X	X	X	X	X	X	1 (1)	X	X	X	X	1
90963001	110.41	hypothetical protein LOC170063	0.0514044	X	X	X	X	X	X	X	X	X	X	1 (1)	X	1
34878777	113.66	E3 ubiquitin-protein ligase BRE1A	0.0550808	X	X	X	X	X	X	X	1 (1)	X	X	X	X	1
18375630	118.69	large proline-rich protein BAG6 isoform b	0.0610942	X	X	X	X	X	X	X	X	X	X	X	1 (1)	1
4507347	136.98	transcription initiation factor TFIID subunit 2	0.0651628	X	1 (1)	X	X	1 (2)	X	X	X	X	X	1 (1)	X	3
9256618	87.35	protocadherin beta-6 precursor	0.069024	X	X	X	1 (1)	X	X	X	X	X	X	X	X	1
31742498	80.31	SUN domain-containing protein 2 isoform b	0.0746449	X	X	X	X	1 (1)	X	X	X	X	X	X	X	1
87116675	43.61	nitrogen permease regulator 3-like protein isoform 2	0.0809096	X	1 (1)	X	X	X	X	1 (1)	X	X	1 (1)	X	X	3
23397689	89.47	EGF-like module-containing mucin-like hormone receptor-like 2 isoform e	0.0812831	X	X	X	X	1 (1)	X	X	X	1 (1)	X	X	X	2
13124875	223.57	myosin-11 isoform SM2A	0.0870964	X	X	X	X	X	X	X	X	X	X	X	1 (2)	1
6912490	17.76	transcription factor MafF isoform a	0.0901571	1 (1)	X	X	X	X	X	X	X	1 (1)	X	X	1 (1)	3
46409278	40.31	zinc finger protein 474	0.0912011	X	X	X	X	X	X	X	1 (1)	X	X	1 (1)	X	2
10092691	104.83	tight junction protein ZO-3	0.0984011	X	X	X	1 (1)	X	X	X	1 (1)	1 (1)	X	X	X	3
27886563	95.45	nuclear factor of activated T-cells, cytoplasmic 4 isoform 2	0.102565	X	X	1 (1)	X	X	X	X	X	X	X	X	X	1
126032305	61.24	sterile alpha motif domain-containing protein 3 isoform a	0.108143	1 (1)	X	X	X	X	X	X	X	X	X	X	X	1
119703753	60.07	keratin, type II cytoskeletal 6B	0.113501	X	X	1 (1)	X	X	X	X	X	X	X	X	X	1
4507271	48.64	serine/threonine-protein kinase 11	0.125603	X	X	X	X	1 (1)	X	X	X	X	X	X	X	1
58331105	55.13	zinc finger RAD18 domain-containing protein C1orf124 isoform a	0.13366	X	X	X	X	X	X	X	X	X	X	X	1 (1)	1
15042969	25.24	collectrin precursor	0.135207	X	X	X	X	X	X	X	X	X	X	X	1 (1)	1
34304379	99.56	inversin isoform b	0.136458	X	X	X	X	X	X	X	X	X	1 (1)	X	X	1
126012571	468.83	basement membrane-specific heparan sulfate proteoglycan core protein precursor	0.138038	X	X	X	X	X	X	X	X	X	X	1 (1)	1 (1)	2
170172518	109.05	protein MICAL-3 isoform 3	0.139959	X	X	X	X	1 (1)	X	X	X	X	X	X	X	1
241896933	60.16	WD repeat-containing protein 25	0.143549	X	X	X	X	X	X	X	X	X	X	1 (1)	X	1
24308127	91.08	dnaJ homolog subfamily C member 10 precursor	0.151008	X	X	X	X	X	X	X	1 (1)	X	X	X	X	1
166197666	87.25	putative homeodomain transcription factor 1	0.158855	X	X	X	X	X	X	X	1 (1)	X	X	X	X	1
150417996	117.97	ubiquitin-like modifier-activating enzyme 6	0.162555	X	X	X	X	X	1 (1)	1 (1)	1 (1)	1 (2)	X	X	X	4
116805348	210.3	trinucleotide repeat-containing gene 6A protein	0.175388	1 (1)	X	1 (1)	1 (2)	1 (1)	1 (2)	1 (1)	1 (1)	1 (3)	1 (1)	1 (1)	1 (1)	11
19718762	97.97	ubiquitin-protein ligase E3A isoform 1	0.180302	X	X	X	X	X	X	X	X	1 (1)	X	X	X	1
4502167	86.94	amyloid beta A4 protein isoform a precursor	0.204644	X	X	X	X	X	X	X	1 (1)	X	X	X	X	1
115298668	39.31	U5 small nuclear ribonucleoprotein 40 kDa protein	0.206063	X	X	X	X	1 (1)	X	X	X	X	X	X	X	1
24308527	192.97	stereocilin precursor	0.211349	X	X	X	1 (1)	X	X	X	X	X	X	X	X	1
284413702	63.98	kelch-like protein 30	0.217771	X	X	X	1 (1)	X	X	X	X	X	X	X	X	1
205277386	76.76	glucosamine--fructose-6-phosphate aminotransferase [isomerizing] 1	0.218776	1 (1)	X	X	X	X	X	X	X	X	X	X	X	1
256017207	63.59	adapter protein CIKS isoform 2	0.230675	X	X	X	X	X	X	X	X	X	X	1 (1)	X	1
302058265	103.15	netrin receptor UNC5C precursor	0.233884	X	X	X	X	X	X	X	X	X	1 (1)	X	X	1
7662314	74.83	zinc finger protein 432	0.249459	X	X	X	X	X	X	X	1 (1)	X	X	X	X	1
9966851	39.63	cysteinyl leukotriene receptor 2	0.25293	X	X	X	X	X	X	X	1 (1)	X	X	X	X	1
115527120	772.87	nebulin isoform 3	0.254683	X	X	X	X	X	X	X	X	X	1 (1)	X	X	1
51479173	521.05	dynein heavy chain 11, axonemal	0.260016	X	X	X	X	X	X	X	X	1 (1)	X	X	X	1
55743071	157.26	copper-transporting ATPase 2 isoform a	0.261216	1 (1)	X	X	X	1 (1)	X	1 (1)	1 (2)	1 (1)	1 (2)	X	1 (1)	7
64276486	53.85	peptidyl-prolyl cis-trans isomerase CWC27 homolog	0.266073	X	X	X	X	X	X	X	X	X	X	1 (1)	X	1
153791514	71.99	E3 ubiquitin-protein ligase TRIM32	0.278612	X	X	X	X	1 (1)	X	X	X	X	X	X	X	1
50592996	50.43	tubulin beta-3 chain isoform 1	0.278612	X	X	X	1 (1)	X	X	X	1 (1)	X	X	X	X	2
194097477	87.12	neuronal PAS domain-containing protein 4	0.283792	X	X	X	X	X	1 (1)	X	X	1 (1)	X	X	X	2
4503615	42.44	homeobox even-skipped homolog protein 1	0.295121	X	X	X	X	X	1 (1)	X	X	X	X	X	X	1
153791870	68.53	zinc finger protein 578	0.306902	X	X	X	X	X	X	X	X	1 (1)	X	X	X	1
31455611	69.87	tyrosine-protein kinase ZAP-70 isoform 1	0.313329	X	1 (1)	X	X	X	X	X	X	X	X	X	X	1
9910244	41.28	28S ribosomal protein S22, mitochondrial	0.317687	X	X	X	X	X	X	1 (1)	X	X	1 (1)	X	X	2
19923891	35.1	kinesin light chain 4 isoform c	0.320627	X	X	X	X	X	X	X	X	1 (1)	X	X	X	1
187608777	150.93	tonsoku-like protein	0.321366	X	X	X	X	X	X	1 (1)	X	X	X	X	X	1
124028515	165.2	hypothetical protein LOC158401 isoform 1	0.328852	X	X	X	X	X	X	X	X	X	X	X	1 (1)	1
270265793	516.34	stAR-related lipid transfer protein 9	0.333426	X	X	X	X	X	X	X	X	X	X	X	1 (1)	1
253970427	148	immunoglobulin superfamily member 22	0.340408	X	X	X	X	X	X	X	1 (1)	X	X	X	X	1
122891872	92.78	microcephalin isoform 1	0.360579	X	1 (1)	X	X	X	X	1 (1)	X	X	X	X	X	2
11056026	100.59	protocadherin gamma-A4 isoform 1 precursor	0.381944	X	X	X	X	X	X	X	1 (1)	X	X	X	X	1
262118227	12.84	cytochrome c oxidase subunit 7A2, mitochondrial precursor	0.389942	X	X	X	X	X	1 (1)	X	X	X	X	X	X	1
116235478	94.98	N-acetyltransferase ESCO1	0.39355	X	X	X	X	X	X	X	X	X	1 (1)	X	X	1
163659918	521.11	sacsin	0.39355	X	X	X	X	X	X	X	1 (1)	X	X	X	X	1
149363636	205.13	plexin-B2 precursor	0.394457	X	X	X	X	X	X	X	X	1 (1)	X	X	X	1
4826962	21.38	ras-related C3 botulinum toxin substrate 3 precursor	0.41115	X	1 (1)	X	X	X	X	X	X	X	X	X	X	1
38348304	78.4	von Willebrand factor A domain-containing protein 2	0.428549	X	X	X	X	X	X	X	X	X	1 (1)	X	X	1
59823631	146.15	probable G-protein coupled receptor 125 precursor	0.446684	X	X	X	X	X	X	1 (1)	X	X	X	X	X	1
59939900	37.27	opioid-binding protein/cell adhesion molecule isoform b preproprotein	0.467735	X	1 (1)	X	X	X	X	X	X	X	X	X	X	1
149274655	133.23	rho GTPase-activating protein SYDE2	0.468813	X	X	X	X	X	X	1 (1)	X	X	X	X	X	1
56606064	27.77	pyridoxal phosphate phosphatase PHOSPHO2	0.489779	X	X	X	X	X	X	X	X	X	1 (1)	X	X	1
62530386	66.6	fucose-1-phosphate guanylyltransferase isoform 1	0.490908	X	1 (1)	X	X	X	X	X	X	X	X	X	X	1
169211979	19.46	PREDICTED: nucleosome-remodeling factor subunit BPTF-like	0.502343	X	X	X	X	X	X	X	X	X	X	X	1 (1)	1
221625433	68.7	glucokinase regulatory protein	0.521195	X	X	X	X	X	X	X	X	X	X	X	1 (1)	1
256542310	509.3	dynein heavy chain 17, axonemal	0.524807	X	X	X	X	X	X	X	1 (1)	X	X	X	X	1
5803181	62.64	stress-induced-phosphoprotein 1	0.54325	1 (1)	X	X	X	X	X	X	X	X	X	X	X	1
4506455	38.89	reticulocalbin-1 precursor	0.55847	X	X	X	X	X	X	X	1 (1)	X	X	X	X	1
25777602	100.2	26S proteasome non-ATPase regulatory subunit 2	0.57544	X	X	X	X	X	X	1 (1)	X	X	X	X	X	1
39653317	58.6	lysine-specific demethylase 4D	0.576766	X	X	X	X	X	X	X	X	X	X	X	1 (1)	1
21450838	41.51	SH3 and cysteine-rich domain-containing protein 3	0.586138	X	X	X	X	X	X	X	X	1 (1)	X	X	X	1
157419138	130.98	laminin subunit gamma-2 isoform a precursor	0.61235	X	1 (1)	X	X	X	X	X	X	X	X	X	X	1
19923345	97.39	RNA-binding protein 12	0.620869	X	X	X	1 (1)	X	X	X	X	X	X	X	X	1
122937211	223.69	proteasome-associated protein ECM29 homolog	0.64121	X	X	1 (1)	X	X	X	X	X	X	X	X	X	1
				103	106	78	91	98	86	92	99	103	95	86	90

## Sheet: H2O2
gi	Protein Mass [kDa]	Protein defLine	Protein pValue	H2O2	H2O2	H2O2	H2O2	H2O2	H2O2	Untrx	Untrx	Untrx	Untrx	Untrx	Untrx
20149594	83.26	heat shock protein HSP 90-beta	0	8 (13)	10 (15)	6 (10)	8 (13)	8 (13)	8 (11)	2 (2)	1 (1)	2 (2)	2 (4)	2 (2)	2 (3)
153792590	98.16	heat shock protein HSP 90-alpha isoform 1	2.14289e-32	2 (3)	2 (3)	2 (3)	2 (3)	3 (6)	2 (4)	X	1 (1)	1 (1)	1 (1)	X	X
4504517	22.78	heat shock protein beta-1	0	4 (5)	6 (7)	3 (6)	3 (3)	4 (6)	2 (2)	X	X	X	X	X	X
24234688	73.68	stress-70 protein, mitochondrial precursor	5.95662e-61	4 (5)	3 (3)	3 (3)	1 (1)	2 (2)	X	X	X	X	X	X	X
50592994	11.74	thioredoxin	3.89045e-46	4 (35)	5 (46)	5 (30)	5 (31)	4 (23)	4 (23)	1 (2)	2 (4)	2 (5)	1 (1)	1 (2)	1 (1)
4504025	11.78	glutaredoxin-1	1.32434e-16	X	1 (1)	X	X	X	X	X	X	X	X	X	X
4503483	95.34	elongation factor 2	1.42233e-102	6 (9)	9 (13)	4 (7)	7 (13)	8 (14)	5 (9)	1 (1)	1 (1)	1 (1)	X	X	1 (1)
4503481	50.12	elongation factor 1-gamma	9.39723e-16	2 (2)	1 (1)	1 (1)	1 (1)	2 (2)	X	X	X	X	X	X	X
4503477	24.76	elongation factor 1-beta	6.79204e-10	X	1 (1)	X	X	X	X	X	X	X	X	X	X
15082258	20.81	chromobox protein homolog 3	0	2 (2)	3 (5)	1 (1)	2 (3)	1 (1)	2 (3)	X	X	X	X	X	X
4503545	16.83	eukaryotic translation initiation factor 5A-1 iso B	0	8 (28)	8 (23)	12 (26)	10 (21)	8 (27)	10 (24)	X	X	X	X	X	X
4758516	26.79	hepatoma-derived growth factor isoform a	0	8 (15)	9 (16)	7 (17)	6 (12)	6 (14)	8 (11)	X	X	X	X	X	X
10835063	32.57	nucleophosmin isoform 1	0	10 (43)	9 (43)	9 (40)	10 (31)	9 (35)	9 (36)	X	X	X	X	X	X
31543380	19.89	protein DJ-1	0	2 (2)	2 (2)	X	X	2 (2)	X	X	X	X	X	X	X
23308579	18.7	prostaglandin E synthase 3	9.68278e-23	2 (2)	2 (2)	2 (3)	1 (2)	X	1 (1)	X	X	X	X	X	X
5031635	18.5	cofilin-1	1.74985e-134	9 (16)	7 (11)	6 (9)	8 (12)	8 (16)	6 (13)	X	X	X	X	X	X
10863927	18.01	peptidyl-prolyl cis-trans isomerase A	3.38844e-87	6 (18)	8 (23)	8 (16)	7 (21)	6 (20)	8 (27)	X	1 (1)	X	X	X	X
4504425	24.89	high mobility group protein B1	4.39542e-58	4 (5)	5 (8)	4 (5)	3 (6)	3 (4)	2 (3)	X	X	X	X	X	X
4506901	19.33	serine/arginine-rich splicing factor 3	9.05733e-47	3 (4)	5 (6)	4 (6)	4 (7)	4 (8)	4 (5)	X	X	X	X	X	X
4507521	67.88	transketolase	2.22331e-43	1 (3)	2 (2)	1 (1)	1 (3)	1 (2)	2 (2)	X	X	X	X	X	X
148298677	57.29	hydroxymethylglutaryl-CoA synthase, cytoplasmic	5.80764e-42	2 (3)	2 (2)	X	2 (2)	1 (2)	2 (3)	X	X	X	X	X	X
17986258	16.93	myosin light polypeptide 6 isoform 1	9.95405e-39	3 (14)	4 (13)	3 (9)	3 (13)	3 (12)	3 (10)	X	X	X	X	X	X
222352151	37.5	poly(rC)-binding protein 1	1.97697e-36	1 (1)	2 (2)	1 (1)	1 (1)	4 (5)	1 (1)	X	X	X	X	X	X
5031875	65.13	prelamin-A/C isoform 2	7.31139e-36	1 (1)	3 (3)	1 (1)	2 (2)	1 (1)	2 (2)	X	X	X	X	X	X
4826659	30.63	F-actin-capping protein subunit beta isoform 1	1.58125e-26	X	2 (2)	X	1 (1)	X	X	X	X	X	X	X	X
23308577	56.65	D-3-phosphoglycerate dehydrogenase	2.82488e-25	X	2 (2)	2 (3)	1 (1)	2 (2)	1 (1)	X	X	X	X	X	X
4505409	17.3	nucleoside diphosphate kinase B isoform a	1.61808e-16	1 (1)	1 (2)	2 (2)	2 (3)	1 (1)	1 (2)	X	X	X	X	X	X
4557797	17.15	nucleoside diphosphate kinase A isoform b	7.16143e-22	1 (1)	1 (1)	1 (1)	1 (1)	1 (1)	1 (1)	X	X	X	X	X	X
33286418	57.94	pyruvate kinase isozymes M1/M2 isoform a	7.8886e-14	1 (1)	X	X	X	X	X	X	X	X	X	X	X
4504981	14.72	galectin-1	5.82103e-19	3 (7)	4 (7)	3 (7)	2 (5)	3 (4)	3 (8)	X	X	X	X	X	X
50053795	69.15	eukaryotic translation initiation factor 4B	2.84446e-18	1 (1)	1 (2)	1 (3)	1 (2)	1 (2)	1 (1)	X	X	X	X	X	X
4505303	22.76	myosin light chain 6B	2.39883e-16	2 (2)	2 (4)	1 (1)	2 (4)	2 (4)	2 (4)	X	X	X	X	X	X
18543329	24.68	26S proteasome non-ATPase regulatory subunit 9	7.63836e-16	1 (3)	2 (4)	X	2 (4)	1 (1)	1 (1)	X	X	X	X	X	X
4757804	7.4	copper transport protein ATOX1	2.09411e-14	1 (1)	1 (1)	1 (1)	1 (1)	1 (1)	1 (1)	X	X	X	X	X	X
154355000	73.12	far upstream element-binding protein 2	4.85289e-14	3 (4)	2 (3)	2 (3)	1 (2)	3 (3)	2 (3)	X	X	X	X	X	X
4557777	21.93	myosin light chain 3	1.39637e-13	1 (1)	1 (2)	X	1 (1)	1 (1)	1 (2)	X	X	X	X	X	X
72534660	27.37	serine/arginine-rich splicing factor 7 isoform 1	5.17607e-11	1 (1)	2 (2)	1 (1)	2 (2)	2 (2)	X	X	X	X	X	X	X
14277700	14.51	40S ribosomal protein S12	1.28529e-10	1 (2)	1 (1)	1 (2)	1 (1)	X	1 (1)	X	X	X	X	X	X
4757714	18.04	phosphotyrosine protein phosphatase isoform c	5.7544e-10	1 (1)	1 (3)	X	1 (1)	1 (1)	1 (2)	X	X	X	X	X	X
4506669	11.51	60S acidic ribosomal protein P1 isoform 1	5.59758e-10	X	1 (1)	1 (2)	X	X	X	X	X	X	X	X	X
4759098	33.67	transformer-2 protein homolog beta	2.50611e-08	1 (2)	2 (5)	1 (1)	2 (4)	X	X	X	X	X	X	X	X
34932414	54.23	non-POU domain-containing octamer-binding iso1	4.43609e-06	1 (2)	1 (1)	X	1 (1)	X	1 (1)	X	X	X	X	X	X
4507115	54.53	fascin	5.80764e-05	1 (1)	1 (1)	X	1 (1)	1 (1)	X	X	X	X	X	X	X
4507357	22.39	transgelin-2	1.46218e-08	X	1 (1)	X	X	X	1 (1)	X	X	X	X	X	X
194097323	31.39	enoyl-CoA hydratase, mitochondrial precursor	0.000328095	1 (1)	X	X	X	X	1 (1)	X	X	X	X	X	X

## Sheet: Untrx
gi	Protein defLine	Protein pValue	H2O2	H2O2	H2O2	H2O2	H2O2	H2O2	Untrx	Untrx	Untrx	Untrx	Untrx	Untrx
48255889	glucosidase 2 subunit beta isoform 1	5.54626e-119	9 (17)	9 (18)	7 (12)	8 (18)	8 (19)	8 (19)	13 (29)	12 (27)	13 (29)	11 (25)	13 (29)	11 (23)
42794771	thioredoxin domain-containing protein 5 isoform 1 precursor	1.7338e-49	2 (3)	3 (3)	1 (1)	2 (2)	1 (1)	1 (1)	5 (7)	7 (8)	6 (7)	6 (8)	6 (8)	5 (7)
10835143	complement decay-accelerating factor isoform 1 preproprotein	6.62217e-45	1 (1)	2 (3)	1 (1)	1 (1)	2 (2)	1 (1)	6 (11)	6 (8)	6 (9)	4 (9)	3 (5)	4 (7)
4505591	peroxiredoxin-1	2.8119e-18	1 (1)	1 (1)	X	1 (1)	1 (1)	X	1 (1)	2 (2)	2 (2)	1 (1)	1 (2)	2 (2)
5453549	peroxiredoxin-4	1.1995e-07	2 (2)	X	1 (1)	1 (1)	X	X	1 (2)	2 (3)	2 (2)	2 (3)	1 (1)	2 (2)
4758638	peroxiredoxin-6	0	X	X	X	X	1 (1)	X	2 (2)	3 (4)	2 (2)	2 (2)	2 (3)	1 (1)
10835165	CD59 glycoprotein preproprotein	1.45211e-18	1 (1)	1 (1)	X	1 (1)	X	X	3 (3)	X	1 (1)	2 (2)	X	X
10716563	calnexin precursor	0	X	X	X	X	1 (1)	X	3 (4)	2 (2)	2 (3)	2 (2)	3 (3)	2 (2)
38202257	neutral alpha-glucosidase AB isoform 2	0	X	X	X	X	X	1 (1)	4 (5)	3 (3)	1 (1)	2 (2)	2 (2)	1 (1)
304376266	putative serine protease 56	0	X	X	X	X	X	X	4 (5)	4 (4)	5 (7)	5 (9)	3 (3)	7 (8)
38372919	basigin isoform 1 precursor	3.46737e-36	1 (1)	X	X	X	X	X	3 (4)	3 (4)	2 (3)	2 (3)	2 (2)	3 (4)
4758412	polypeptide N-acetylgalactosaminyltransferase 2	1.16413e-21	X	X	X	X	X	X	2 (2)	X	1 (1)	1 (1)	2 (2)	2 (3)
40317626	thrombospondin-1 precursor	2.06538e-21	X	X	X	X	X	X	X	2 (2)	X	1 (1)	1 (1)	1 (1)
24797067	HLA class I histocompatibility antigen, A-1 alpha chain precursor	2.81838e-07	1 (1)	X	X	X	X	X	1 (1)	1 (1)	1 (2)	1 (2)	1 (1)	1 (2)
17986001	major histocompatibility complex, class I, B precursor	1.53815e-06	X	X	X	X	X	X	1 (2)	1 (2)	1 (2)	1 (1)	1 (2)	1 (1)
29725609	epidermal growth factor receptor isoform a precursor	5.24807e-06	X	X	X	X	X	X	1 (1)	1 (2)	1 (1)	1 (1)	X	1 (2)
31542331	protein CYR61 precursor	2.10378e-17	X	X	X	X	X	X	1 (1)	1 (2)	1 (1)	1 (2)	1 (1)	2 (3)
116734717	alkaline phosphatase, tissue-nonspecific isozyme isoform 1 precursor	2.57632e-12	X	X	X	X	X	X	1 (1)	1 (1)	X	X	X	1 (1)
5031863	galectin-3-binding protein	0.000566239	X	X	X	X	X	X	X	X	X	X	1 (1)	X
17149842	peptidyl-prolyl cis-trans isomerase FKBP2 precursor	2.48313e-22	X	X	X	X	X	1 (1)	2 (2)	1 (1)	1 (1)	X	1 (1)	1 (1)
167614504	laminin subunit beta-1 precursor	1.28825e-16	X	X	X	X	X	X	X	2 (2)	1 (1)	X	X	1 (1)
54607120	lactotransferrin isoform 1 precursor	9.37562e-11	X	X	X	X	X	1 (1)	1 (1)	2 (2)	1 (1)	2 (2)	1 (1)	1 (1)

## Sheet: Unique FDR Filtered Peptides
gi	Peptide qValue	Peptide EValue	Peptide Sequence	Peptide Mass [Da]	Frgmt Type	Protein Mass [kDa]	Protein defLine	519	520	521	522	523	524	525	526	527	528	529	530
111111	0	4.13048e-07	DRVYIHPFHL	1295.68	2C	1.3	Angiotensin I	4	5	4	5	3	3	5	5	4	7	5	8	12
136429	0	8.18465e-08	APVLSDSScK	1062.5	2C	24.41	Trypsin precursor	13	12	12	13	8	9	17	9	9	8	10	12	12
136429	0	7.97995e-297	IITHPNFNGNTLDNDIMLIK	2282.17	2C	24.41	Trypsin precursor	36	41	28	44	25	54	35	65	33	36	41	46	12
136429	0	2.2751e-14	IITHPNFNGNTLDNDIMLIKLSSPATLNSR	3308.72	2C	24.41	Trypsin precursor	0	0	0	0	2	0	0	1	0	0	0	0	2
136429	0	0.000114288	IVGGYTcAANSIPYQVSLNSGSHFcGGSLINSQWVVSAAH	4602.15	2C	24.41	Trypsin precursor	0	1	0	0	0	0	0	0	0	0	0	0	1
136429	0	1.37088e-301	LGEHNIDVLEGNEQFINAAK	2210.1	2C	24.41	Trypsin precursor	24	39	23	36	26	38	29	37	31	30	40	45	12
136429	0	6.85488e-05	LSSPATLNSR	1044.56	2C	24.41	Trypsin precursor	4	7	4	9	3	6	5	5	4	7	4	7	12
136429	0	2.50035e-301	ScAAAGTEcLISGWGNTK	1881.83	2C	24.41	Trypsin precursor	71	95	71	106	35	142	78	97	108	142	126	152	12
136429	0	1.72982e-14	SSGSSYPSLLQcLK	1525.74	2C	24.41	Trypsin precursor	15	19	14	20	13	18	20	21	14	20	11	20	12
136429	0	2.5527e-06	SSGSSYPSLLQcLKAPVLSDSSCK	2513.21	2C	24.41	Trypsin precursor	1	1	0	0	0	0	0	0	0	0	1	0	3
136429	0	2.50035e-301	SSYPGQITGNMIcVGFLEGGK	2214.04	2C	24.41	Trypsin precursor	21	24	20	17	14	20	20	29	26	25	23	25	12
136429	0	5.2723e-14	VcNYVNWIQQTIAAN	1792.86	2C	24.41	Trypsin precursor	7	10	6	6	9	9	5	11	5	8	8	8	12
136429	0.00832	0.0184927	VATVSLPR	841.5	2C	24.41	Trypsin precursor	5	7	3	7	3	5	7	8	4	6	5	6	12
136429	0.01776	0.139637	SRIQVRLGEHNIDVLEGNEQFINAAK	2949.54	2C	24.41	Trypsin precursor	0	0	0	0	0	0	0	1	0	0	0	0	1
178344	0	5.3827e-298	KVPQVSTPTLVEVSR	1638.93	2C	69.36	albumin [Homo sapiens]	1	0	0	1	0	1	0	2	0	0	0	2	5
3336842	0	1.45881e-16	ccAADDKEAcFAVEGPK	1926.79	2C	69.32	bovine serum albumin [Bos taurus]	0	0	0	1	0	0	0	1	0	0	0	1	3
3336842	0	3.1842e-10	FKDLGEEHFK	1248.61	2C	69.32	bovine serum albumin [Bos taurus]	1	1	0	2	0	1	0	0	0	0	0	2	5
3336842	0	5.3827e-10	HLVDEPQNLIK	1304.71	2C	69.32	bovine serum albumin [Bos taurus]	1	1	0	1	0	1	0	2	0	3	0	2	7
3336842	0	4.73151e-12	LGEYGFQNALIVR	1478.79	2C	69.32	bovine serum albumin [Bos taurus]	0	0	0	0	0	0	0	0	0	0	0	1	1
3336842	0	2.77332e-09	LKEccDKPLLEK	1531.77	2C	69.32	bovine serum albumin [Bos taurus]	3	3	2	3	1	3	1	4	0	2	2	3	11
3336842	0	8.59014e-09	LVNELTEFAK	1162.62	2C	69.32	bovine serum albumin [Bos taurus]	1	1	0	1	0	1	0	1	0	2	1	1	8
3336842	0	1.58125e-14	MPcTEDYLSLILNR	1723.83	2C	69.32	bovine serum albumin [Bos taurus]	1	0	0	0	0	0	0	0	0	1	0	1	3
3336842	0	2.31739e-14	RHPEYAVSVLLR	1438.8	2C	69.32	bovine serum albumin [Bos taurus]	0	0	0	1	0	1	0	0	0	1	0	1	4
3336842	0	2.12814e-10	RPcFSALTPDETYVPK	1879.91	2C	69.32	bovine serum albumin [Bos taurus]	0	0	1	1	0	1	1	1	0	0	0	1	6
3336842	0	6.87068e-11	SLHTLFGDELcK	1418.69	2C	69.32	bovine serum albumin [Bos taurus]	1	1	0	1	0	2	1	2	1	3	1	2	10
3336842	0	2.45471e-11	TVMENFVAFVDK	1398.68	2C	69.32	bovine serum albumin [Bos taurus]	1	0	0	0	0	0	0	0	0	1	0	0	2
4501881	0	8.22243e-07	AGFAGDDAPR	975.44	2C	42.05	actin, alpha skeletal muscle [Homo sapiens]	1	0	2	0	1	0	1	0	1	0	1	0	6
4501881	0	1.07895e-07	EITALAPSTMK	1160.61	2C	42.05	actin, alpha skeletal muscle [Homo sapiens]	2	1	2	1	0	1	1	0	2	1	2	1	10
4501881	0	1.54882e-12	HQGVMVGMGQK	1170.56	2C	42.05	actin, alpha skeletal muscle [Homo sapiens]	7	3	5	4	4	3	6	2	4	3	6	0	11
4501881	0	4.74242e-08	IKIIAPPERK	1163.74	2C	42.05	actin, alpha skeletal muscle [Homo sapiens]	1	0	1	0	1	0	0	0	0	0	0	0	3
4501881	0	1.01859e-11	IWHHTFYNELR	1514.74	2C	42.05	actin, alpha skeletal muscle [Homo sapiens]	3	2	2	3	2	1	2	3	2	2	4	2	12
4501881	0	2.24905e-16	SYELPDGQVITIGNER	1789.88	2C	42.05	actin, alpha skeletal muscle [Homo sapiens]	3	2	3	1	2	2	3	2	4	2	3	1	12
4501881	0	6.72977e-11	YPIEHGIITNWDDMEK	1959.9	2C	42.05	actin, alpha skeletal muscle [Homo sapiens]	2	2	3	1	2	1	4	0	3	1	2	0	10
4501881	0	7.53356e-13	YPIEHGIITNWDDMEKIWHHTFYNELR	3456.64	2C	42.05	actin, alpha skeletal muscle [Homo sapiens]	0	0	1	0	0	0	0	0	0	0	0	0	1
4501881	0.00178	0.00122462	DSYVGDEAQSKR	1353.62	2C	42.05	actin, alpha skeletal muscle [Homo sapiens]	1	0	1	0	0	0	0	0	1	0	0	0	3
4501881	0.00358	0.00516416	AVFPSIVGRPR	1197.7	2C	42.05	actin, alpha skeletal muscle [Homo sapiens]	3	1	4	0	1	2	2	3	2	2	3	1	11
4501885	0	4.1115e-15	cPEALFQPSFLGMEScGIHETTFNSIMK	3298.48	2C	41.74	actin, cytoplasmic 1 [Homo sapiens]	1	0	1	0	0	0	0	0	0	0	3	0	3
4501885	0	6.10942e-297	FRcPEALFQPSFLGMEScGIHETTFNSIMK	3601.65	2C	41.74	actin, cytoplasmic 1 [Homo sapiens]	6	0	4	2	1	0	2	0	2	0	1	0	7
4501885	0	5.91562e-08	QEYDESGPSIVHR	1515.7	2C	41.74	actin, cytoplasmic 1 [Homo sapiens]	1	0	1	1	1	1	1	0	0	0	1	2	8
4501885	0	5.16416e-21	TTGIVMDSGDGVTHTVPIYEGYALPHAILR	3182.61	2C	41.74	actin, cytoplasmic 1 [Homo sapiens]	5	0	4	1	4	0	3	1	5	0	3	1	9
4501885	0	3.31894e-13	VAPEEHPVLLTEAPLNPK	1953.06	2C	41.74	actin, cytoplasmic 1 [Homo sapiens]	5	3	2	3	4	1	4	2	5	3	4	3	12
4502167	0.01916	0.204644	THPHFVIPYR	1265.67	2C	86.94	amyloid beta A4 protein isoform a precursor [Homo sapiens]	0	0	0	1	0	0	0	0	0	0	0	0	1
4502261	0.00469	0.00651628	RVWELSK	916.51	2C	52.6	antithrombin-III precursor [Homo sapiens]	1	1	0	1	0	0	0	0	0	0	0	1	4
4502891	0	8.07235e-12	LSWLDGSGLGFSLEYPTISLHALSR	2718.4	2C	26.22	methylosome subunit pICln [Homo sapiens]	1	0	2	0	3	0	0	0	0	0	0	0	3
4502985	0	8.6896e-06	GGDISVcEWYQR	1468.64	2C	10.19	cytochrome c oxidase subunit 6B1 [Homo sapiens]	0	1	1	1	0	1	1	0	0	1	0	1	7
4502985	0	5.44503e-08	VYQSLcPTSWVTDWDEQRAEGTFPGKI	3169.48	2C	10.19	cytochrome c oxidase subunit 6B1 [Homo sapiens]	0	0	0	1	0	0	0	0	0	0	0	1	2
4503143	0	2.66686e-14	AIGAVPLIQGEYMIPcEK	1988.01	2C	44.55	cathepsin D preproprotein [Homo sapiens]	0	0	1	1	0	2	0	0	1	0	0	0	4
4503143	0	2.37684e-08	ISVNNVLPVFDNLMQQK	1958.03	2C	44.55	cathepsin D preproprotein [Homo sapiens]	0	0	0	1	0	0	0	0	0	0	0	0	1
4503143	0.00524	0.00739605	QVFGEATKQPGITFIAAK	1905.04	2C	44.55	cathepsin D preproprotein [Homo sapiens]	0	1	0	1	1	1	0	0	0	0	0	0	4
4503143	0.01975	0.22182	VSTLPAITLK	1041.64	2C	44.55	cathepsin D preproprotein [Homo sapiens]	0	0	0	0	0	0	0	1	0	0	0	0	1
4503423	0	8.8308e-19	IFYPEIEEVQALDDTER	2065.99	2C	17.75	deoxyuridine 5'-triphosphate nucleotidohydrolase, mitochondrial isoform 2 [Homo sapiens]	1	0	0	0	1	0	0	0	0	0	0	0	2
4503423	0.00263	0.00240991	TDIQIALPSGcYGR	1617.78	2C	17.75	deoxyuridine 5'-triphosphate nucleotidohydrolase, mitochondrial isoform 2 [Homo sapiens]	0	0	0	0	1	0	0	0	0	0	0	0	1
4503471	0	3.21366e-08	IGGIGTVPVGR	1024.6	2C	50.14	elongation factor 1-alpha 1 [Homo sapiens]	0	1	1	1	0	1	0	1	2	1	1	2	9
4503471	0	1.31826e-12	VETGVLKPGMVVTFAPVNVTTEVK	2514.38	2C	50.14	elongation factor 1-alpha 1 [Homo sapiens]	0	0	0	0	0	1	0	1	1	0	0	0	3
4503471	0.00192	0.00133968	STTTGHLIYK	1119.59	2C	50.14	elongation factor 1-alpha 1 [Homo sapiens]	0	0	0	0	0	0	0	0	0	0	1	0	1
4503477	0	6.79204e-10	SPAGLQVLNDYLADKSYIEGYVPSQADVAVFEAVSSPPPADLcHALR	5029.48	2C	24.76	elongation factor 1-beta [Homo sapiens]	0	0	1	0	0	0	0	0	0	0	0	0	1
4503481	0	3.36512e-08	GSTPEAAAQVVQWVSFADSDIVPPASTWVFPTLGIMHHNK	4290.12	2C	50.12	elongation factor 1-gamma [Homo sapiens]	0	0	1	0	0	0	0	0	1	0	0	0	2
4503481	0	1.2331e-06	WFLTcINQPQFR	1676.81	2C	50.12	elongation factor 1-gamma [Homo sapiens]	0	0	0	0	1	0	1	0	1	0	0	0	3
4503481	0.01413	0.0778037	STFVLDEFKR	1240.64	2C	50.12	elongation factor 1-gamma [Homo sapiens]	1	0	0	0	0	0	0	0	0	0	0	0	1
4503481	0.02134	0.291072	AKDPFAHLPK	1122.62	2C	50.12	elongation factor 1-gamma [Homo sapiens]	1	0	0	0	0	0	0	0	0	0	0	0	1
4503483	0	1.59956e-22	ARPFPDGLAEDIDKGEVSAR	2142.07	2C	95.34	elongation factor 2 [Homo sapiens]	2	0	1	0	0	0	1	0	3	0	1	0	5
4503483	0	1.52055e-08	EGIPALDNFLDKL	1443.76	2C	95.34	elongation factor 2 [Homo sapiens]	1	0	1	0	2	0	2	0	2	0	1	1	7
4503483	0	0.000105196	KIWcFGPDGTGPNILTDITK	2300.15	2C	95.34	elongation factor 2 [Homo sapiens]	0	0	1	0	0	0	0	0	0	0	0	0	1
4503483	0	3.4435e-17	LMEPIYLVEIQcPEQVVGGIYGVLNR	3056.57	2C	95.34	elongation factor 2 [Homo sapiens]	0	0	3	0	0	0	0	0	1	0	0	0	2
4503483	0	9.86279e-09	TGTITTFEHAHNMR	1614.76	2C	95.34	elongation factor 2 [Homo sapiens]	1	0	1	0	0	0	0	0	1	0	0	0	3
4503483	0	1.53109e-07	VNFTVDQIR	1090.58	2C	95.34	elongation factor 2 [Homo sapiens]	1	0	1	0	0	0	1	0	1	0	1	0	5
4503483	0	1.96789e-15	WLPAGDALLQMITIHLPSPVTAQK	2599.42	2C	95.34	elongation factor 2 [Homo sapiens]	1	0	1	0	0	0	4	0	3	0	3	0	5
4503483	0	8.4918e-16	YVEPIEDVPcGNIVGLVGVDQFLVK	2826.45	2C	95.34	elongation factor 2 [Homo sapiens]	0	0	0	0	2	0	2	0	2	0	0	0	3
4503483	0.00032	0.000180302	VFSGLVSTGLK	1106.63	2C	95.34	elongation factor 2 [Homo sapiens]	0	0	0	0	1	0	1	0	0	0	0	0	2
4503483	0.00289	0.00331894	NMSVIAHVDHGK	1306.64	2C	95.34	elongation factor 2 [Homo sapiens]	3	1	3	1	2	1	2	0	1	0	3	0	9
4503483	0.01583	0.106905	GGGQIIPTAR	968.54	2C	95.34	elongation factor 2 [Homo sapiens]	0	0	1	0	0	0	0	0	0	0	0	0	1
4503529	0	9.33254e-06	GIYAYGFEKPSAIQQR	1826.93	2C	46.15	eukaryotic initiation factor 4A-I isoform 1 [Homo sapiens]	0	1	1	1	0	1	0	1	0	1	0	0	6
4503545	0	8.64968e-07	EDLRLPEGDLGK	1340.69	2C	16.83	eukaryotic translation initiation factor 5A-1 isoform B [Homo sapiens]	0	0	0	0	1	0	0	0	2	0	1	0	3
4503545	0	1.10408e-11	EDLRLPEGDLGKEIEQK	1968.02	2C	16.83	eukaryotic translation initiation factor 5A-1 isoform B [Homo sapiens]	3	0	3	0	2	0	2	0	4	0	3	0	6
4503545	0	2.2751e-15	EIEQKYDcGEEILITVLSAMTEEAAVAIK	3252.61	2C	16.83	eukaryotic translation initiation factor 5A-1 isoform B [Homo sapiens]	0	0	2	0	1	0	1	0	0	0	0	0	3
4503545	0	1.01625e-18	KYEDIcPSTHNMDVPNIK	2160	2C	16.83	eukaryotic translation initiation factor 5A-1 isoform B [Homo sapiens]	4	0	5	0	4	0	4	0	6	0	6	0	6
4503545	0	2.03236e-13	KYEDIcPSTHNMDVPNIKR	2384.13	2C	16.83	eukaryotic translation initiation factor 5A-1 isoform B [Homo sapiens]	3	0	3	0	3	0	4	0	6	0	3	0	6
4503545	0	1.1885e-20	NDFQLIGIQDGYLSLLQDSGEVR	2579.29	2C	16.83	eukaryotic translation initiation factor 5A-1 isoform B [Homo sapiens]	4	0	2	0	3	0	1	0	1	0	1	0	6
4503545	0	8.20352e-298	RNDFQLIGIQDGYLSLLQDSGEVR	2735.39	2C	16.83	eukaryotic translation initiation factor 5A-1 isoform B [Homo sapiens]	3	0	2	0	1	0	1	0	0	0	2	0	5
4503545	0	1.29122e-11	VHLVGIDIFTGK	1297.74	2C	16.83	eukaryotic translation initiation factor 5A-1 isoform B [Homo sapiens]	5	0	4	0	6	0	4	0	5	0	4	0	6
4503545	0	7.53356e-05	VHLVGIDIFTGKK	1425.83	2C	16.83	eukaryotic translation initiation factor 5A-1 isoform B [Homo sapiens]	0	0	0	0	1	0	0	0	0	0	1	0	2
4503545	0	4.57088e-14	YDcGEEILITVLSAMTEEAAVAIK	2625.29	2C	16.83	eukaryotic translation initiation factor 5A-1 isoform B [Homo sapiens]	3	0	0	0	2	0	1	0	2	0	0	0	4
4503545	0.00469	0.00618016	NGFVVLK	775.46	2C	16.83	eukaryotic translation initiation factor 5A-1 isoform B [Homo sapiens]	0	0	0	0	1	0	1	0	0	0	1	0	3
4503545	0.00895	0.0231206	KNGFVVLK	903.55	2C	16.83	eukaryotic translation initiation factor 5A-1 isoform B [Homo sapiens]	3	0	2	0	1	0	2	0	1	0	2	0	6
4503571	0	6.23735e-11	KLNVTEQEKIDK	1443.8	2C	47.17	alpha-enolase isoform 1 [Homo sapiens]	1	0	0	0	0	0	0	1	1	0	1	1	5
4503615	0.02146	0.295121	ESRKDmVVFLDGGQLGTLVGK	2264.18	2C	42.44	homeobox even-skipped homolog protein 1 [Homo sapiens]	0	0	0	0	0	0	0	0	0	0	1	0	1
4504025	0	1.32434e-16	QGLLEFVDITATNHTNEIQDYLQQLTGAR	3287.64	2C	11.78	glutaredoxin-1 [Homo sapiens]	0	0	1	0	0	0	0	0	0	0	0	0	1
4504151	0	1.58489e-08	VHccPHGAFcDLVHTR	1964.85	2C	63.55	granulins precursor [Homo sapiens]	0	1	1	0	0	0	0	1	0	0	0	0	3
4504425	0	3.75837e-12	IKGEHPGLSIGDVAK	1519.84	2C	24.89	high mobility group protein B1 [Homo sapiens]	2	0	2	0	1	0	3	0	2	0	1	0	6
4504425	0	1.89671e-06	IKGEHPGLSIGDVAKK	1647.93	2C	24.89	high mobility group protein B1 [Homo sapiens]	0	0	1	0	0	0	0	0	0	0	0	0	1
4504425	0	1.89671e-13	KHPDASVNFSEFSK	1591.76	2C	24.89	high mobility group protein B1 [Homo sapiens]	1	0	2	0	2	0	2	0	1	0	2	0	6
4504425	0	2.09411e-16	KLGEMWNNTAADDKQPYEK	2237.04	2C	24.89	high mobility group protein B1 [Homo sapiens]	1	0	0	0	1	0	1	0	0	0	0	0	3
4504425	0	7.74462e-10	RPPSAFFLFcSEYRPK	2069.02	2C	24.89	high mobility group protein B1 [Homo sapiens]	0	0	0	0	0	0	0	0	1	0	0	0	1
4504425	0.00685	0.0127938	KHPDASVNFSEFSKK	1719.86	2C	24.89	high mobility group protein B1 [Homo sapiens]	1	0	1	0	1	0	0	0	0	0	0	0	3
4504425	0.01825	0.156675	GKFEDMAK	924.44	2C	24.89	high mobility group protein B1 [Homo sapiens]	0	0	2	0	0	0	0	0	0	0	0	0	1
4504517	0	2.61818e-17	KYTLPPGVDPTQVSSSLSPEGTLTVEAPMPK	3225.65	2C	22.78	heat shock protein beta-1 [Homo sapiens]	2	0	1	0	0	0	0	0	0	0	0	0	2
4504517	0	4.73151e-10	LATQSNEITIPVTFESR	1904.99	2C	22.78	heat shock protein beta-1 [Homo sapiens]	1	0	1	0	1	0	1	0	1	0	1	0	6
4504517	0	2.24388e-07	LFDQAFGLPR	1162.61	2C	22.78	heat shock protein beta-1 [Homo sapiens]	0	0	1	0	1	0	0	0	1	0	0	0	3
4504517	0	2.99916e-308	LPEEWSQWLGGSSWPGYVRPLPPAAIESPAVAAPAYSR	4092.05	2C	22.78	heat shock protein beta-1 [Homo sapiens]	1	0	2	0	4	0	1	0	3	0	0	0	5
4504517	0	1.64059e-06	TKDGVVEITGK	1145.63	2C	22.78	heat shock protein beta-1 [Homo sapiens]	0	0	1	0	0	0	0	0	0	0	0	0	1
4504517	0.00947	0.0254097	TKDGVVEITGKHEER	1696.88	2C	22.78	heat shock protein beta-1 [Homo sapiens]	0	0	0	0	0	0	0	0	1	0	1	0	2
4504517	0.01387	0.0758578	RVPFSLLR	986.6	2C	22.78	heat shock protein beta-1 [Homo sapiens]	1	0	1	0	0	0	1	0	0	0	0	0	3
4504771	0	4.04576e-13	HGLLVPNNTTDQELQHIR	2084.08	2C	26.6	eukaryotic translation initiation factor 6 isoform a [Homo sapiens]	0	0	0	0	0	0	0	0	1	0	0	0	1
4504919	0	7.39605e-05	FASFIDKVR	1081.59	2C	53.7	keratin, type II cytoskeletal 8 [Homo sapiens]	1	0	0	0	0	2	0	0	0	2	0	0	3
4504919	0	1.69824e-05	NKYEDEINKR	1307.65	2C	53.7	keratin, type II cytoskeletal 8 [Homo sapiens]	4	2	2	3	2	3	1	2	2	3	2	1	12
4504919	0.02098	0.283139	TLNNKFASFIDKVR	1651.9	2C	53.7	keratin, type II cytoskeletal 8 [Homo sapiens]	0	0	0	0	0	0	0	0	0	1	0	0	1
4504927	0.00135	0.000862979	LAADDFR	806.39	2C	52.25	keratin, type I cuticular Ha6 [Homo sapiens]	0	0	0	0	0	1	0	0	0	0	0	0	1
4504975	0	5.50808e-16	IGYEcLcPDGFQLVAQR	2024.94	2C	95.38	low-density lipoprotein receptor isoform 1 precursor [Homo sapiens]	0	0	0	0	0	0	0	0	0	1	0	0	1
4504981	0	2.1928e-05	DSNNLcLHFNPR	1553.7	2C	14.72	galectin-1 [Homo sapiens]	3	0	2	0	3	0	1	0	2	0	3	0	6
4504981	0	3.0761e-08	FNAHGDANTIVcNSK	1646.75	2C	14.72	galectin-1 [Homo sapiens]	3	0	3	0	3	0	4	0	1	0	3	0	6
4504981	0.00032	0.00018197	SFVLNLGK	876.51	2C	14.72	galectin-1 [Homo sapiens]	1	0	1	0	1	0	0	0	1	0	2	0	5
4504981	0.00316	0.00474242	LPDGYEFKFPNR	1481.73	2C	14.72	galectin-1 [Homo sapiens]	0	0	1	0	0	0	0	0	0	0	0	0	1
4505303	0	3.35738e-07	ALGQNPTNAEVLK	1353.73	2C	22.76	myosin light chain 6B [Homo sapiens]	1	0	3	0	1	0	3	0	2	0	2	0	6
4505303	0	7.14496e-10	ILYSQcGDVMR	1408.65	2C	22.76	myosin light chain 6B [Homo sapiens]	1	0	1	0	0	0	1	0	2	0	2	0	5
4505409	0	1.42889e-05	GDFcIQVGR	1118.52	2C	17.3	nucleoside diphosphate kinase B isoform a [Homo sapiens]	0	0	0	0	1	0	1	0	0	0	0	0	2
4505409	0	1.1324e-11	VMLGETNPADSKPGTIR	1784.91	2C	17.3	nucleoside diphosphate kinase B isoform a [Homo sapiens]	1	0	2	0	1	0	2	0	1	0	2	0	6
4505571	0	7.06318e-20	AGEARPGPTAESASGPSEDPSVNFLK	2570.22	2C	47.69	sequestosome-1 isoform 1 [Homo sapiens]	1	0	1	0	0	0	0	0	2	0	1	1	5
4505571	0	1.2218e-13	NMVHPNVIcDGcNGPVVGTR	2195	2C	47.69	sequestosome-1 isoform 1 [Homo sapiens]	0	0	0	0	0	1	0	0	0	0	0	0	1
4505591	0	1.61065e-12	HGEVcPAGWKPGSDTIKPDVQK	2405.18	2C	22.11	peroxiredoxin-1 [Homo sapiens]	1	1	1	1	0	1	1	1	0	2	0	1	9
4505591	0	1.29718e-05	LVQAFQFTDK	1195.62	2C	22.11	peroxiredoxin-1 [Homo sapiens]	0	0	0	1	0	1	0	0	0	0	0	1	3
4505591	0.01766	0.134586	QITVNDLPVGR	1210.67	2C	22.11	peroxiredoxin-1 [Homo sapiens]	0	0	0	0	0	0	0	0	1	0	0	0	1
4506407	0.01034	0.0340408	FASENDLPEWK	1334.62	2C	23.31	ran-specific GTPase-activating protein [Homo sapiens]	0	0	1	0	0	0	0	0	0	0	0	0	1
4506455	0.02737	0.55847	HWILPQDYDHAQAEAR	1948.92	2C	38.89	reticulocalbin-1 precursor [Homo sapiens]	0	0	0	1	0	0	0	0	0	0	0	0	1
4506669	0	5.59758e-10	AAGVNVEPFWPGLFAK	1701.89	2C	11.51	60S acidic ribosomal protein P1 isoform 1 [Homo sapiens]	0	0	1	0	2	0	0	0	0	0	0	0	2
4506765	0.00032	0.000237137	ALDVMVSTFHK	1246.64	2C	11.73	protein S100-A4 [Homo sapiens]	0	0	0	0	0	0	0	0	0	0	1	0	1
4506773	0	4.48745e-07	LGHPDTLNQGEFK	1454.72	2C	13.24	protein S100-A9 [Homo sapiens]	0	0	0	0	0	0	0	0	0	1	0	0	1
4506901	0	2.87078e-05	AFGYYGPLR	1042.52	2C	19.33	serine/arginine-rich splicing factor 3 [Homo sapiens]	0	0	1	0	1	0	0	0	0	0	0	0	2
4506901	0	3.04089e-11	NPPGFAFVEFEDPR	1620.76	2C	19.33	serine/arginine-rich splicing factor 3 [Homo sapiens]	0	0	0	0	0	0	0	0	1	0	0	0	1
4506901	0	4.7863e-12	NPPGFAFVEFEDPRDAADAVR	2319.09	2C	19.33	serine/arginine-rich splicing factor 3 [Homo sapiens]	2	0	2	0	1	0	2	0	4	0	1	0	6
4506901	0	1.98153e-08	VRVELSNGEK	1129.61	2C	19.33	serine/arginine-rich splicing factor 3 [Homo sapiens]	1	0	1	0	2	0	2	0	0	0	1	0	5
4506901	0	2.50035e-08	VYVGNLGNNGNKTELER	1875.94	2C	19.33	serine/arginine-rich splicing factor 3 [Homo sapiens]	1	0	1	0	2	0	2	0	2	0	2	0	6
4506901	0.00061	0.000506991	VRVELSNGEKR	1285.71	2C	19.33	serine/arginine-rich splicing factor 3 [Homo sapiens]	0	0	1	0	0	0	1	0	0	0	1	0	3
4506901	0.01462	0.0862979	NRGPPPSWGR	1122.57	2C	19.33	serine/arginine-rich splicing factor 3 [Homo sapiens]	0	0	0	0	0	0	0	0	1	0	0	0	1
4506903	0.00061	0.000497737	HGLVPFAFVR	1141.64	2C	25.54	serine/arginine-rich splicing factor 9 [Homo sapiens]	0	0	2	0	0	0	1	0	0	0	1	0	3
4507115	0	5.80764e-05	YLKGDHAGVLK	1199.66	2C	54.53	fascin [Homo sapiens]	1	0	1	0	0	0	1	0	1	0	0	0	4
4507149	0	1.21619e-304	AVcVLKGDGPVQGIINFEQK	2239.17	2C	15.94	superoxide dismutase [Cu-Zn] [Homo sapiens]	7	6	4	9	6	8	6	8	6	8	5	6	12
4507149	0	9.977e-07	ESNGPVKVWGSIK	1399.74	2C	15.94	superoxide dismutase [Cu-Zn] [Homo sapiens]	2	4	4	5	3	4	2	4	2	4	2	2	12
4507149	0	1.99067e-09	GDGPVQGIINFEQK	1500.76	2C	15.94	superoxide dismutase [Cu-Zn] [Homo sapiens]	2	2	3	2	1	1	3	1	3	2	2	2	12
4507149	0	7.4131e-20	GLTEGLHGFHVHEFGDNTAGcTSAGPHFNPLSR	3518.61	2C	15.94	superoxide dismutase [Cu-Zn] [Homo sapiens]	4	1	3	7	2	2	2	1	6	6	2	3	12
4507149	0	4.69894e-303	HVGDLGNVTADKDGVADVSIEDSVISLSGDHcIIGR	3787.83	2C	15.94	superoxide dismutase [Cu-Zn] [Homo sapiens]	13	16	7	13	11	18	11	17	12	12	11	10	12
4507149	0	6.29506e-08	TGNAGSRLAcGVIGIAQ	1643.84	2C	15.94	superoxide dismutase [Cu-Zn] [Homo sapiens]	0	0	0	0	0	0	0	1	0	0	0	1	2
4507149	0	8.29851e-08	TLVVHEKADDLGKGGNEESTK	2226.11	2C	15.94	superoxide dismutase [Cu-Zn] [Homo sapiens]	0	1	0	1	0	1	0	1	1	0	1	1	7
4507149	0.00046	0.000413048	TLVVHEKADDLGK	1423.77	2C	15.94	superoxide dismutase [Cu-Zn] [Homo sapiens]	0	1	0	0	0	1	0	1	0	1	0	1	5
4507271	0.01678	0.125603	AVCMNGTEAAQLstKsRAEGR	2418.95	2C	48.64	serine/threonine-protein kinase 11 [Homo sapiens]	0	0	0	0	0	0	0	0	1	0	0	0	1
4507347	0.01276	0.0651628	DVHNLcPKEVLTFILDLIK	2266.24	2C	136.98	transcription initiation factor TFIID subunit 2 [Homo sapiens]	0	0	1	0	0	0	0	0	2	1	0	0	3
4507357	0	1.46218e-08	DGTVLcELINALYPEGQAPVKK	2482.28	2C	22.39	transgelin-2 [Homo sapiens]	0	0	1	0	0	0	0	0	0	0	1	0	2
4507521	0	4.64515e-16	ILATPPQEDAPSVDIANIR	2019.07	2C	67.88	transketolase [Homo sapiens]	0	0	0	0	0	0	0	0	2	0	0	0	1
4507521	0	7.90679e-06	LGQSDPAPLQHQMDIYQK	2068.01	2C	67.88	transketolase [Homo sapiens]	0	0	1	0	0	0	0	0	0	0	0	0	1
4507521	0	1.4388e-19	NMAEQIIQEIYSQIQSK	2022.01	2C	67.88	transketolase [Homo sapiens]	3	0	1	0	1	0	3	0	0	0	1	0	5
4507521	0.00046	0.000420727	KISSDLDGHPVPK	1391.74	2C	67.88	transketolase [Homo sapiens]	0	0	0	0	0	0	0	0	0	0	1	0	1
4507729	0	1.91867e-11	EIVHIQAGQcGNQIGAK	1889.94	2C	49.91	tubulin beta-2A chain [Homo sapiens]	1	0	0	1	0	0	0	2	1	0	0	1	5
4507729	0	2.47172e-12	SGPFGQIFRPDNFVFGQSGAGNNWAK	2797.33	2C	49.91	tubulin beta-2A chain [Homo sapiens]	1	0	0	0	0	0	0	0	1	0	0	0	2
4507729	0.01014	0.0282488	AILVDLEPGTMDSVR	1614.83	2C	49.91	tubulin beta-2A chain [Homo sapiens]	1	0	0	0	0	0	0	0	0	0	0	0	1
4507729	0.0125	0.0606736	LHFFMPGFAPLTSR	1619.83	2C	49.91	tubulin beta-2A chain [Homo sapiens]	0	0	0	0	0	0	0	0	1	0	0	0	1
4507729	0.02576	0.474242	IREEYPDR	1076.53	2C	49.91	tubulin beta-2A chain [Homo sapiens]	0	0	0	0	0	1	0	0	0	0	0	0	1
4507775	0	1.99526e-05	SQWSPALTISK	1216.65	2C	16.74	ubiquitin-conjugating enzyme E2 D2 isoform 1 [Homo sapiens]	0	0	1	1	0	0	0	0	0	0	0	0	2
4507775	0.00302	0.00423643	IHKELNDLAR	1207.67	2C	16.74	ubiquitin-conjugating enzyme E2 D2 isoform 1 [Homo sapiens]	0	1	0	0	0	1	0	1	0	0	0	0	3
4507777	0	5.80764e-09	INKELSDLAR	1157.64	2C	16.69	ubiquitin-conjugating enzyme E2 D3 isoform 1 [Homo sapiens]	0	1	0	0	0	0	0	0	0	0	0	1	2
4557367	0	4.83059e-09	AQHVFQHAVPQEGKPITNQK	2256.18	2C	52.56	bleomycin hydrolase [Homo sapiens]	0	0	0	0	0	0	0	0	0	1	0	0	1
4557699	0	1.99986e-06	LASYLDKVR	1063.6	2C	53.51	keratin, type I cytoskeletal 12 [Homo sapiens]	0	0	0	0	0	0	0	1	0	3	0	0	2
4557777	0	1.39637e-13	VFDKEGNGTVMGAELR	1721.84	2C	21.93	myosin light chain 3 [Homo sapiens]	1	0	2	0	0	0	1	0	1	0	2	0	5
4557797	0	1.28233e-11	NIIHGSDSVESAEK	1484.71	2C	17.15	nucleoside diphosphate kinase A isoform b [Homo sapiens]	1	0	1	0	1	0	0	0	1	0	1	0	5
4557797	0	5.5847e-11	YMHSGPVVAMVWEGLNVVK	2115.06	2C	17.15	nucleoside diphosphate kinase A isoform b [Homo sapiens]	0	0	0	0	0	0	1	0	0	0	0	0	1
4757714	0	5.7544e-10	HGIPMSHVAR	1103.57	2C	18.04	low molecular weight phosphotyrosine protein phosphatase isoform c [Homo sapiens]	1	0	3	0	0	0	1	0	1	0	2	0	5
4757804	0	2.09411e-14	LGGVKYDIDLPNKK	1558.87	2C	7.4	copper transport protein ATOX1 [Homo sapiens]	1	0	1	0	1	0	1	0	1	0	1	0	6
4757826	0	4.18794e-14	SNFLNcYVSGFHPSDIEVDLLK	2553.22	2C	13.71	beta-2-microglobulin precursor [Homo sapiens]	2	5	3	4	2	4	2	5	1	3	2	4	12
4757826	0	2.91743e-05	VEHSDLSFSK	1147.55	2C	13.71	beta-2-microglobulin precursor [Homo sapiens]	0	0	0	1	0	1	0	0	0	0	0	0	2
4757826	0	1.90985e-06	VNHVTLSQPK	1121.62	2C	13.71	beta-2-microglobulin precursor [Homo sapiens]	3	2	3	4	2	3	2	3	1	3	3	3	12
4757826	0.00046	0.000433511	IEKVEHSDLSFSK	1517.77	2C	13.71	beta-2-microglobulin precursor [Homo sapiens]	0	1	0	2	1	1	0	0	0	0	0	0	4
4757900	0	8.10961e-14	cKDDEFTHLYTLIVRPDNTYEVK	2923.41	2C	48.14	calreticulin precursor [Homo sapiens]	2	6	3	5	1	4	1	1	2	4	2	6	12
4757900	0	1.72187e-06	EQFLDGDGWTSR	1409.62	2C	48.14	calreticulin precursor [Homo sapiens]	0	2	1	1	0	1	1	1	0	2	0	1	8
4757900	0	2.34963e-10	FYGDEEKDKGLQTSQDAR	2085.96	2C	48.14	calreticulin precursor [Homo sapiens]	0	1	0	3	1	2	0	0	1	0	0	2	6
4757900	0	2.75423e-19	GTWIHPEIDNPEYSPDPSIYAYDNFGVLGLDLWQVK	4147.98	2C	48.14	calreticulin precursor [Homo sapiens]	0	1	1	2	0	0	1	0	0	0	0	0	4
4757900	0	1.68267e-09	IDNSQVESGSLEDDWDFLPPKK	2518.19	2C	48.14	calreticulin precursor [Homo sapiens]	0	1	0	0	0	1	0	0	0	0	0	0	2
4757900	0	1.45546e-09	IKDPDASKPEDWDER	1799.83	2C	48.14	calreticulin precursor [Homo sapiens]	0	2	0	2	1	2	0	0	1	0	0	1	6
4757900	0	2.43781e-08	KVHVIFNYK	1146.65	2C	48.14	calreticulin precursor [Homo sapiens]	1	2	2	2	2	3	1	1	0	2	1	2	11
4757900	0	2.15278e-17	SGTIFDNFLITNDEAYAEEFGNETWGVTK	3267.49	2C	48.14	calreticulin precursor [Homo sapiens]	1	1	3	5	1	2	0	1	0	1	0	0	8
4757900	0.00135	0.000877001	KIKDPDASKPEDWDER	1927.93	2C	48.14	calreticulin precursor [Homo sapiens]	1	2	1	2	1	1	0	1	0	1	1	1	10
4757900	0.0169	0.126183	FVLSSGK	736.41	2C	48.14	calreticulin precursor [Homo sapiens]	0	0	0	1	0	0	0	1	0	1	0	0	3
4758304	0	4.36516e-07	IDATSASVLASR	1189.63	2C	72.93	protein disulfide-isomerase A4 precursor [Homo sapiens]	0	0	0	1	0	1	0	0	0	0	0	0	2
4758304	0	4.67735e-07	RFDVSGYPTLK	1281.67	2C	72.93	protein disulfide-isomerase A4 precursor [Homo sapiens]	0	0	0	1	0	0	0	0	0	1	0	0	2
4758304	0.00236	0.00161808	FDVSGYPTIK	1125.57	2C	72.93	protein disulfide-isomerase A4 precursor [Homo sapiens]	0	1	0	0	0	1	0	0	0	1	0	0	3
4758412	0	1.89234e-11	KQHPYTFPGGSGTVFAR	1848.93	2C	64.73	polypeptide N-acetylgalactosaminyltransferase 2 [Homo sapiens]	0	1	0	0	0	1	0	1	0	1	0	2	5
4758412	0	6.15177e-11	NKFNQVESDKLR	1476.77	2C	64.73	polypeptide N-acetylgalactosaminyltransferase 2 [Homo sapiens]	0	1	0	0	0	0	0	0	0	1	0	1	3
4758516	0	2.2856e-07	AGDLLEDsPKRPK	1504.73	2C	26.79	hepatoma-derived growth factor isoform a [Homo sapiens]	2	0	3	0	4	0	3	0	3	0	3	0	6
4758516	0	5.37032e-06	DLFPYEESKEK	1383.66	2C	26.79	hepatoma-derived growth factor isoform a [Homo sapiens]	0	0	1	0	0	0	0	0	0	0	0	0	1
4758516	0	2.97852e-12	EAENPEGEEKEAATLEVERPLPMEVEK	3052.46	2C	26.79	hepatoma-derived growth factor isoform a [Homo sapiens]	1	0	0	0	0	0	0	0	0	0	0	0	1
4758516	0	7.26106e-09	GFSEGLWEIENNPTVK	1818.88	2C	26.79	hepatoma-derived growth factor isoform a [Homo sapiens]	1	0	0	0	1	0	1	0	0	0	1	0	4
4758516	0	7.70903e-05	IDEMPEAAVK	1101.54	2C	26.79	hepatoma-derived growth factor isoform a [Homo sapiens]	0	0	1	0	0	0	0	0	0	0	1	0	2
4758516	0	8.97429e-18	KGFSEGLWEIENNPTVK	1946.97	2C	26.79	hepatoma-derived growth factor isoform a [Homo sapiens]	2	0	2	0	2	0	2	0	2	0	1	0	6
4758516	0	1.42561e-08	MKGYPHWPAR	1241.61	2C	26.79	hepatoma-derived growth factor isoform a [Homo sapiens]	3	0	2	0	2	0	3	0	2	0	2	0	6
4758516	0	1.8281e-302	STANKYQVFFFGTHETAFLGPK	2489.24	2C	26.79	hepatoma-derived growth factor isoform a [Homo sapiens]	1	0	1	0	1	0	0	0	1	0	1	0	5
4758516	0	1.57398e-06	YQVFFFGTHETAFLGPK	1987.98	2C	26.79	hepatoma-derived growth factor isoform a [Homo sapiens]	0	0	1	0	0	0	0	0	0	0	0	0	1
4758516	0.00061	0.000516416	RAGDLLEDsPKRPK	1660.83	2C	26.79	hepatoma-derived growth factor isoform a [Homo sapiens]	4	0	4	0	6	0	2	0	5	0	1	0	6
4758516	0.00289	0.00371535	cGDLVFAK	908.44	2C	26.79	hepatoma-derived growth factor isoform a [Homo sapiens]	1	0	1	0	1	0	1	0	0	0	1	0	5
4758516	0.01121	0.0436516	EAATLEVERPLPMEVEK	1939.99	2C	26.79	hepatoma-derived growth factor isoform a [Homo sapiens]	0	0	0	0	0	0	0	0	1	0	0	0	1
4758638	0	2.58226e-08	DFTPVcTTELGR	1394.65	2C	25.03	peroxiredoxin-6 [Homo sapiens]	0	1	0	1	0	1	0	1	0	1	0	1	6
4758638	0	1.66725e-16	FHDFLGDSWGILFSHPR	2029.98	2C	25.03	peroxiredoxin-6 [Homo sapiens]	0	0	0	1	0	0	0	0	0	0	0	0	1
4758638	0	4.87528e-303	PGGLLLGDVAPNFEANTTVGR	2097.08	2C	25.03	peroxiredoxin-6 [Homo sapiens]	0	1	0	2	0	1	0	1	1	2	0	0	6
4758974	0.01121	0.0435512	RALSGPcQLWSLtLSVAELGLGYASEEK	3182.53	2C	16.6	persephin precursor [Homo sapiens]	0	0	0	0	0	1	0	0	0	1	0	0	2
4759098	0	2.81838e-06	RPHTPTPGIYMGRPTYGSSR	2230.11	2C	33.67	transformer-2 protein homolog beta [Homo sapiens]	2	0	3	0	0	0	2	0	0	0	0	0	3
4759098	0.0055	0.00889201	RRsPsPYYSR	1427.57	2C	33.67	transformer-2 protein homolog beta [Homo sapiens]	0	0	2	0	1	0	2	0	0	0	0	0	3
4826659	0	4.00867e-11	NLSDLIDLVPSLcEDLLSSVDQPLK	2850.46	2C	30.63	F-actin-capping protein subunit beta isoform 1 [Homo sapiens]	0	0	1	0	0	0	0	0	0	0	0	0	1
4826659	0	3.94457e-16	SPWSNKYDPPLEDGAMPSAR	2217.02	2C	30.63	F-actin-capping protein subunit beta isoform 1 [Homo sapiens]	0	0	1	0	0	0	1	0	0	0	0	0	2
4826962	0.02438	0.41115	LRPLSYPQTDVFLIcFSLVSPASFENVR	3322.7	2C	21.38	ras-related C3 botulinum toxin substrate 3 precursor [Homo sapiens]	0	0	1	0	0	0	0	0	0	0	0	0	1
5031635	0	4.42588e-10	AVLFcLSEDKK	1376.7	2C	18.5	cofilin-1 [Homo sapiens]	3	0	2	0	2	0	2	0	1	0	3	0	6
5031635	0	1.19674e-18	EILVGDVGQTVDDPYATFVK	2165.09	2C	18.5	cofilin-1 [Homo sapiens]	0	0	0	0	0	0	0	0	1	0	0	0	1
5031635	0	5.71479e-08	ESKKEDLVFIFWAPESAPLK	2333.23	2C	18.5	cofilin-1 [Homo sapiens]	0	0	0	0	0	0	1	0	0	0	0	0	1
5031635	0	1.76198e-19	HELQANcYEEVKDR	1789.81	2C	18.5	cofilin-1 [Homo sapiens]	0	0	0	0	0	0	0	0	1	0	0	0	1
5031635	0	6.54636e-15	KAVLFcLSEDKK	1504.8	2C	18.5	cofilin-1 [Homo sapiens]	2	0	1	0	1	0	1	0	2	0	0	0	5
5031635	0	4.88652e-18	KEDLVFIFWAPESAPLK	1989.06	2C	18.5	cofilin-1 [Homo sapiens]	2	0	1	0	3	0	1	0	2	0	3	0	6
5031635	0	2.31206e-08	LGGSAVISLEGKPL	1339.77	2C	18.5	cofilin-1 [Homo sapiens]	1	0	1	0	1	0	1	0	0	0	1	0	5
5031635	0	3.68978e-12	LTGIKHELQANcYEEVKDR	2302.14	2C	18.5	cofilin-1 [Homo sapiens]	2	0	3	0	1	0	3	0	3	0	2	0	6
5031635	0	8.8308e-19	NIILEEGKEILVGDVGQTVDDPYATFVK	3061.59	2C	18.5	cofilin-1 [Homo sapiens]	2	0	2	0	0	0	1	0	5	0	2	0	5
5031635	0	1.99067e-11	YALYDATYETK	1336.62	2C	18.5	cofilin-1 [Homo sapiens]	2	0	1	0	1	0	2	0	1	0	2	0	6
5031635	0.01963	0.216272	MLPDKDcR	1101.49	2C	18.5	cofilin-1 [Homo sapiens]	1	0	0	0	0	0	0	0	0	0	0	0	1
5031635	0.0224	0.316228	MIYASSKDAIK	1225.64	2C	18.5	cofilin-1 [Homo sapiens]	1	0	0	0	0	0	0	0	0	0	0	0	1
5031839	0	1.05439e-11	NLDLDSIIAEVK	1328.72	2C	60.04	keratin, type II cytoskeletal 6A [Homo sapiens]	1	0	2	1	0	3	1	1	0	2	1	0	8
5031839	0.00061	0.000529663	WTLLQEQGTK	1202.63	2C	60.04	keratin, type II cytoskeletal 6A [Homo sapiens]	0	0	0	0	0	0	0	0	0	1	1	0	2
5031863	0.00076	0.000566239	RIDITLSSVK	1130.67	2C	65.33	galectin-3-binding protein [Homo sapiens]	0	0	0	0	0	0	0	0	0	1	0	0	1
5031875	0	2.34963e-08	LADALQELR	1027.57	2C	65.13	prelamin-A/C isoform 2 [Homo sapiens]	0	0	1	0	0	0	0	0	0	0	1	0	2
5031875	0	8.95365e-06	LKDLEALLNSK	1242.72	2C	65.13	prelamin-A/C isoform 2 [Homo sapiens]	0	0	0	0	0	0	1	0	0	0	0	0	1
5031875	0	8.05378e-14	MQQQLDEYQELLDIK	1892.92	2C	65.13	prelamin-A/C isoform 2 [Homo sapiens]	0	0	1	0	0	0	0	0	0	0	0	0	1
5031875	0	1.03039e-08	NSNLVGAAHEELQQSR	1751.86	2C	65.13	prelamin-A/C isoform 2 [Homo sapiens]	1	0	0	0	1	0	1	0	1	0	1	0	5
5031875	0.01121	0.0418794	KLLEGEEER	1101.57	2C	65.13	prelamin-A/C isoform 2 [Homo sapiens]	0	0	1	0	0	0	0	0	0	0	0	0	1
5031973	0	4.21697e-05	AATALKDVVK	1014.61	2C	48.12	protein disulfide-isomerase A6 precursor [Homo sapiens]	1	0	0	0	0	0	0	0	0	0	1	0	2
5031973	0	2.37684e-14	ALDLFSDNAPPPELLEIINEDIAK	2636.36	2C	48.12	protein disulfide-isomerase A6 precursor [Homo sapiens]	0	3	0	1	0	0	0	0	1	2	2	2	6
5031973	0	1.80302e-15	ALDLFSDNAPPPELLEIINEDIAKR	2792.46	2C	48.12	protein disulfide-isomerase A6 precursor [Homo sapiens]	0	2	0	5	1	2	2	0	2	1	0	2	8
5031973	0	2.49459e-10	GSFSEQGINEFLR	1482.71	2C	48.12	protein disulfide-isomerase A6 precursor [Homo sapiens]	2	2	1	2	0	2	2	1	1	2	1	2	11
5031973	0	5.86138e-13	GSTAPVGGGAFPTIVER	1614.84	2C	48.12	protein disulfide-isomerase A6 precursor [Homo sapiens]	1	1	0	1	0	1	0	0	1	1	0	1	7
5031973	0	0.00011508	GSTAPVGGGAFPTIVEREPWDGR	2355.16	2C	48.12	protein disulfide-isomerase A6 precursor [Homo sapiens]	0	1	0	0	0	2	0	0	0	0	0	0	2
5031973	0	5.4325e-302	IFQKGESPVDYDGGR	1666.79	2C	48.12	protein disulfide-isomerase A6 precursor [Homo sapiens]	1	2	2	2	1	2	0	2	0	2	2	3	10
5031973	0	5.26017e-15	LAAVDATVNQVLASR	1526.84	2C	48.12	protein disulfide-isomerase A6 precursor [Homo sapiens]	1	1	1	2	1	0	2	1	1	1	2	0	10
5031973	0	2.89068e-16	TcEEHQLcVVAVLPHILDTGAAGR	2645.3	2C	48.12	protein disulfide-isomerase A6 precursor [Homo sapiens]	1	0	0	0	0	0	0	0	1	0	0	0	2
5031973	0	1.14288e-08	TGEAIVDAALSALR	1385.75	2C	48.12	protein disulfide-isomerase A6 precursor [Homo sapiens]	2	2	2	1	1	2	1	1	1	1	1	2	12
5031973	0	2.26986e-15	VGAVDADKHHSLGGQYGVQGFPTIK	2580.31	2C	48.12	protein disulfide-isomerase A6 precursor [Homo sapiens]	1	2	1	2	2	2	1	2	2	3	1	2	12
5031973	0	2.62422e-12	VKLAAVDATVNQVLASR	1754	2C	48.12	protein disulfide-isomerase A6 precursor [Homo sapiens]	0	1	0	0	0	0	0	2	0	0	1	1	4
5031973	0.00046	0.000368978	KAATALKDVVK	1142.7	2C	48.12	protein disulfide-isomerase A6 precursor [Homo sapiens]	2	2	3	2	1	3	0	2	2	2	2	0	10
5031973	0.01916	0.204174	NLEPEWAAAASEVKEQTK	1999.99	2C	48.12	protein disulfide-isomerase A6 precursor [Homo sapiens]	0	0	0	0	0	0	0	0	0	1	0	0	1
5174735	0	1.1885e-05	IMNTFSVVPSPK	1318.69	2C	49.83	tubulin beta-2C chain [Homo sapiens]	0	1	1	0	0	0	2	0	0	0	1	0	4
5174735	0.02916	0.626614	KEAEScDcLQGFQLTHSLGGGTGSGMGTLLISK	3506.65	2C	49.83	tubulin beta-2C chain [Homo sapiens]	0	0	0	0	0	0	0	0	1	0	0	0	1
5453539	0	3.09742e-18	LPSGLGcSTVLSPEGSAQFAAQIFGLSNHLVWSK	3625.82	2C	47.08	multifunctional protein ADE2 isoform 2 [Homo sapiens]	0	0	0	0	0	0	1	0	0	0	0	0	1
5453549	0.00016	0.000142889	VSVADHSLHLSK	1291.69	2C	30.54	peroxiredoxin-4 [Homo sapiens]	1	2	0	2	0	1	0	1	0	0	0	1	6
5453549	0.00135	0.00083946	QITLNDLPVGR	1224.68	2C	30.54	peroxiredoxin-4 [Homo sapiens]	1	0	0	1	1	1	1	2	0	1	0	1	8
5454090	0	9.7499e-11	FFDEESYSLLR	1404.66	2C	19	translocon-associated protein subunit delta isoform 2 precursor [Homo sapiens]	0	0	0	0	1	0	0	0	0	1	0	1	3
5454090	0.01014	0.0300608	YQVSWSLDHK	1261.61	2C	19	translocon-associated protein subunit delta isoform 2 precursor [Homo sapiens]	0	0	0	0	0	0	0	0	0	0	0	1	1
5729877	0	2.58226e-07	TTPSYVAFTDTER	1486.69	2C	70.9	heat shock cognate 71 kDa protein isoform 1 [Homo sapiens]	0	0	0	0	0	1	0	1	0	0	0	0	2
5802966	0.00428	0.00563638	KFQGIKHEcQANGPEDLNR	2308.1	2C	18.51	destrin isoform a [Homo sapiens]	0	0	1	0	0	0	0	0	0	0	0	0	1
5803181	0.02702	0.54325	KETKPEPMEEDLPENKK	2041.01	2C	62.64	stress-induced-phosphoprotein 1 [Homo sapiens]	1	0	0	0	0	0	0	0	0	0	0	0	1
5803197	0.0012	0.000776247	AGLRKPESQEAAPLSGPcGR	2080.05	2C	34.88	testisin isoform 1 [Homo sapiens]	0	1	0	0	0	0	0	0	0	0	0	0	1
5803227	0	3.85478e-07	TAFDEAIAELDTLNEDSYKDSTLIMQLLR	3314.62	2C	27.76	14-3-3 protein theta [Homo sapiens]	0	0	1	0	0	0	0	0	0	0	0	0	1
5902076	0	0.000114551	IYVGNLPPDIR	1255.69	2C	27.74	serine/arginine-rich splicing factor 1 isoform 1 [Homo sapiens]	0	0	0	0	0	0	0	0	1	0	0	0	1
6912490	0.01462	0.0901571	sVAAARGPAtLVAPASVITIVK	2251.17	2C	17.76	transcription factor MafF isoform a [Homo sapiens]	1	0	0	0	0	1	0	0	0	0	0	1	3
7657176	0	2.25944e-303	ALVDELEWEIAQVDPK	1853.94	2C	20.65	protein canopy homolog 2 isoform 1 precursor [Homo sapiens]	0	0	1	2	0	0	1	0	1	3	0	3	6
7657176	0	3.38065e-05	IDSDISGTLK	1047.55	2C	20.65	protein canopy homolog 2 isoform 1 precursor [Homo sapiens]	0	0	1	0	0	1	0	1	0	0	1	2	5
7657176	0	1.26183e-13	INPDGSQSVVEVPYAR	1729.86	2C	20.65	protein canopy homolog 2 isoform 1 precursor [Homo sapiens]	1	2	2	2	1	2	1	2	2	2	2	4	12
7657176	0	6.51628e-15	MKEYGEQIDPSTHR	1689.78	2C	20.65	protein canopy homolog 2 isoform 1 precursor [Homo sapiens]	0	2	0	0	0	2	0	0	2	2	1	0	5
7657176	0	8.62979e-05	MKEYGEQIDPSTHRK	1817.87	2C	20.65	protein canopy homolog 2 isoform 1 precursor [Homo sapiens]	1	1	1	1	0	1	0	2	1	1	1	1	10
7657176	0	7.67361e-09	NGESSELDLQGIR	1416.68	2C	20.65	protein canopy homolog 2 isoform 1 precursor [Homo sapiens]	0	1	0	0	0	0	0	1	0	0	0	1	3
7657176	0	4.3451e-11	RTDLcDHALHISHDEL	1930.9	2C	20.65	protein canopy homolog 2 isoform 1 precursor [Homo sapiens]	2	3	2	3	2	1	2	4	3	3	2	2	12
7657176	0	3.0761e-13	SEAHLTELLEEIcDR	1813.85	2C	20.65	protein canopy homolog 2 isoform 1 precursor [Homo sapiens]	0	1	0	1	0	0	1	0	0	0	0	0	3
7657176	0	2.93089e-08	TDLcDHALHISHDEL	1774.8	2C	20.65	protein canopy homolog 2 isoform 1 precursor [Homo sapiens]	0	1	0	1	0	0	0	1	2	0	0	1	5
7662276	0.00302	0.00405509	sTLAEFQVIMGRKR	1714.86	2C	102.14	hypothetical protein LOC9747 isoform 1 [Homo sapiens]	0	1	0	2	0	2	0	2	0	2	0	2	6
7662314	0.02045	0.249459	SLcLFRENHDTFELyIK	2264.03	2C	74.83	zinc finger protein 432 [Homo sapiens]	0	0	0	1	0	0	0	0	0	0	0	0	1
7669492	0	1.48936e-06	AAFNSGKVDIVAINDPFIDLNYMVYMFQYDSTHGK	3982.89	2C	36.05	glyceraldehyde-3-phosphate dehydrogenase [Homo sapiens]	0	0	2	0	0	0	0	0	0	0	0	0	1
7669492	0	1.55239e-08	GALQNIIPASTGAAK	1410.78	2C	36.05	glyceraldehyde-3-phosphate dehydrogenase [Homo sapiens]	3	1	3	3	2	2	4	1	3	3	2	3	12
7669492	0	7.36207e-05	GKVKVGVNGFGR	1216.7	2C	36.05	glyceraldehyde-3-phosphate dehydrogenase [Homo sapiens]	1	0	1	0	2	0	0	0	0	1	1	0	5
7669492	0	4.84172e-08	IISNAScTTNcLAPLAK	1900.94	2C	36.05	glyceraldehyde-3-phosphate dehydrogenase [Homo sapiens]	2	1	3	1	2	1	3	1	2	0	3	0	10
7669492	0	1.18032e-06	LEKPAKYDDIKK	1446.81	2C	36.05	glyceraldehyde-3-phosphate dehydrogenase [Homo sapiens]	4	3	3	1	0	1	0	0	1	1	4	0	8
7669492	0	3.16957e-12	LISWYDNEFGYSNR	1762.79	2C	36.05	glyceraldehyde-3-phosphate dehydrogenase [Homo sapiens]	1	0	2	0	0	0	0	0	3	0	1	0	4
7669492	0	1.17761e-05	LVINGNPITIFQER	1612.89	2C	36.05	glyceraldehyde-3-phosphate dehydrogenase [Homo sapiens]	1	0	0	0	1	0	0	0	0	0	0	0	2
7669492	0	3.83707e-299	VDIVAINDPFIDLNYMVYMFQYDSTHGK	3307.55	2C	36.05	glyceraldehyde-3-phosphate dehydrogenase [Homo sapiens]	3	0	6	4	1	0	1	0	4	1	0	0	7
7669492	0	1.31826e-22	VIHDNFGIVEGLMTTVHAITATQK	2594.35	2C	36.05	glyceraldehyde-3-phosphate dehydrogenase [Homo sapiens]	11	1	7	14	6	4	8	4	12	8	8	6	12
7669492	0	3.54813e-13	VPTANVSVVDLTcR	1597.81	2C	36.05	glyceraldehyde-3-phosphate dehydrogenase [Homo sapiens]	5	1	5	1	5	3	4	0	6	3	5	1	11
7669492	0	2.86418e-09	VVDLMAHMASKE	1329.64	2C	36.05	glyceraldehyde-3-phosphate dehydrogenase [Homo sapiens]	0	0	1	1	0	0	1	0	0	0	1	0	4
7669492	0.00277	0.0027227	VGVNGFGR	804.42	2C	36.05	glyceraldehyde-3-phosphate dehydrogenase [Homo sapiens]	1	1	1	0	0	0	0	0	0	0	0	0	3
7669492	0.00289	0.00379315	LVINGNPITIFQERDPSK	2040.1	2C	36.05	glyceraldehyde-3-phosphate dehydrogenase [Homo sapiens]	0	0	0	0	2	0	0	0	0	0	1	0	2
7705696	0	9.24698e-07	VHPEIINENGNPSYK	1709.84	2C	19.21	thioredoxin domain-containing protein 12 precursor [Homo sapiens]	0	0	0	0	0	0	0	1	0	0	0	0	1
7705851	0	7.96159e-307	AAPRPAPVAQPPAAAPPSAVGSSAAAPR	2532.36	2C	15.51	coiled-coil-helix-coiled-coil-helix domain-containing protein 2, mitochondrial precursor [Homo sapie	1	1	1	1	0	1	1	1	0	1	1	1	10
7705851	0	7.53356e-05	LcEGFNEVLK	1207.59	2C	15.51	coiled-coil-helix-coiled-coil-helix domain-containing protein 2, mitochondrial precursor [Homo sapie	1	1	0	0	1	2	0	1	1	0	0	1	7
7705851	0	7.99834e-10	QFLEcAQNQGDIK	1549.72	2C	15.51	coiled-coil-helix-coiled-coil-helix domain-containing protein 2, mitochondrial precursor [Homo sapie	0	0	0	0	0	1	0	1	0	0	0	1	3
7706495	0.00016	0.000154882	LALQLHPDRNPDDPQAQEK	2184.09	2C	40.51	dnaJ homolog subfamily B member 11 precursor [Homo sapiens]	0	0	0	0	0	1	0	0	0	0	0	1	2
7706495	0.0012	0.000818465	KLALQLHPDRNPDDPQAQEK	2312.19	2C	40.51	dnaJ homolog subfamily B member 11 precursor [Homo sapiens]	0	1	0	0	0	1	0	1	0	1	0	0	4
8922735	0	3.02691e-05	AVHLQGHEGPVYAVHAVYQR	2230.14	2C	92.5	elongator complex protein 2 [Homo sapiens]	0	0	1	0	0	0	0	0	0	0	0	0	1
9256618	0.01312	0.069024	EmLLKISEItMPGKIFPLK	2283.2	2C	87.35	protocadherin beta-6 precursor [Homo sapiens]	0	0	0	0	0	0	1	0	0	0	0	0	1
9507215	0	7.99834e-05	QLFHPEQLITGKEDAANNYAR	2414.2	2C	50.09	tubulin alpha-8 chain isoform 1 [Homo sapiens]	1	0	0	1	0	1	0	1	0	0	0	0	4
9507215	0.0012	0.000790679	LDHKFDLMYAK	1379.69	2C	50.09	tubulin alpha-8 chain isoform 1 [Homo sapiens]	0	0	0	0	0	0	0	0	1	0	0	0	1
9910244	0.0224	0.317687	DQAAEGINLIK	1170.62	2C	41.28	28S ribosomal protein S22, mitochondrial [Homo sapiens]	0	1	0	0	0	0	0	1	0	0	0	0	2
9966851	0.02056	0.25293	VLLKVEVPEsGLRVSHR	1997.08	2C	39.63	cysteinyl leukotriene receptor 2 [Homo sapiens]	0	0	0	1	0	0	0	0	0	0	0	0	1
10092691	0.01547	0.0984011	VPSSQSMEDRGYSPDTRVVR	2265.08	2C	104.83	tight junction protein ZO-3 [Homo sapiens]	0	0	0	1	0	1	1	0	0	0	0	0	3
10190702	0.01023	0.0334965	RTLcALALDVTSVGPPVAAcGRR	2507.31	2C	50.32	magnesium transporter MRS2 homolog, mitochondrial precursor [Homo sapiens]	0	0	0	0	0	1	0	0	0	0	0	0	1
10716563	0	3.90841e-298	cESAPGcGVWQRPVIDNPNYK	2446.11	2C	67.57	calnexin precursor [Homo sapiens]	0	2	0	1	0	2	0	1	0	1	0	1	6
10716563	0	7.8343e-05	LPGDKGLVLMSR	1284.72	2C	67.57	calnexin precursor [Homo sapiens]	0	1	0	0	0	0	0	0	0	0	0	0	1
10716563	0	1.2388e-17	THLYTLILNPDNSFEILVDQSVVNSGNLLNDMTPPVNPSR	4436.23	2C	67.57	calnexin precursor [Homo sapiens]	0	0	0	1	0	0	0	0	1	1	0	0	3
10716563	0	2.61216e-10	TPELNLDQFHDKTPYTIMFGPDK	2706.3	2C	67.57	calnexin precursor [Homo sapiens]	0	1	0	0	0	1	0	0	0	1	0	1	4
10716563	0.01462	0.0841395	KPEDWDERPK	1298.63	2C	67.57	calnexin precursor [Homo sapiens]	0	0	0	0	0	0	0	1	0	0	0	0	1
10835063	0	2.76058e-296	ADKDYHFKVDNDENEHQLSLR	2572.2	2C	32.57	nucleophosmin isoform 1 [Homo sapiens]	4	0	3	0	3	0	3	0	4	0	2	0	6
10835063	0	9.57194e-06	GPSSVEDIK	930.47	2C	32.57	nucleophosmin isoform 1 [Homo sapiens]	4	0	4	0	4	0	4	0	4	0	4	0	6
10835063	0	2.33884e-18	MSVQPTVSLGGFEITPPVVLR	2226.21	2C	32.57	nucleophosmin isoform 1 [Homo sapiens]	6	0	5	0	4	0	4	0	5	0	4	0	6
10835063	0	4.90908e-15	MTDQEAIQDLWQWR	1818.84	2C	32.57	nucleophosmin isoform 1 [Homo sapiens]	8	0	5	0	7	0	6	0	10	0	10	0	6
10835063	0	3.81066e-306	TVSLGAGAKDELHIVEAEAMNYEGSPIK	2928.45	2C	32.57	nucleophosmin isoform 1 [Homo sapiens]	3	0	4	0	3	0	3	0	2	0	5	0	6
10835063	0	2.95801e-304	TVSLGAGAKDELHIVEAEAMNYEGsPIKVTLATLK	3734.88	2C	32.57	nucleophosmin isoform 1 [Homo sapiens]	11	0	14	0	10	0	5	0	6	0	3	0	6
10835063	0	1.03039e-08	VDNDENEHQLSLR	1567.72	2C	32.57	nucleophosmin isoform 1 [Homo sapiens]	1	0	3	0	6	0	3	0	2	0	4	0	6
10835063	0.00277	0.00248886	GPSSVEDIKAK	1129.6	2C	32.57	nucleophosmin isoform 1 [Homo sapiens]	3	0	2	0	1	0	1	0	1	0	2	0	6
10835063	0.01046	0.0357273	DYHFKVDNDENEHQLSLR	2258.04	2C	32.57	nucleophosmin isoform 1 [Homo sapiens]	0	0	0	0	0	0	1	0	0	0	0	0	1
10835063	0.01462	0.0907821	LLSISGK	716.44	2C	32.57	nucleophosmin isoform 1 [Homo sapiens]	1	0	0	0	0	0	0	0	0	0	0	0	1
10835063	0.01975	0.220293	FINYVK	782.43	2C	32.57	nucleophosmin isoform 1 [Homo sapiens]	2	0	3	0	2	0	1	0	1	0	2	0	6
10835143	0	8.81049e-11	cEESFVKIPGEKDSVIcLK	2237.11	2C	41.4	complement decay-accelerating factor isoform 1 preproprotein [Homo sapiens]	0	1	0	1	1	1	0	2	1	0	0	1	7
10835143	0	7.04693e-11	EIYcPAPPQIDNGIIQGER	2169.05	2C	41.4	complement decay-accelerating factor isoform 1 preproprotein [Homo sapiens]	0	0	0	1	0	1	0	0	0	0	0	0	2
10835143	0	2.6485e-06	LNSASLKQPYITQNYFPVGTVVEYEcRPGYR	3648.8	2C	41.4	complement decay-accelerating factor isoform 1 preproprotein [Homo sapiens]	1	2	0	2	0	1	0	0	0	0	0	1	5
10835143	0	1.7378e-07	QPYITQNYFPVGTVVEYEcRPGYR	2935.39	2C	41.4	complement decay-accelerating factor isoform 1 preproprotein [Homo sapiens]	0	2	2	2	0	2	1	2	1	2	1	1	10
10835143	0	3.00608e-09	TSFPEDTVITYK	1399.69	2C	41.4	complement decay-accelerating factor isoform 1 preproprotein [Homo sapiens]	0	4	1	1	0	3	0	4	0	2	0	4	7
10835143	0.00221	0.00158125	WSTAVEFcK	1126.51	2C	41.4	complement decay-accelerating factor isoform 1 preproprotein [Homo sapiens]	0	1	0	1	0	1	0	0	0	1	0	0	4
10835143	0.02622	0.487528	IPGEKDSVIcLK	1357.73	2C	41.4	complement decay-accelerating factor isoform 1 preproprotein [Homo sapiens]	0	1	0	0	0	0	0	1	0	0	0	0	2
10835165	0	2.1677e-05	AGLQVYNK	891.48	2C	14.18	CD59 glycoprotein preproprotein [Homo sapiens]	1	1	1	0	0	1	1	1	0	0	0	0	6
10835165	0	2.74789e-09	FEHcNFNDVTTR	1538.66	2C	14.18	CD59 glycoprotein preproprotein [Homo sapiens]	0	1	0	0	0	0	0	1	0	0	0	0	2
10835165	0	2.43781e-05	LRENELTYYccK	1647.74	2C	14.18	CD59 glycoprotein preproprotein [Homo sapiens]	0	1	0	0	0	0	0	0	0	0	0	0	1
10863927	0	4.15911e-19	HTGPGILSMANAGPNTNGSQFFIcTAK	2858.35	2C	18.01	peptidyl-prolyl cis-trans isomerase A [Homo sapiens]	5	0	5	0	3	0	5	0	5	0	7	0	6
10863927	0	2.28034e-14	IIPGFMcQGGDFTR	1665.76	2C	18.01	peptidyl-prolyl cis-trans isomerase A [Homo sapiens]	3	0	4	1	3	0	4	0	3	0	4	0	7
10863927	0	1.00925e-09	KITIADcGQLE	1314.65	2C	18.01	peptidyl-prolyl cis-trans isomerase A [Homo sapiens]	2	0	2	0	3	0	3	0	3	0	4	0	6
10863927	0	1.53815e-14	SIYGEKFEDENFILK	1830.9	2C	18.01	peptidyl-prolyl cis-trans isomerase A [Homo sapiens]	2	0	3	0	2	0	3	0	2	0	3	0	6
10863927	0	5.08159e-15	VKEGMNIVEAMER	1504.74	2C	18.01	peptidyl-prolyl cis-trans isomerase A [Homo sapiens]	3	0	4	0	2	0	3	0	4	0	4	0	6
10863927	0	1.53462e-09	VSFELFADKVPK	1378.75	2C	18.01	peptidyl-prolyl cis-trans isomerase A [Homo sapiens]	3	0	3	0	1	0	2	0	3	0	3	0	6
10863927	0.00032	0.00018578	EGMNIVEAMER	1277.57	2C	18.01	peptidyl-prolyl cis-trans isomerase A [Homo sapiens]	0	0	1	0	0	0	1	0	0	0	1	0	3
10863927	0.00032	0.000213796	FEDENFILK	1153.57	2C	18.01	peptidyl-prolyl cis-trans isomerase A [Homo sapiens]	0	0	1	0	1	0	0	0	0	0	1	0	3
10863927	0.01363	0.0743019	TEWLDGKHVVFGK	1514.79	2C	18.01	peptidyl-prolyl cis-trans isomerase A [Homo sapiens]	0	0	0	0	1	0	0	0	0	0	0	0	1
10863945	0.00032	0.000172982	IQPGSQQADFLDALIVSMDVIQHETIGK	3052.55	2C	82.7	X-ray repair cross-complementing protein 5 [Homo sapiens]	0	0	0	0	0	0	0	0	1	0	0	0	1
11056026	0.02391	0.381944	TyGNyyRLLTHRtLDR	2360.91	2C	100.59	protocadherin gamma-A4 isoform 1 precursor [Homo sapiens]	0	0	0	1	0	0	0	0	0	0	0	0	1
11056044	0.00469	0.00639735	MEIATKDPLNPIKQDVK	1939.05	2C	32.66	inorganic pyrophosphatase [Homo sapiens]	0	0	0	0	0	0	0	0	1	0	0	0	1
13124875	0.01462	0.0870964	ALETQmEEmKTQLEELEDELQATEDAK	3183.44	2C	223.57	myosin-11 isoform SM2A [Homo sapiens]	0	0	0	0	0	0	0	0	0	0	0	2	1
13186316	0.00845	0.0192309	YAGIFHFRFWHFGEWTEVVIDDLLPTINGDLVFSFSTsmN	6367.02	2C	74.58	calpain-6 [Homo sapiens]	0	1	0	3	1	0	0	3	1	2	2	4	8
13324688	0.01121	0.0427563	DSARIPPDGsmGSITcIAWK	2256.99	2C	136.68	WD repeat-containing protein 11 [Homo sapiens]	0	1	0	0	0	0	1	1	0	0	0	0	3
13376808	0.00164	0.00109648	WCGHKEVPPR	1207.59	2C	42.85	platelet-derived growth factor D isoform 1 precursor [Homo sapiens]	0	0	0	0	0	0	2	0	0	0	0	0	1
14141166	0	2.5527e-13	AFAMIIDKLEEDISSSMTNSTAASRPPVTLR	3350.68	2C	38.22	poly(rC)-binding protein 2 isoform b [Homo sapiens]	0	0	0	0	0	0	1	0	2	0	0	0	2
14277700	0	1.28529e-10	KVVGcScVVVK	1233.65	2C	14.51	40S ribosomal protein S12 [Homo sapiens]	2	0	1	0	2	0	1	0	0	0	1	0	5
14389309	0	2.84446e-14	AVFVDLEPTVIDEVR	1700.9	2C	49.9	tubulin alpha-1C chain [Homo sapiens]	1	0	0	1	1	1	1	1	0	0	0	0	6
14389309	0	2.17771e-13	TIGGGDDSFNTFFSETGAGK	2006.88	2C	49.9	tubulin alpha-1C chain [Homo sapiens]	0	1	1	0	0	0	0	0	0	0	1	0	3
15011900	0.01023	0.032434	AVGKTTNPIFNHtMVYDGFRPEDLMEAcVELTVWDHYK	4563.07	2C	42.73	synaptotagmin-like protein 2 isoform b [Homo sapiens]	0	0	0	0	1	0	0	0	1	0	0	3	3
15042969	0.01766	0.135207	cENmITIENGIPSDPLDMK	2191.98	2C	25.24	collectrin precursor [Homo sapiens]	0	0	0	0	0	0	0	0	0	0	0	1	1
15082258	0	7.03072e-09	LTWHScPEDEAQ	1471.61	2C	20.81	chromobox protein homolog 3 [Homo sapiens]	0	0	1	0	1	0	2	0	0	0	2	0	4
15082258	0	1.37088e-15	WKDSDEADLVLAK	1488.75	2C	20.81	chromobox protein homolog 3 [Homo sapiens]	1	0	1	0	0	0	0	0	0	0	1	0	3
15082258	0	6.59174e-305	WKGFTDADNTWEPEENLDcPELIEAFLNSQK	3763.7	2C	20.81	chromobox protein homolog 3 [Homo sapiens]	0	0	3	0	0	0	0	0	0	0	0	0	1
15082258	0.0012	0.000824138	RVVNGKVEYFLK	1450.83	2C	20.81	chromobox protein homolog 3 [Homo sapiens]	1	0	0	0	0	0	1	0	0	0	0	0	2
15082258	0.00806	0.0161436	VVNGKVEYFLK	1294.73	2C	20.81	chromobox protein homolog 3 [Homo sapiens]	0	0	0	0	0	0	0	0	1	0	0	0	1
15431310	0	3.98107e-06	VTMQNLNDR	1089.52	2C	51.62	keratin, type I cytoskeletal 14 [Homo sapiens]	1	0	0	0	0	2	0	0	0	2	1	0	4
16507237	0.00631	0.0108893	KTKPYIQVDIGGGQTK	1731.95	2C	72.33	78 kDa glucose-regulated protein precursor [Homo sapiens]	0	0	0	0	0	0	0	1	0	1	0	0	2
16507237	0.02633	0.500035	TKPYIQVDIGGGQTK	1603.86	2C	72.33	78 kDa glucose-regulated protein precursor [Homo sapiens]	0	0	0	0	0	0	0	1	0	0	0	0	1
16751921	0	1.00462e-10	LGKDAVEDLESVGK	1458.76	2C	11.28	dermcidin preproprotein [Homo sapiens]	0	1	0	0	2	0	0	1	0	0	0	0	3
17149842	0	3.84592e-14	GWDQGLLGMcEGEK	1578.68	2C	15.65	peptidyl-prolyl cis-trans isomerase FKBP2 precursor [Homo sapiens]	0	1	0	0	0	1	0	0	0	0	0	1	3
17149842	0	3.4914e-05	KLVIPSELGYGER	1459.8	2C	15.65	peptidyl-prolyl cis-trans isomerase FKBP2 precursor [Homo sapiens]	0	0	0	1	0	0	0	0	0	0	0	0	1
17149842	0.00277	0.00303389	LVIPSELGYGER	1331.71	2C	15.65	peptidyl-prolyl cis-trans isomerase FKBP2 precursor [Homo sapiens]	0	0	0	0	0	0	0	0	0	1	1	0	2
17149842	0.0125	0.0609537	GWDQGLLGMcEGEKR	1734.78	2C	15.65	peptidyl-prolyl cis-trans isomerase FKBP2 precursor [Homo sapiens]	0	1	0	0	0	0	0	0	0	0	0	0	1
17978489	0	6.59174e-13	GGHWATEGcQVLGSK	1585.73	2C	81.74	CD97 antigen isoform 2 precursor [Homo sapiens]	0	1	0	0	0	1	0	0	0	0	0	0	2
17986001	0	1.53815e-06	THVTHHPISDHEATLR	1849.92	2C	40.46	major histocompatibility complex, class I, B precursor [Homo sapiens]	0	2	0	2	0	2	0	1	0	2	0	1	6
17986258	0	1.84502e-06	HVLVTLGEK	994.58	2C	16.93	myosin light polypeptide 6 isoform 1 [Homo sapiens]	4	0	3	0	2	0	3	0	2	0	3	0	6
17986258	0	4.53942e-15	NKDQGTYEDYVEGLR	1785.82	2C	16.93	myosin light polypeptide 6 isoform 1 [Homo sapiens]	1	0	2	0	1	0	3	0	2	0	3	0	6
17986258	0	1.0666e-17	VLDFEHFLPMLQTVAK	1887	2C	16.93	myosin light polypeptide 6 isoform 1 [Homo sapiens]	9	0	7	0	6	0	7	0	8	0	4	0	6
17986258	0.01633	0.111429	EAFQLFDR	1024.5	2C	16.93	myosin light polypeptide 6 isoform 1 [Homo sapiens]	0	0	1	0	0	0	0	0	0	0	0	0	1
18375630	0.0125	0.0610942	MAtHTLITGLEEYVR	1812.85	2C	118.69	large proline-rich protein BAG6 isoform b [Homo sapiens]	0	0	0	0	0	0	0	0	0	0	0	1	1
18543329	0	6.93426e-11	HNIIcLQNDHK	1458.7	2C	24.68	26S proteasome non-ATPase regulatory subunit 9 [Homo sapiens]	0	0	1	0	0	0	1	0	0	0	0	0	2
18543329	0	1.10154e-05	RKEEIEAQIK	1242.69	2C	24.68	26S proteasome non-ATPase regulatory subunit 9 [Homo sapiens]	3	0	3	0	0	0	3	0	1	0	1	0	5
19718762	0.01894	0.180302	GASSAyLENSKGAPNNSCSEIK	2305.99	2C	97.97	ubiquitin-protein ligase E3A isoform 1 [Homo sapiens]	0	0	0	0	0	1	0	0	0	0	0	0	1
19923242	0.00289	0.00333426	EDVNLMMSSGQILGIRFLDK	2265.15	2C	50.96	zinc finger protein 161 homolog [Homo sapiens]	0	1	0	0	0	0	0	0	0	0	0	0	1
19923345	0.02916	0.620869	YVEVSPATERQWVAAGGHItFKQNMGPSGQTHPPPQtLPR	4529.11	2C	97.39	RNA-binding protein 12 [Homo sapiens]	0	0	0	0	0	0	1	0	0	0	0	0	1
19923891	0.02252	0.320627	SEQAVAQLEEEKK	1487.75	2C	35.1	kinesin light chain 4 isoform c [Homo sapiens]	0	0	0	0	0	1	0	0	0	0	0	0	1
20070125	0	2.58821e-16	IKPHLMSQELPEDWDKQPVK	2417.24	2C	57.11	protein disulfide-isomerase precursor [Homo sapiens]	3	1	2	3	2	3	4	1	4	2	3	2	12
20070125	0	2.5293e-08	KSNFAEALAAHK	1285.68	2C	57.11	protein disulfide-isomerase precursor [Homo sapiens]	2	2	2	3	0	2	1	1	0	2	1	2	10
20070125	0	9.50605e-08	LGETYKDHENIVIAK	1728.9	2C	57.11	protein disulfide-isomerase precursor [Homo sapiens]	0	1	1	1	0	0	0	0	1	0	1	1	6
20070125	0	6.15177e-09	LITLEEEMTK	1205.62	2C	57.11	protein disulfide-isomerase precursor [Homo sapiens]	0	1	1	0	1	1	1	1	0	0	1	1	8
20070125	0	2.57632e-06	MDSTANEVEAVKVHSFPTLK	2202.1	2C	57.11	protein disulfide-isomerase precursor [Homo sapiens]	2	0	0	1	0	0	1	1	1	0	0	0	5
20070125	0	2.39883e-06	NFEDVAFDEKK	1340.62	2C	57.11	protein disulfide-isomerase precursor [Homo sapiens]	0	0	1	0	0	0	0	0	0	0	1	0	2
20070125	0	4.96592e-298	QFLQAAEAIDDIPFGITSNSDVFSK	2712.33	2C	57.11	protein disulfide-isomerase precursor [Homo sapiens]	0	0	1	0	1	0	0	0	0	0	1	0	3
20070125	0	2.83792e-298	TGPAATTLPDGAAAESLVESSEVAVIGFFK	2934.49	2C	57.11	protein disulfide-isomerase precursor [Homo sapiens]	0	1	1	1	0	0	0	0	0	0	1	1	5
20070125	0	1.64816e-11	TGPAATTLPDGAAAESLVESSEVAVIGFFKDVESDSAK	3765.85	2C	57.11	protein disulfide-isomerase precursor [Homo sapiens]	3	0	1	2	1	0	3	0	2	1	0	0	7
20070125	0	8.01678e-05	THILLFLPK	1080.67	2C	57.11	protein disulfide-isomerase precursor [Homo sapiens]	1	0	0	0	0	0	0	0	0	0	0	0	1
20070125	0	2.31206e-08	YKPESEELTAER	1450.7	2C	57.11	protein disulfide-isomerase precursor [Homo sapiens]	0	0	1	0	1	0	0	0	1	0	0	0	3
20070125	0	3.80189e-13	YQLDKDGVVLFK	1423.77	2C	57.11	protein disulfide-isomerase precursor [Homo sapiens]	1	1	0	1	0	1	0	0	1	1	0	0	6
20070125	0.00469	0.00632412	EADDIVNWLK	1201.6	2C	57.11	protein disulfide-isomerase precursor [Homo sapiens]	0	0	0	0	0	0	0	0	1	0	0	0	1
20070125	0.01633	0.110154	YQLDKDGVVLFKK	1551.87	2C	57.11	protein disulfide-isomerase precursor [Homo sapiens]	0	0	1	0	0	0	0	0	0	0	0	0	1
20127499	0.00857	0.0201837	LIVENLSSR	1029.58	2C	39.59	serine/arginine-rich splicing factor 6 [Homo sapiens]	0	0	0	0	0	0	0	0	1	0	0	0	1
20149594	0	4.98884e-10	ADLINNLGTIAK	1241.7	2C	83.26	heat shock protein HSP 90-beta [Homo sapiens]	1	0	1	0	2	0	2	0	1	0	1	0	6
20149594	0	3.2961e-10	GFEVVYMTEPIDEYcVQQLK	2515.16	2C	83.26	heat shock protein HSP 90-beta [Homo sapiens]	0	0	0	0	0	0	0	0	1	0	0	0	1
20149594	0	1.64437e-13	GVVDSEDLPLNISR	1512.78	2C	83.26	heat shock protein HSP 90-beta [Homo sapiens]	1	0	1	0	2	0	2	0	1	0	1	0	6
20149594	0	1.23027e-15	HLEINPDHPIVETLR	1781.94	2C	83.26	heat shock protein HSP 90-beta [Homo sapiens]	3	1	2	1	2	1	3	2	3	1	2	2	12
20149594	0	5.61048e-15	HSQFIGYPITLYLEK	1807.95	2C	83.26	heat shock protein HSP 90-beta [Homo sapiens]	0	0	2	0	1	0	1	0	1	0	0	0	4
20149594	0	1.69824e-297	KHLEINPDHPIVETLR	1910.04	2C	83.26	heat shock protein HSP 90-beta [Homo sapiens]	4	1	2	0	2	1	2	2	4	1	3	1	11
20149594	0	1.58125e-05	LGIHEDSTNR	1140.55	2C	83.26	heat shock protein HSP 90-beta [Homo sapiens]	1	0	2	0	0	0	0	0	0	0	1	0	3
20149594	0	1.18304e-12	LVSSPccIVTSTYGWTANMER	2499.12	2C	83.26	heat shock protein HSP 90-beta [Homo sapiens]	1	0	2	0	1	0	1	0	1	0	0	0	5
20149594	0	2.208e-13	TLTLVDTGIGMTK	1348.73	2C	83.26	heat shock protein HSP 90-beta [Homo sapiens]	0	0	0	0	0	0	0	0	1	0	0	0	1
20149594	0	3.155e-13	YHTSQSGDEMTSLSEYVSR	2175.94	2C	83.26	heat shock protein HSP 90-beta [Homo sapiens]	0	0	1	0	0	0	1	0	0	0	1	0	3
20149594	0.00016	0.000157761	VFIMDScDELIPEYLNFIR	2441.16	2C	83.26	heat shock protein HSP 90-beta [Homo sapiens]	1	0	0	0	0	0	0	0	0	0	0	0	1
20149594	0.00061	0.000504661	RAPFDLFENK	1235.63	2C	83.26	heat shock protein HSP 90-beta [Homo sapiens]	0	0	1	0	0	0	1	0	0	0	0	0	2
20149594	0.0025	0.00217771	RLSELLR	885.54	2C	83.26	heat shock protein HSP 90-beta [Homo sapiens]	1	0	0	0	0	0	0	0	0	0	1	0	2
20149594	0.01276	0.0645654	ALLFIPR	828.52	2C	83.26	heat shock protein HSP 90-beta [Homo sapiens]	0	0	1	0	0	0	0	0	0	0	1	0	2
21361657	0	3.41193e-09	ELSDFISYLQR	1369.69	2C	56.78	protein disulfide-isomerase A3 precursor [Homo sapiens]	1	1	1	2	0	2	0	0	1	1	0	2	8
21361657	0	3.62243e-06	FIQENIFGIcPHMTEDNKDLIQGK	2914.4	2C	56.78	protein disulfide-isomerase A3 precursor [Homo sapiens]	0	0	0	1	0	1	0	1	0	1	0	0	4
21361657	0	2.94442e-20	FISDKDASIVGFFDDSFSEAHSEFLK	2937.37	2C	56.78	protein disulfide-isomerase A3 precursor [Homo sapiens]	0	2	2	3	1	3	1	0	1	0	0	0	7
21361657	0	1.01158e-09	FLQDYFDGNLKR	1514.75	2C	56.78	protein disulfide-isomerase A3 precursor [Homo sapiens]	1	2	1	1	0	2	0	1	2	2	1	2	10
21361657	0	2.23872e-07	FVMQEEFSR	1171.53	2C	56.78	protein disulfide-isomerase A3 precursor [Homo sapiens]	0	1	1	1	0	1	0	1	0	1	1	1	8
21361657	0	1.71396e-16	IFRDGEEAGAYDGPR	1651.76	2C	56.78	protein disulfide-isomerase A3 precursor [Homo sapiens]	0	1	1	1	0	2	0	1	0	1	1	2	8
21361657	0	3.63078e-09	LSKDPNIVIAK	1196.71	2C	56.78	protein disulfide-isomerase A3 precursor [Homo sapiens]	2	2	1	2	0	2	1	1	0	0	0	3	8
21361657	0	1.72982e-12	MDATANDVPSPYEVR	1663.75	2C	56.78	protein disulfide-isomerase A3 precursor [Homo sapiens]	0	0	0	1	0	1	0	0	0	1	0	1	4
21361657	0	6.63743e-07	TADGIVSHLKK	1167.66	2C	56.78	protein disulfide-isomerase A3 precursor [Homo sapiens]	2	2	1	2	1	2	2	2	1	2	2	2	12
21361657	0	2.46037e-07	YGVSGYPTLK	1083.56	2C	56.78	protein disulfide-isomerase A3 precursor [Homo sapiens]	0	1	0	1	0	1	0	2	0	1	1	2	7
21361657	0	1e-07	YLKSEPIPESNDGPVK	1771.9	2C	56.78	protein disulfide-isomerase A3 precursor [Homo sapiens]	0	1	0	0	0	1	0	0	0	0	0	0	2
21361657	0.00164	0.00109648	QAGPASVPLRTEEEFKK	1885.99	2C	56.78	protein disulfide-isomerase A3 precursor [Homo sapiens]	0	0	0	0	0	1	0	0	0	0	0	1	2
21450675	0.01023	0.0331131	VtEGVVDVIVYPSATDKTKNR	2370.18	2C	60.02	probable RNA-binding protein 46 [Homo sapiens]	1	0	0	0	0	0	0	0	0	0	0	0	1
21450838	0.02795	0.586138	DHFFKKPKFCDVcAR	1896.91	2C	41.51	SH3 and cysteine-rich domain-containing protein 3 [Homo sapiens]	0	0	0	0	0	1	0	0	0	0	0	0	1
21536452	0	1.67109e-09	VLEGNEQFINAAK	1431.74	2C	26.7	trypsin-3 isoform 2 preproprotein [Homo sapiens]	0	0	0	1	0	0	0	0	0	0	0	0	1
21956645	0	5.59758e-18	NGDLDEVKDYVAKGEDVNR	2135.01	2C	12.89	myotrophin [Homo sapiens]	0	0	0	0	0	0	0	0	1	0	0	0	1
22218621	0.00302	0.00416869	DGYRLDEIPDDEDLDLIPPKSVNPtcMCCQATSSTACHIQ	4529.92	2C	18.56	hypothetical protein LOC203259 isoform 4 [Homo sapiens]	0	0	0	0	0	0	0	0	0	0	0	1	1
22538442	0	3.77572e-14	STYPRPHEYLSPADLPK	1969.99	2C	33.87	cathepsin Z preproprotein [Homo sapiens]	0	0	0	0	0	0	0	1	0	1	0	0	2
23308574	0.01014	0.030903	cKHtNsVICKAASGDAK	1948.79	2C	34.93	protein sprouty homolog 4 isoform 1 [Homo sapiens]	0	0	0	1	0	1	0	0	0	0	0	0	2
23308577	0	2.69153e-16	ALVDHENVIScPHLGASTK	2115.04	2C	56.65	D-3-phosphoglycerate dehydrogenase [Homo sapiens]	0	0	1	0	2	0	1	0	1	0	1	0	5
23308577	0	1.04954e-09	GTIQVITQGTSLK	1344.76	2C	56.65	D-3-phosphoglycerate dehydrogenase [Homo sapiens]	0	0	1	0	1	0	0	0	1	0	0	0	3
23308579	0	3.12608e-14	HLNEIDLFHcIDPNDSK	2065.95	2C	18.7	prostaglandin E synthase 3 [Homo sapiens]	1	0	1	0	2	0	2	0	0	0	1	0	5
23308579	0	3.09742e-09	SKLTFScLGGSDNFK	1727.82	2C	18.7	prostaglandin E synthase 3 [Homo sapiens]	1	0	1	0	1	0	0	0	0	0	0	0	3
23397689	0.01438	0.0812831	sVTLRQNQAVmQLDWNQAQKSGDPGMGK	3182.46	2C	89.47	EGF-like module-containing mucin-like hormone receptor-like 2 isoform e [Homo sapiens]	0	0	0	0	0	1	0	0	1	0	0	0	2
24041035	0	6.71429e-07	cPEGFLGEYcQHRDPcEK	2280.93	2C	265.41	neurogenic locus notch homolog protein 2 isoform 1 preproprotein [Homo sapiens]	0	1	0	0	0	0	0	0	0	0	0	0	1
24234688	0	1.01158e-11	AQFEGIVTDLIR	1360.73	2C	73.68	stress-70 protein, mitochondrial precursor [Homo sapiens]	0	0	0	0	1	0	0	0	0	0	0	0	1
24234688	0	8.72971e-06	DAGQISGLNVLR	1241.67	2C	73.68	stress-70 protein, mitochondrial precursor [Homo sapiens]	0	0	1	0	0	0	0	0	0	0	0	0	1
24234688	0	5.44503e-11	MKETAENYLGHTAK	1591.77	2C	73.68	stress-70 protein, mitochondrial precursor [Homo sapiens]	2	0	0	0	1	0	0	0	1	0	0	0	3
24234688	0	3.11889e-18	STNGDTFLGGEDFDQALLR	2054.95	2C	73.68	stress-70 protein, mitochondrial precursor [Homo sapiens]	1	0	1	0	0	0	0	0	0	0	0	0	2
24234688	0	4.12098e-10	TTPSVVAFTADGER	1449.71	2C	73.68	stress-70 protein, mitochondrial precursor [Homo sapiens]	1	0	0	0	0	0	0	0	0	0	0	0	1
24234688	0	9.63829e-08	VQQTVQDLFGR	1289.67	2C	73.68	stress-70 protein, mitochondrial precursor [Homo sapiens]	1	0	1	0	1	0	1	0	1	0	0	0	5
24308127	0.01825	0.151008	TLLKNDHIQVGR	1392.78	2C	91.08	dnaJ homolog subfamily C member 10 precursor [Homo sapiens]	0	0	0	1	0	0	0	0	0	0	0	0	1
24308527	0.01926	0.211349	ALSLWPLLLLLLLLLLLsFAVtLAPtGPHsLDPGLsFLK	4565.32	2C	192.97	stereocilin precursor [Homo sapiens]	0	0	0	0	0	0	1	0	0	0	0	0	1
24430192	0	1.53815e-05	TKYEHELALR	1258.67	2C	51.27	keratin, type I cytoskeletal 16 [Homo sapiens]	1	0	0	0	0	0	0	0	0	0	0	0	1
24797067	0	2.81838e-07	AQSQTDRVDLGTLR	1558.81	2C	40.84	HLA class I histocompatibility antigen, A-1 alpha chain precursor [Homo sapiens]	1	1	0	1	0	2	0	2	0	1	0	2	7
25777602	0.02773	0.57544	FSRFPEALRLALMLNDMELVEDIFTscK	3424.62	2C	100.2	26S proteasome non-ATPase regulatory subunit 2 [Homo sapiens]	0	1	0	0	0	0	0	0	0	0	0	0	1
27734709	0	4.63447e-18	MTKPPVQEMVDELQGPFSYDFSYWAR	3120.43	2C	134.19	nodal modulator 2 isoform 2 [Homo sapiens]	0	0	0	2	0	0	0	0	0	0	0	0	1
27734709	0.01166	0.0508159	GLLPGcVYHVQLK	1482.8	2C	134.19	nodal modulator 2 isoform 2 [Homo sapiens]	0	0	0	0	0	0	0	1	0	0	0	0	1
27886563	0.01572	0.102565	VLEMtLLPENNmAANIDcAGILK	2625.22	2C	95.45	nuclear factor of activated T-cells, cytoplasmic 4 isoform 2 [Homo sapiens]	0	0	0	0	1	0	0	0	0	0	0	0	1
29150261	0.00277	0.00314775	TDALQPPHEYVPWVTVNGKPLEDQTQLLTLVcQLYQGK	4378.23	2C	27.96	gamma-interferon-inducible lysosomal thiol reductase preproprotein [Homo sapiens]	0	0	0	0	0	1	0	0	0	1	0	0	2
29725609	0	5.24807e-06	GPDNcIQcAHYIDGPHcVK	2239.95	2C	134.28	epidermal growth factor receptor isoform a precursor [Homo sapiens]	0	1	0	2	0	1	0	1	0	0	0	2	5
29788785	0.00016	0.000164816	ALTVPELTQQVFDAK	1658.89	2C	49.67	tubulin beta chain [Homo sapiens]	1	0	0	0	0	0	0	0	1	0	0	0	2
30425444	0.01046	0.0359749	GKyLICKMLLR	1416.74	2C	84.63	ankyrin repeat and protein kinase domain-containing protein 1 [Homo sapiens]	0	0	0	0	0	1	0	0	0	0	0	0	1
31455611	0.02216	0.313329	mRACYYsLASKVEGPPGSTQK	2368.06	2C	69.87	tyrosine-protein kinase ZAP-70 isoform 1 [Homo sapiens]	0	0	1	0	0	0	0	0	0	0	0	0	1
31542331	0	8.87156e-09	GLEcNFGASSTALK	1453.69	2C	42.03	protein CYR61 precursor [Homo sapiens]	0	0	0	0	0	0	0	0	0	0	0	1	1
31542331	0	2.37137e-09	IcEVRPcGQPVYSSLKK	2020.02	2C	42.03	protein CYR61 precursor [Homo sapiens]	0	1	0	2	0	1	0	2	0	1	0	2	6
31542634	0.01023	0.0335738	LKsEEEKsSELSCSVDLLK	2283	2C	138.1	filamin-A-interacting protein 1 [Homo sapiens]	0	0	0	0	0	0	0	0	1	0	0	0	1
31542947	0	8.62979e-18	ALMLQGVDLLADAVAVTMGPK	2112.13	2C	61.05	60 kDa heat shock protein, mitochondrial [Homo sapiens]	0	0	0	2	0	1	0	0	0	0	0	0	2
31543380	0	5.42001e-16	GPGTSFEFALAIVEALNGK	1920	2C	19.89	protein DJ-1 [Homo sapiens]	1	0	1	0	0	0	0	0	1	0	0	0	3
31543380	0	1.19124e-296	VTVAGLAGKDPVQcSR	1724.89	2C	19.89	protein DJ-1 [Homo sapiens]	1	0	1	0	0	0	0	0	1	0	0	0	3
31559829	0.00032	0.000211349	DAEAWFNEK	1108.48	2C	49.32	keratin, type I cytoskeletal 25 [Homo sapiens]	0	0	0	0	0	1	0	1	0	1	0	0	3
31742498	0.01363	0.0746449	SEWQSmtQESFQEsSVK	2192.8	2C	80.31	SUN domain-containing protein 2 isoform b [Homo sapiens]	0	0	0	0	0	0	0	0	1	0	0	0	1
33286418	0	7.8886e-14	FGVEQDVDMVFASFIR	1858.89	2C	57.94	pyruvate kinase isozymes M1/M2 isoform a [Homo sapiens]	1	0	0	0	0	0	0	0	0	0	0	0	1
33457348	0	1.24451e-07	ESDVPLKTEEFEVTK	1749.87	2C	18.8	hypothetical protein LOC56005 precursor [Homo sapiens]	0	2	0	2	0	1	0	2	0	0	0	1	5
34147630	0.00386	0.00532108	DKPHVNVGTIGHVDHGK	1808.93	2C	49.87	elongation factor Tu, mitochondrial precursor [Homo sapiens]	0	0	0	0	1	0	0	0	0	0	0	0	1
34304379	0.01766	0.136458	TPLmycVLADRLDcADALLK	2433.11	2C	99.56	inversin isoform b [Homo sapiens]	0	0	0	0	0	0	0	1	0	0	0	0	1
34740329	0	2.26464e-07	KIFVGGIKEDTEEYNLR	2010.04	2C	39.59	heterogeneous nuclear ribonucleoprotein A3 [Homo sapiens]	0	0	0	0	0	0	0	0	1	0	0	0	1
34878777	0.01175	0.0550808	KFEEMNAELEENK	1609.73	2C	113.66	E3 ubiquitin-protein ligase BRE1A [Homo sapiens]	0	0	0	1	0	0	0	0	0	0	0	0	1
34932414	0	4.43609e-06	HEHQVMLMR	1179.56	2C	54.23	non-POU domain-containing octamer-binding protein isoform 1 [Homo sapiens]	2	0	1	0	0	0	1	0	0	0	1	0	4
37594464	0.00032	0.000180302	HANAKPFEVPFLKF	1643.88	2C	24.33	ADP-sugar pyrophosphatase [Homo sapiens]	0	0	0	0	0	0	0	0	1	0	0	0	1
38202257	0	1.61808e-07	DAQHYGGWEHR	1354.58	2C	106.87	neutral alpha-glucosidase AB isoform 2 [Homo sapiens]	0	1	0	1	0	0	0	1	0	1	1	0	5
38202257	0	1.26183e-11	HHGPQTLYLPVTLSSIPVFQR	2389.29	2C	106.87	neutral alpha-glucosidase AB isoform 2 [Homo sapiens]	0	2	0	1	0	0	0	0	0	0	0	0	2
38202257	0	2.55859e-12	REPWLLPSQHNDIIR	1873	2C	106.87	neutral alpha-glucosidase AB isoform 2 [Homo sapiens]	0	0	0	1	0	1	0	0	0	1	0	1	4
38202257	0	3.0903e-08	SGGMERPFVLAR	1318.68	2C	106.87	neutral alpha-glucosidase AB isoform 2 [Homo sapiens]	0	1	0	0	0	0	0	0	0	0	0	0	1
38202257	0	7.49894e-06	SIRPGLSPYR	1144.63	2C	106.87	neutral alpha-glucosidase AB isoform 2 [Homo sapiens]	0	1	0	0	0	0	0	0	0	0	0	0	1
38202257	0	9.93116e-300	VVIIGAGKPAAVVLQTK	1663.04	2C	106.87	neutral alpha-glucosidase AB isoform 2 [Homo sapiens]	0	0	0	0	0	0	0	1	0	0	0	0	1
38348304	0.0246	0.428549	AIsQAPYLGGVGsAGTALLHIYDKVMtVQR	3355.54	2C	78.4	von Willebrand factor A domain-containing protein 2 [Homo sapiens]	0	0	0	0	0	0	0	1	0	0	0	0	1
38372919	0	4.23643e-11	GGVVLKEDALPGQK	1409.79	2C	42.2	basigin isoform 1 precursor [Homo sapiens]	1	2	0	2	0	2	0	2	0	1	0	1	7
38372919	0	6.30957e-10	SELHIENLNMEADPGQYR	2114.97	2C	42.2	basigin isoform 1 precursor [Homo sapiens]	0	1	0	1	0	0	0	0	0	1	0	0	3
38372919	0	4.89779e-15	SSEHINEGETAMLVcK	1803.81	2C	42.2	basigin isoform 1 precursor [Homo sapiens]	0	1	0	1	0	1	0	1	0	0	0	2	5
38372919	0.00988	0.026485	FFVSSSQGR	1013.49	2C	42.2	basigin isoform 1 precursor [Homo sapiens]	0	0	0	0	0	0	0	0	0	0	0	1	1
38569421	0.0055	0.00935406	LLQDHPWLLSQNLVVKPDQLIK	2596.47	2C	120.84	ATP-citrate synthase isoform 1 [Homo sapiens]	1	0	0	0	0	0	0	0	0	0	0	0	1
38569426	0.00469	0.00660693	QDGGPPYymIETYK	1756.7	2C	86.66	ankyrin repeat domain-containing protein 5 [Homo sapiens]	1	0	0	0	0	1	0	1	0	0	0	0	3
39653317	0.02773	0.576766	QWNLGHLGtIQDLLEK	1943.95	2C	58.6	lysine-specific demethylase 4D [Homo sapiens]	0	0	0	0	0	0	0	0	0	0	0	1	1
40317626	0	7.44732e-13	KVTEENKELANELR	1671.88	2C	129.38	thrombospondin-1 precursor [Homo sapiens]	0	0	0	1	0	0	0	1	0	1	0	0	3
40317626	0	6.223e-09	RPPLcYHNGVQYR	1658.81	2C	129.38	thrombospondin-1 precursor [Homo sapiens]	0	0	0	0	0	0	0	0	0	0	0	1	1
40317626	0.02492	0.445656	cNYLGHYSDPmYR	1690.68	2C	129.38	thrombospondin-1 precursor [Homo sapiens]	0	0	0	1	0	0	0	0	0	0	0	0	1
41152093	0.01132	0.0457088	tFGsTSQSSSFSKIHKRPHR	2434.09	2C	149.56	zinc finger protein 644 isoform 1 [Homo sapiens]	0	0	0	0	0	0	1	0	0	0	0	0	1
42476281	0	4.42588e-05	VNNSSLIGVGYTQTLRPGVK	2102.15	2C	31.57	voltage-dependent anion-selective channel protein 2 isoform 2 [Homo sapiens]	0	0	0	0	0	0	0	0	1	0	1	0	2
42741655	0	1.09396e-05	TGPVLEHPDcFPcQDcSSK	2232.92	2C	155.54	hepatocyte growth factor receptor isoform b precursor [Homo sapiens]	0	0	0	0	0	0	0	0	0	0	0	1	1
42794771	0	2.88403e-07	DLESLREYVESQLQR	1863.93	2C	47.63	thioredoxin domain-containing protein 5 isoform 1 precursor [Homo sapiens]	1	0	1	1	0	0	0	1	0	1	0	0	5
42794771	0	7.4131e-05	GYPTLLWFR	1151.61	2C	47.63	thioredoxin domain-containing protein 5 isoform 1 precursor [Homo sapiens]	0	1	1	0	0	0	1	1	1	1	0	0	6
42794771	0	1.74985e-06	LFKPGQEAVK	1115.63	2C	47.63	thioredoxin domain-containing protein 5 isoform 1 precursor [Homo sapiens]	2	2	1	2	0	2	0	2	0	2	0	2	8
42794771	0	8.74984e-06	LQPTWNDLGDKYNSMEDAK	2224.01	2C	47.63	thioredoxin domain-containing protein 5 isoform 1 precursor [Homo sapiens]	0	2	0	1	0	0	0	0	0	1	0	1	4
42794771	0	4.38531e-16	VDcTAHSDVcSAQGVR	1760.76	2C	47.63	thioredoxin domain-containing protein 5 isoform 1 precursor [Homo sapiens]	0	0	0	1	0	1	0	0	0	0	0	1	3
42794771	0.00032	0.000251189	FVLSQAKDEL	1148.61	2C	47.63	thioredoxin domain-containing protein 5 isoform 1 precursor [Homo sapiens]	0	1	0	1	1	1	1	1	0	2	1	2	9
42794771	0.00032	0.00030903	IGKVDcTQHYELcSGNQVR	2263.05	2C	47.63	thioredoxin domain-containing protein 5 isoform 1 precursor [Homo sapiens]	0	0	0	1	0	1	0	2	0	1	0	1	5
42794771	0.00106	0.000662217	EYVESQLQR	1150.56	2C	47.63	thioredoxin domain-containing protein 5 isoform 1 precursor [Homo sapiens]	0	1	0	1	0	1	0	1	0	0	0	0	4
42794771	0.00895	0.0234963	GYPTLLLFR	1078.62	2C	47.63	thioredoxin domain-containing protein 5 isoform 1 precursor [Homo sapiens]	0	0	0	0	0	1	0	0	0	0	0	0	1
46094014	0	0.000119124	KLNVNAKPFVPNVHAAEFVPSFLR	2693.48	2C	68.88	eukaryotic peptide chain release factor GTP-binding subunit ERF3B [Homo sapiens]	0	0	1	0	0	0	1	0	0	0	1	0	3
46409278	0.01462	0.0912011	GEGPRAPHSNSsDHLtGLK	2118.89	2C	40.31	zinc finger protein 474 [Homo sapiens]	0	0	0	1	0	0	0	0	0	1	0	0	2
47132620	0	3.39625e-18	FGGFGGPGGVGGLGGPGGFGPGGYPGGIHEVSVNQSLLQP	4091.06	2C	65.43	keratin, type II cytoskeletal 2 epidermal [Homo sapiens]	3	0	1	2	1	8	1	0	2	3	0	0	8
47132620	0	2.77971e-12	FLEQQNQVLQTK	1474.78	2C	65.43	keratin, type II cytoskeletal 2 epidermal [Homo sapiens]	5	3	2	2	2	3	2	3	3	4	3	3	12
47132620	0	4.93174e-12	GFSSGSAVVSGGSR	1253.6	2C	65.43	keratin, type II cytoskeletal 2 epidermal [Homo sapiens]	1	0	0	0	0	3	0	0	0	2	0	0	3
47132620	0	5.02343e-13	HGGGGGGFGGGGFGSR	1319.57	2C	65.43	keratin, type II cytoskeletal 2 epidermal [Homo sapiens]	1	2	1	1	1	3	0	1	0	3	1	0	9
47132620	0	2.71644e-05	RSTSSFScLSR	1286.6	2C	65.43	keratin, type II cytoskeletal 2 epidermal [Homo sapiens]	0	0	0	0	0	1	0	0	0	1	0	0	2
47132620	0	8.4918e-10	SKEEAEALYHSK	1390.67	2C	65.43	keratin, type II cytoskeletal 2 epidermal [Homo sapiens]	2	0	1	0	0	2	0	0	0	2	1	0	5
47132620	0	1.46555e-07	SKEEAEALYHSKYEELQVTVGR	2565.27	2C	65.43	keratin, type II cytoskeletal 2 epidermal [Homo sapiens]	0	0	0	0	0	0	0	0	0	1	0	0	1
47132620	0	3.85478e-12	VDLLNQEIEFLK	1459.79	2C	65.43	keratin, type II cytoskeletal 2 epidermal [Homo sapiens]	1	0	0	0	0	2	0	0	0	0	0	0	2
47132620	0	4.12098e-07	YEELQVTVGR	1192.61	2C	65.43	keratin, type II cytoskeletal 2 epidermal [Homo sapiens]	0	0	0	0	0	1	0	0	0	0	0	0	1
47132620	0.00046	0.00044978	TAAENDFVTLKK	1335.7	2C	65.43	keratin, type II cytoskeletal 2 epidermal [Homo sapiens]	0	0	0	0	0	2	0	0	0	0	0	0	1
47132620	0.00316	0.00437522	STSSFScLSR	1130.5	2C	65.43	keratin, type II cytoskeletal 2 epidermal [Homo sapiens]	0	0	0	1	0	0	0	0	0	0	0	0	1
47132620	0.02194	0.302691	KYEDEINKR	1193.61	2C	65.43	keratin, type II cytoskeletal 2 epidermal [Homo sapiens]	0	0	0	0	0	1	0	0	0	0	0	0	1
47604944	0.01034	0.0341979	LyDVETKYGLLQVSEGLSFLHSSVKMVHGNITPENIILNK	4565.33	2C	103.71	SCY1-like protein 2 [Homo sapiens]	0	1	0	0	0	1	0	0	0	0	0	1	3
48255889	0	5.68853e-13	AQQEQELAADAFK	1447.7	2C	59.42	glucosidase 2 subunit beta isoform 1 [Homo sapiens]	1	2	2	1	1	2	0	2	1	2	1	3	11
48255889	0	1.91867e-08	cEYLMELMTPAAcPEPPPEAPTEDDHDEL	3356.39	2C	59.42	glucosidase 2 subunit beta isoform 1 [Homo sapiens]	0	1	0	0	0	0	0	0	0	0	0	0	1
48255889	0	2.1928e-13	ERESLQQMAEVTR	1575.77	2C	59.42	glucosidase 2 subunit beta isoform 1 [Homo sapiens]	0	1	0	1	0	1	0	1	0	0	0	1	5
48255889	0	5.48277e-07	ESLQQMAEVTR	1290.62	2C	59.42	glucosidase 2 subunit beta isoform 1 [Homo sapiens]	2	3	2	2	1	2	2	3	2	2	2	3	12
48255889	0	4.48745e-05	KILIEDWK	1043.6	2C	59.42	glucosidase 2 subunit beta isoform 1 [Homo sapiens]	0	1	0	0	0	1	0	0	0	1	0	0	3
48255889	0	1.00231e-06	KLIELQAGK	998.61	2C	59.42	glucosidase 2 subunit beta isoform 1 [Homo sapiens]	1	0	0	1	0	1	0	0	0	1	0	1	5
48255889	0	4.15911e-10	KLIELQAGKK	1126.71	2C	59.42	glucosidase 2 subunit beta isoform 1 [Homo sapiens]	4	4	2	4	3	3	3	3	2	4	3	3	12
48255889	0	5.48277e-14	LGGSPTSLGTWGSWIGPDHDKFSAMK	2731.3	2C	59.42	glucosidase 2 subunit beta isoform 1 [Homo sapiens]	4	4	3	5	2	6	4	3	6	5	5	5	12
48255889	0	7.29458e-05	LIELQAGKK	998.61	2C	59.42	glucosidase 2 subunit beta isoform 1 [Homo sapiens]	1	1	1	1	0	0	0	1	0	1	0	0	6
48255889	0	1.24451e-09	LWEEQLAAAK	1157.61	2C	59.42	glucosidase 2 subunit beta isoform 1 [Homo sapiens]	1	3	2	2	1	2	3	3	2	3	2	2	12
48255889	0	1.59588e-09	SLEDQVEMLR	1218.59	2C	59.42	glucosidase 2 subunit beta isoform 1 [Homo sapiens]	2	2	2	3	2	2	2	2	2	3	2	2	12
48255889	0	9.07821e-09	SLKDMEESIR	1206.59	2C	59.42	glucosidase 2 subunit beta isoform 1 [Homo sapiens]	1	4	3	4	2	5	2	4	3	4	3	1	12
48255889	0	1.26474e-09	YEQGTGcWQGPNR	1551.65	2C	59.42	glucosidase 2 subunit beta isoform 1 [Homo sapiens]	0	1	0	1	0	2	1	1	1	1	0	1	8
48255889	0.00135	0.000877001	ILIEDWK	915.51	2C	59.42	glucosidase 2 subunit beta isoform 1 [Homo sapiens]	0	2	1	2	0	1	1	2	0	1	1	1	9
48255889	0.0025	0.00188799	LIELQAGK	870.52	2C	59.42	glucosidase 2 subunit beta isoform 1 [Homo sapiens]	0	0	0	0	0	1	0	0	0	0	0	0	1
48255889	0.00767	0.0149624	DGSDEPGTAAcPNGSFHcTNTGYKPLYIPSNR	3482.52	2C	59.42	glucosidase 2 subunit beta isoform 1 [Homo sapiens]	0	0	0	0	0	0	0	0	0	1	0	0	1
48928058	0	1.53815e-07	VAGQDGSVVQFK	1233.63	2C	11.64	small ubiquitin-related modifier 3 precursor [Homo sapiens]	0	2	0	2	0	2	0	2	0	2	0	3	6
49574537	0	2.03704e-17	MTLSNPSELDELMSEEAYEK	2315.02	2C	18.88	glycine cleavage system H protein, mitochondrial precursor [Homo sapiens]	0	0	0	1	0	0	0	0	0	0	0	0	1
50053795	0	2.84446e-18	SPPYTAFLGNLPYDVTEESIKEFFR	2919.43	2C	69.15	eukaryotic translation initiation factor 4B [Homo sapiens]	1	0	2	0	3	0	2	0	2	0	1	0	6
50592994	0	6.69885e-06	cMPTFQFFK	1272.57	2C	11.74	thioredoxin [Homo sapiens]	6	0	11	0	5	0	9	0	9	0	7	0	6
50592994	0	1.02802e-06	EKLEATINELV	1257.68	2C	11.74	thioredoxin [Homo sapiens]	3	0	3	1	4	2	4	0	3	0	4	1	9
50592994	0	1.32739e-10	MIKPFFHSLSEK	1462.76	2C	11.74	thioredoxin [Homo sapiens]	11	2	13	3	9	3	12	1	9	2	9	0	11
50592994	0	1.79061e-07	TAFQEALDAAGDK	1335.63	2C	11.74	thioredoxin [Homo sapiens]	0	0	1	0	1	0	1	0	2	0	0	0	4
50592994	0	2.37684e-18	TAFQEALDAAGDKLVVVDFSATWcGPcK	3055.44	2C	11.74	thioredoxin [Homo sapiens]	15	0	18	0	11	0	5	0	0	0	3	0	5
50592996	0.02092	0.278612	SGAFGHLFRPDNFIFGQSGAGNNWAK	2794.33	2C	50.43	tubulin beta-3 chain isoform 1 [Homo sapiens]	0	0	0	1	0	0	1	0	0	0	0	0	2
51479173	0.02092	0.260016	FYEVYCDVEPKR	1546.71	2C	521.05	dynein heavy chain 11, axonemal [Homo sapiens]	0	0	0	0	0	1	0	0	0	0	0	0	1
52632383	0	9.07821e-05	IQHPSNVLHFFNAPLEVTEENFFEIcDELGVK	3839.85	2C	64.13	heterogeneous nuclear ribonucleoprotein L isoform a [Homo sapiens]	0	0	1	0	0	0	0	0	0	0	0	0	1
52632383	0	1.29122e-05	YGPQYGHPPPPPPPPEYGPHADSPVLMVYGLDQSK	3783.8	2C	64.13	heterogeneous nuclear ribonucleoprotein L isoform a [Homo sapiens]	0	0	0	0	0	0	0	0	1	0	0	0	1
54607120	0	6.65273e-07	cGLVPVLAENYK	1361.7	2C	78.18	lactotransferrin isoform 1 precursor [Homo sapiens]	0	1	0	1	0	1	0	1	0	1	1	0	6
54607120	0.00016	0.000140929	YYGYTGAFR	1096.5	2C	78.18	lactotransferrin isoform 1 precursor [Homo sapiens]	0	0	0	1	0	0	0	1	0	0	0	1	3
55741653	0.01143	0.0468813	EFVNNNIKSNNVSIPttIyKAK	2733.22	2C	89.67	hypothetical protein LOC57691 [Homo sapiens]	0	0	0	1	0	0	0	0	0	0	0	0	1
55743071	0.02092	0.261216	ILGmtCQScVK	1334.54	2C	157.26	copper-transporting ATPase 2 isoform a [Homo sapiens]	1	1	0	2	0	1	0	2	1	0	0	1	7
55749932	0	9.14113e-06	TNEKVELQELNDR	1586.79	2C	53.54	desmin [Homo sapiens]	0	0	0	0	0	0	0	0	0	0	1	0	1
55956899	0	8.37529e-20	DIENQYETQITQIEHEVSSSGQEVQSSAK	3263.51	2C	62.06	keratin, type I cytoskeletal 9 [Homo sapiens]	3	2	1	2	1	1	0	0	1	2	0	1	9
55956899	0	3.72392e-15	EIETYHNLLEGGQEDFESSGAGK	2509.12	2C	62.06	keratin, type I cytoskeletal 9 [Homo sapiens]	1	0	0	0	0	0	0	0	0	0	0	0	1
55956899	0	7.6913e-07	FSSSSGYGGGSSR	1234.52	2C	62.06	keratin, type I cytoskeletal 9 [Homo sapiens]	0	0	1	0	0	2	0	0	1	2	0	0	4
55956899	0	9.09913e-08	GGSGGSYGGGGSGGGYGGGSGSR	1790.71	2C	62.06	keratin, type I cytoskeletal 9 [Homo sapiens]	0	0	0	0	0	1	0	0	0	0	0	0	1
55956899	0	1.84927e-11	IKFEMEQNLR	1306.67	2C	62.06	keratin, type I cytoskeletal 9 [Homo sapiens]	3	2	1	2	1	2	0	0	1	4	0	0	8
55956899	0	6.65273e-300	LASYLDKVQALEEANNDLENK	2376.18	2C	62.06	keratin, type I cytoskeletal 9 [Homo sapiens]	3	1	1	1	3	1	1	0	0	2	0	0	8
55956899	0	1.61436e-20	NYSPYYNTIDDLKDQIVDLTVGNNK	2901.4	2C	62.06	keratin, type I cytoskeletal 9 [Homo sapiens]	8	3	2	8	4	6	1	3	2	11	2	3	12
55956899	0	9.1622e-05	QGVDADINGLR	1156.58	2C	62.06	keratin, type I cytoskeletal 9 [Homo sapiens]	2	1	1	0	1	2	0	0	1	2	1	2	9
55956899	0	3.23594e-06	QVLDNLTMEKSDLEMQYETLQEELMALKK	3469.7	2C	62.06	keratin, type I cytoskeletal 9 [Homo sapiens]	0	0	0	0	0	1	0	0	0	3	0	0	2
55956899	0	1.40605e-14	SDLEMQYETLQEELMALKK	2298.11	2C	62.06	keratin, type I cytoskeletal 9 [Homo sapiens]	1	0	0	0	0	1	0	0	0	1	0	0	3
55956899	0	2.42103e-09	SGGGGGGGLGSGGSIR	1231.59	2C	62.06	keratin, type I cytoskeletal 9 [Homo sapiens]	1	0	1	1	1	2	0	1	0	1	1	0	8
55956899	0	1.20504e-05	STMQELNSR	1064.49	2C	62.06	keratin, type I cytoskeletal 9 [Homo sapiens]	1	1	1	2	0	2	0	1	0	2	1	0	8
55956899	0	4.35512e-07	TLLDIDNTR	1059.56	2C	62.06	keratin, type I cytoskeletal 9 [Homo sapiens]	2	2	1	1	1	2	0	2	1	3	1	1	11
55956899	0	3.14051e-15	TLNDMRQEYEQLIAK	1850.92	2C	62.06	keratin, type I cytoskeletal 9 [Homo sapiens]	1	1	1	1	0	3	0	0	1	6	1	0	8
55956899	0.0012	0.000807235	IQDWYDKKGPAAIQK	1759.93	2C	62.06	keratin, type I cytoskeletal 9 [Homo sapiens]	0	0	0	0	0	0	0	0	0	1	0	0	1
55956899	0.00538	0.00751623	MTLDDFR	896.41	2C	62.06	keratin, type I cytoskeletal 9 [Homo sapiens]	0	0	0	0	0	0	0	0	0	1	0	0	1
55956899	0.01001	0.0269774	QEYEQLIAK	1120.58	2C	62.06	keratin, type I cytoskeletal 9 [Homo sapiens]	0	0	0	0	0	0	0	0	0	2	0	0	1
55956899	0.01337	0.0721107	QVLDNLTMEK	1189.6	2C	62.06	keratin, type I cytoskeletal 9 [Homo sapiens]	1	1	0	1	0	0	0	0	0	0	0	0	3
56243533	0	1.3122e-07	GQHEVHGMPSANTHNTWK	2029.92	2C	23.6	stromal cell-derived factor 2-like protein 1 precursor [Homo sapiens]	2	4	2	2	1	2	1	2	2	2	1	2	12
56606064	0.02622	0.489779	MKILLVFDFDNTIIDDNSDTWIVQcAPNK	3424.67	2C	27.77	pyridoxal phosphate phosphatase PHOSPHO2 [Homo sapiens]	0	0	0	0	0	0	0	1	0	0	0	0	1
56786155	0.00207	0.00136773	VVtFCGHTSKTNQVNSGGVLLRLQVGEEVWLAVNDYYDMV	6366.97	2C	25.77	complement C1q subcomponent subunit C precursor [Homo sapiens]	1	0	0	0	0	1	1	1	0	0	0	2	5
57864582	0	3.4435e-06	HGSGSGHSSSYGQHGSGSGWSSSSGR	2476.01	2C	282.4	hornerin [Homo sapiens]	0	2	0	1	0	0	0	0	0	2	0	0	3
58331105	0.01766	0.13366	VTESASVMPSQDVSGSEDtFPNK	2491.05	2C	55.13	zinc finger RAD18 domain-containing protein C1orf124 isoform a [Homo sapiens]	0	0	0	0	0	0	0	0	0	0	0	1	1
58761528	0.01034	0.034435	NEEQMKLPAEGPEPEADSQEQVHPK	2816.3	2C	16.15	G antigen family B member 1 [Homo sapiens]	0	0	1	0	0	0	0	0	0	0	0	0	1
59823631	0.02492	0.446684	FyLIGGGIPIIVCGITAAANIK	2283.21	2C	146.15	probable G-protein coupled receptor 125 precursor [Homo sapiens]	0	1	0	0	0	0	0	0	0	0	0	0	1
59939900	0.02576	0.467735	NTGVSVGQKGILScEASAVPmAEFQWFKEETR	3639.73	2C	37.27	opioid-binding protein/cell adhesion molecule isoform b preproprotein [Homo sapiens]	0	0	1	0	0	0	0	0	0	0	0	0	1
61744477	0	2.51189e-05	IGDLQAFQGHGAGNLAGLK	1865.97	2C	68.1	4F2 cell-surface antigen heavy chain isoform b [Homo sapiens]	0	0	0	0	0	1	0	0	0	1	0	1	3
62414289	0	7.70903e-06	ISLPLPNFSSLNLR	1569.89	2C	53.65	vimentin [Homo sapiens]	0	0	0	0	1	0	0	0	0	0	0	0	1
62530386	0.02622	0.490908	NTSNVIKEEsELVEmRQR	2257.04	2C	66.6	fucose-1-phosphate guanylyltransferase isoform 1 [Homo sapiens]	0	0	1	0	0	0	0	0	0	0	0	0	1
63055057	0	1.12202e-13	VAPDEHPILLTEAPLNPK	1953.06	2C	42	beta-actin-like protein 2 [Homo sapiens]	1	0	1	0	1	2	0	1	0	1	1	1	8
64276486	0.02092	0.266073	LKKDTsANVK	1182.6	2C	53.85	peptidyl-prolyl cis-trans isomerase CWC27 homolog [Homo sapiens]	0	0	0	0	0	0	0	0	0	1	0	0	1
72534660	0	6.74528e-06	GHYAYDcHR	1245.5	2C	27.37	serine/arginine-rich splicing factor 7 isoform 1 [Homo sapiens]	0	0	1	0	0	0	1	0	1	0	0	0	3
72534660	0.0025	0.0021727	VYVGNLGTGAGKGELER	1718.89	2C	27.37	serine/arginine-rich splicing factor 7 isoform 1 [Homo sapiens]	1	0	0	0	1	0	0	0	1	0	0	0	3
72534660	0.00442	0.00599791	NPPGFAFVEFEDPRDAEDAVR	2377.1	2C	27.37	serine/arginine-rich splicing factor 7 isoform 1 [Homo sapiens]	0	0	0	0	0	0	1	0	0	0	0	0	1
72534660	0.02832	0.588844	SRFDRPPAR	1100.58	2C	27.37	serine/arginine-rich splicing factor 7 isoform 1 [Homo sapiens]	0	0	1	0	0	0	0	0	0	0	0	0	1
83367077	0	1.38038e-07	LTRtDGIMEHITK	1593.76	2C	1519.16	mucin-16 [Homo sapiens]	0	1	0	1	0	0	0	0	0	0	0	0	2
87116675	0.01438	0.0809096	GRHHLEEImYNENtR	1993.85	2C	43.61	nitrogen permease regulator 3-like protein isoform 2 [Homo sapiens]	0	1	1	0	0	0	0	1	0	0	0	0	3
88853069	0	3.64754e-15	DVWGIEGPIDAAFTR	1645.81	2C	54.31	vitronectin precursor [Homo sapiens]	1	4	1	3	1	4	1	4	1	3	1	3	12
88853069	0.01985	0.222331	ERVYFFK	987.52	2C	54.31	vitronectin precursor [Homo sapiens]	0	0	0	0	0	0	0	0	0	1	0	0	1
90963001	0.01166	0.0514044	VYRLPITVHNIcR	1707.92	2C	110.41	hypothetical protein LOC170063 [Homo sapiens]	0	0	0	0	0	0	0	0	0	1	0	0	1
93204867	0.01132	0.0456037	ASGLILLETILFGSLLLyFPVVILYFEPSTFRCILLRWAR	4722.58	2C	135.49	probable G-protein coupled receptor 158 precursor [Homo sapiens]	1	0	0	0	0	0	0	0	0	1	0	0	2
94721246	0	1.79473e-11	VQHASPAGTYAHTVNR	1707.84	2C	57.95	alkaline phosphatase, placental type preproprotein [Homo sapiens]	2	4	0	2	1	6	0	2	1	2	1	1	10
98986464	0	4.03645e-05	LKPLEVELR	1095.67	2C	24.98	transmembrane emp24 domain-containing protein 10 precursor [Homo sapiens]	0	0	0	1	0	1	0	2	0	1	0	0	4
109255228	0	2.85759e-05	sDVPVYLKR	1155.57	2C	175.29	centrosomal protein of 170 kDa isoform alpha [Homo sapiens]	1	2	1	1	0	1	0	1	0	1	0	1	8
109715854	0	5.40754e-07	LQAVEVVITHLAPGTK	1674.97	2C	15.89	calcium-regulated heat stable protein 1 [Homo sapiens]	1	0	0	0	1	0	1	0	0	0	0	0	3
110227631	0.00016	0.000146555	tHSLEIcIKACK	1481.68	2C	60.92	synaptotagmin-like protein 3 [Homo sapiens]	0	1	1	2	0	1	0	1	0	0	0	1	6
110815815	0.0055	0.00879023	RLQVtNPDLTQVVsLVVER	2325.15	2C	162.19	centlein isoform 1 [Homo sapiens]	0	0	0	0	1	0	0	1	0	0	0	0	2
112380628	0	3.11172e-11	FFLQGIQLNTILPDARDPAFK	2403.3	2C	44.88	lysosome-associated membrane glycoprotein 1 precursor [Homo sapiens]	0	2	0	0	0	1	0	1	1	0	0	0	4
112380628	0	1.89234e-06	TVESITDIR	1032.55	2C	44.88	lysosome-associated membrane glycoprotein 1 precursor [Homo sapiens]	0	1	0	2	0	1	0	1	0	0	0	2	5
115298668	0.01926	0.206063	AAIQTFQNTYQVLAVTFNDTsDQIIsGGIDNDIKVWDLR	4529.12	2C	39.31	U5 small nuclear ribonucleoprotein 40 kDa protein [Homo sapiens]	0	0	0	0	0	0	0	0	1	0	0	0	1
115527120	0.02068	0.254683	ttIHVmPDTPDILLSR	1983.88	2C	772.87	nebulin isoform 3 [Homo sapiens]	0	0	0	0	0	0	0	1	0	0	0	0	1
116235478	0.02428	0.39355	QSLPPTKKEQCSsTQSK	1955.9	2C	94.98	N-acetyltransferase ESCO1 [Homo sapiens]	0	0	0	0	0	0	0	1	0	0	0	0	1
116256350	0.00631	0.0109648	RPTGNTSWLMSLENPLSPFssDINNMPLQELSNALMAAER	4866.23	2C	193.25	tuberin isoform 4 [Homo sapiens]	1	0	0	0	0	2	0	1	0	0	0	0	3
116734717	0	2.57632e-12	HETHGGEDVAVFSK	1511.7	2C	57.3	alkaline phosphatase, tissue-nonspecific isozyme isoform 1 precursor [Homo sapiens]	0	1	0	1	0	0	0	0	0	0	0	1	3
116805340	0	1.89234e-18	KSEMESVLAQLDNYGQQELADLFVNYNVK	3344.62	2C	83.16	glycyl-tRNA synthetase [Homo sapiens]	0	0	1	0	0	0	0	0	0	0	0	0	1
116805348	0.01894	0.175388	MDLSGGmLQDK	1209.54	2C	210.3	trinucleotide repeat-containing gene 6A protein [Homo sapiens]	1	1	0	1	1	3	2	1	1	1	2	1	11
119395750	0	6.3387e-06	AQYEDIAQK	1064.52	2C	66.04	keratin, type II cytoskeletal 1 [Homo sapiens]	0	0	0	0	0	2	0	0	0	0	0	0	1
119395750	0	7.36207e-15	MSGEcAPNVSVSVSTSHTTISGGGSR	2564.16	2C	66.04	keratin, type II cytoskeletal 1 [Homo sapiens]	2	2	1	2	1	1	0	1	1	4	1	1	11
119395750	0	5.76766e-08	NMQDMVEDYR	1299.52	2C	66.04	keratin, type II cytoskeletal 1 [Homo sapiens]	0	2	0	1	0	1	0	0	0	0	1	0	4
119395750	0	1.18577e-12	SKAEAESLYQSK	1339.66	2C	66.04	keratin, type II cytoskeletal 1 [Homo sapiens]	2	2	2	1	2	4	1	1	1	2	2	0	11
119395750	0	5.52077e-16	SKAEAESLYQSKYEELQITAGR	2500.25	2C	66.04	keratin, type II cytoskeletal 1 [Homo sapiens]	0	0	0	0	0	0	0	0	0	2	0	0	1
119395750	0	3.10456e-13	SLDLDSIIAEVK	1301.71	2C	66.04	keratin, type II cytoskeletal 1 [Homo sapiens]	3	2	2	3	3	5	2	3	2	3	3	2	12
119395750	0	9.88553e-18	SLDLDSIIAEVKAQYEDIAQK	2348.21	2C	66.04	keratin, type II cytoskeletal 1 [Homo sapiens]	0	0	0	0	0	0	0	0	0	3	0	0	1
119395750	0	5.04661e-09	SLNNQFASFIDK	1382.68	2C	66.04	keratin, type II cytoskeletal 1 [Homo sapiens]	1	0	0	0	0	0	0	0	0	1	0	0	2
119395750	0	3.45939e-09	SLNNQFASFIDKVR	1637.85	2C	66.04	keratin, type II cytoskeletal 1 [Homo sapiens]	3	1	1	1	2	1	0	1	1	3	3	1	11
119395750	0	2.99916e-16	THNLEPYFESFINNLR	1992.97	2C	66.04	keratin, type II cytoskeletal 1 [Homo sapiens]	3	2	1	3	2	6	1	1	3	5	3	0	11
119395750	0	3.0761e-07	THNLEPYFESFINNLRR	2149.07	2C	66.04	keratin, type II cytoskeletal 1 [Homo sapiens]	1	0	1	0	1	0	0	0	0	1	0	0	4
119395750	0	1.88365e-08	TNAENEFVTIK	1264.63	2C	66.04	keratin, type II cytoskeletal 1 [Homo sapiens]	0	3	0	1	0	2	0	1	0	1	1	1	7
119395750	0	1.25026e-09	TNAENEFVTIKK	1392.73	2C	66.04	keratin, type II cytoskeletal 1 [Homo sapiens]	2	3	1	3	1	3	0	4	1	3	2	2	11
119395750	0	2.62422e-10	YEELQITAGR	1178.59	2C	66.04	keratin, type II cytoskeletal 1 [Homo sapiens]	2	2	1	2	2	2	1	2	1	3	2	1	12
119395750	0.00032	0.000231739	SLVNLGGSK	873.49	2C	66.04	keratin, type II cytoskeletal 1 [Homo sapiens]	2	1	1	1	0	1	0	1	0	2	1	0	8
119395750	0.00236	0.00161808	TLLEGEESR	1032.51	2C	66.04	keratin, type II cytoskeletal 1 [Homo sapiens]	0	0	0	0	0	1	0	0	0	1	0	0	2
119395754	0	1.43549e-08	ISISTSGGSFR	1110.57	2C	62.38	keratin, type II cytoskeletal 5 [Homo sapiens]	0	0	0	0	0	0	0	0	0	1	0	0	1
119703753	0.01658	0.113501	NmQDLVEDLKNKyEDEINK	2433.08	2C	60.07	keratin, type II cytoskeletal 6B [Homo sapiens]	0	0	0	0	1	0	0	0	0	0	0	0	1
122891872	0.02307	0.360579	ISNSSEGEAQSEHEPCFIVDcNmETSTEEKENLPGGYSGS	4658.99	2C	92.78	microcephalin isoform 1 [Homo sapiens]	0	1	1	0	0	0	0	0	0	0	0	0	2
122937211	0.02924	0.64121	YPVEsSKSAsPFNLAEKPK	2238	2C	223.69	proteasome-associated protein ECM29 homolog [Homo sapiens]	0	0	0	0	1	0	0	0	0	0	0	0	1
124028515	0.02276	0.328852	IEGLtLtVLHsNERK	1948.85	2C	165.2	hypothetical protein LOC158401 isoform 1 [Homo sapiens]	0	0	0	0	0	0	0	0	0	0	0	1	1
126012571	0.01766	0.138038	csATGsPAPtIHWSK	1906.68	2C	468.83	basement membrane-specific heparan sulfate proteoglycan core protein precursor [Homo sapiens]	0	0	0	0	0	0	0	0	0	1	0	1	2
126032305	0.01595	0.108143	YMKMTATCLLLPDVFGDDPsLFVIMNEQVQVStPVLEVK	4530.13	2C	61.24	sterile alpha motif domain-containing protein 3 isoform a [Homo sapiens]	1	0	0	0	0	0	0	0	0	0	0	0	1
134133288	0.00263	0.00242103	EISVSCtIGNVDTVLK	1756.83	2C	247.36	zinc finger protein 407 isoform 1 [Homo sapiens]	1	0	1	1	1	0	2	0	1	2	1	0	8
148298677	0	2.6485e-13	MGFcTDREDINSLcMTVVQNLMER	3054.34	2C	57.29	hydroxymethylglutaryl-CoA synthase, cytoplasmic [Homo sapiens]	2	0	1	0	0	0	0	0	0	0	2	0	3
148298677	0	1.03992e-07	PGSLPLNAEAcWPK	1538.76	2C	57.29	hydroxymethylglutaryl-CoA synthase, cytoplasmic [Homo sapiens]	0	0	1	0	0	0	1	0	0	0	1	0	3
148298677	0	5.80764e-16	RPTPNDDTLDEGVGLVHSNIATEHIPSPAK	3179.59	2C	57.29	hydroxymethylglutaryl-CoA synthase, cytoplasmic [Homo sapiens]	0	0	0	0	0	0	0	0	2	0	0	0	1
148298677	0	3.63078e-07	VTQDATPGSALDKITASLcDLK	2303.17	2C	57.29	hydroxymethylglutaryl-CoA synthase, cytoplasmic [Homo sapiens]	1	0	0	0	0	0	1	0	0	0	0	0	2
149274655	0.02576	0.468813	ERPHmLNLSGTDssGVLRPRQNR	2795.27	2C	133.23	rho GTPase-activating protein SYDE2 [Homo sapiens]	0	1	0	0	0	0	0	0	0	0	0	0	1
149363636	0.02428	0.394457	DIFYKPFHGDIQcGGHAPGSSK	2417.12	2C	205.13	plexin-B2 precursor [Homo sapiens]	0	0	0	0	0	1	0	0	0	0	0	0	1
150417996	0.0186	0.162555	YVLGDTAmQKMAKSHVFLSGmGGLGLEIAK	3183.61	2C	117.97	ubiquitin-like modifier-activating enzyme 6 [Homo sapiens]	0	1	0	1	0	2	0	0	0	0	1	0	4
153791514	0.02092	0.278612	IYSyHLRRySTP	1714.73	2C	71.99	E3 ubiquitin-protein ligase TRIM32 [Homo sapiens]	0	0	0	0	0	0	0	0	1	0	0	0	1
153791870	0.02206	0.306902	RMMKEVLSTGQGNTEVIHtGMLQR	2795.33	2C	68.53	zinc finger protein 578 [Homo sapiens]	0	0	0	0	0	1	0	0	0	0	0	0	1
153792590	0	1.58489e-07	HIYYITGETK	1223.62	2C	98.16	heat shock protein HSP 90-alpha isoform 1 [Homo sapiens]	0	0	0	0	0	0	0	0	1	0	0	0	1
153792590	0	1.84927e-14	HLEINPDHSIIETLR	1785.94	2C	98.16	heat shock protein HSP 90-alpha isoform 1 [Homo sapiens]	2	0	2	1	2	1	2	1	3	0	3	0	9
153792590	0	7.31139e-12	KHLEINPDHSIIETLR	1914.03	2C	98.16	heat shock protein HSP 90-alpha isoform 1 [Homo sapiens]	1	0	1	0	1	0	1	0	2	0	1	0	6
154355000	0	1.09396e-06	HSVGVVIGR	922.53	2C	73.12	far upstream element-binding protein 2 [Homo sapiens]	2	0	2	0	2	0	2	0	1	0	2	0	6
154355000	0	2.09894e-06	MILIQDGSQNTNVDKPLR	2041.06	2C	73.12	far upstream element-binding protein 2 [Homo sapiens]	1	0	1	0	1	0	0	0	1	0	1	0	5
154355000	0.0087	0.0211349	IGGGIDVPVPR	1078.61	2C	73.12	far upstream element-binding protein 2 [Homo sapiens]	1	0	0	0	0	0	0	0	1	0	0	0	2
157419138	0.02916	0.61235	NAGVTIQDTLNtLDGLLHLmDQPLsVDEEGLVLLEQKLSR	4563.22	2C	130.98	laminin subunit gamma-2 isoform a precursor [Homo sapiens]	0	0	1	0	0	0	0	0	0	0	0	0	1
163644321	0	9.72747e-05	RLEVLDSTK	1059.59	2C	29.67	cytochrome b-c1 complex subunit Rieske, mitochondrial [Homo sapiens]	1	2	0	1	0	1	0	1	0	1	1	0	7
163659918	0.02428	0.39355	TcSSsNKKLPSDEPK	1756.77	2C	521.11	sacsin [Homo sapiens]	0	0	0	1	0	0	0	0	0	0	0	0	1
163792198	0.01121	0.042658	cYLPDAyKIMSQRCNNR	2210.94	2C	164.58	latrophilin-3 precursor [Homo sapiens]	0	1	0	0	0	0	0	0	0	0	0	0	1
166197666	0.01834	0.158855	VSAIIWEGNEcKKmDmSVLEISGIIMSR	3227.57	2C	87.25	putative homeodomain transcription factor 1 [Homo sapiens]	0	0	0	1	0	0	0	0	0	0	0	0	1
167466198	0.00046	0.000435512	KELLLPGNNRK	1280.76	2C	57.83	intercellular adhesion molecule 1 precursor [Homo sapiens]	1	1	0	1	0	0	0	0	0	1	0	1	5
167614504	0	2.01837e-12	AMDLDQDVLSALAEVEQLSK	2174.08	2C	198.04	laminin subunit beta-1 precursor [Homo sapiens]	0	0	0	1	0	0	0	0	0	0	0	0	1
167614504	0	6.38263e-05	cLYHTEGEHcQFcR	1895.75	2C	198.04	laminin subunit beta-1 precursor [Homo sapiens]	0	0	0	1	0	1	0	0	0	0	0	1	3
169211979	0.02644	0.502343	YHAAQNDNYIVIFIVNTFR	2297.16	2C	19.46	PREDICTED: nucleosome-remodeling factor subunit BPTF-like [Homo sapiens]	0	0	0	0	0	0	0	0	0	0	0	1	1
170172518	0.01776	0.139959	GKACtNTKCLIIGAGPCGLR	2054.98	2C	109.05	protein MICAL-3 isoform 3 [Homo sapiens]	0	0	0	0	0	0	0	0	1	0	0	0	1
170763498	0	1.51356e-11	IPNFWVTTFVNHPQVSALLGEEDEEALHYLTR	3724.85	2C	32.1	protein SET isoform 2 [Homo sapiens]	0	0	0	1	0	0	2	0	0	1	0	0	3
170932514	0.00032	0.000235505	GSLCSGCQKPITGRcITAmAK	2265.07	2C	64.51	paxillin isoform 1 [Homo sapiens]	2	1	2	0	2	1	1	0	1	0	0	0	7
186928835	0.00832	0.0180717	QNcVTELASHPSR	1497.7	2C	83.39	prolyl 3-hydroxylase 1 isoform 1 [Homo sapiens]	0	1	0	1	0	0	0	1	0	0	0	1	4
187608777	0.02252	0.321366	EEAGDAYELLAPCFQKALscAQQAQRPQLQR	3598.67	2C	150.93	tonsoku-like protein [Homo sapiens]	0	1	0	0	0	0	0	0	0	0	0	0	1
187761373	0.00302	0.00398107	cDDDSETSNWIAANTKECPK	2282.94	2C	64.12	protein ariadne-1 homolog [Homo sapiens]	0	0	0	0	0	0	1	0	0	0	0	0	1
189458817	0	1.14815e-11	SAFSNLFGGEPLSYTR	1744.84	2C	84.87	transferrin receptor protein 1 [Homo sapiens]	0	0	0	0	0	1	0	1	0	1	0	1	4
189458817	0	9.2683e-06	SSGLPNIPVQTISR	1467.81	2C	84.87	transferrin receptor protein 1 [Homo sapiens]	0	0	0	0	0	0	0	0	0	0	0	1	1
190194412	0.00538	0.00796159	QQsTSyRNQLQQK	1767.74	2C	227.58	thyroid receptor-interacting protein 11 [Homo sapiens]	1	1	1	0	2	2	1	1	0	1	1	1	10
192448443	0	2.25944e-05	TIGDMFQNQDR	1323.59	2C	64.24	peptidyl-prolyl cis-trans isomerase FKBP10 precursor [Homo sapiens]	0	1	0	0	0	1	0	0	0	0	0	1	3
194097323	0.00046	0.000328095	GKNNTVGLIQLNRPK	1650.95	2C	31.39	enoyl-CoA hydratase, mitochondrial precursor [Homo sapiens]	1	0	0	0	0	0	0	0	0	0	1	0	2
194097477	0.02098	0.283792	LQAKTGGWAWIyCLLYsEGPEGPITANNYPISDMEAWSLR	4660.09	2C	87.12	neuronal PAS domain-containing protein 4 [Homo sapiens]	0	0	0	0	0	1	0	0	0	0	1	0	2
195972866	0	5.30884e-11	ADLEmQIESLTEELAYLKK	2239.13	2C	58.8	keratin, type I cytoskeletal 10 [Homo sapiens]	2	1	2	6	0	3	0	0	0	5	0	0	6
195972866	0	9.37562e-11	ALEESNYELEGK	1380.64	2C	58.8	keratin, type I cytoskeletal 10 [Homo sapiens]	0	0	0	0	0	1	0	1	0	2	1	0	4
195972866	0	1.39637e-13	GSLGGGFSSGGFSGGSFSR	1706.76	2C	58.8	keratin, type I cytoskeletal 10 [Homo sapiens]	0	0	0	0	0	0	0	0	0	1	0	0	1
195972866	0	4.59198e-16	GSSGGGcFGGSSGGYGGLGGFGGGSFR	2341.97	2C	58.8	keratin, type I cytoskeletal 10 [Homo sapiens]	0	0	0	0	0	1	0	0	0	2	0	0	2
195972866	0	7.74462e-10	IRLENEIQTYR	1433.76	2C	58.8	keratin, type I cytoskeletal 10 [Homo sapiens]	0	0	0	0	0	1	0	0	0	0	0	0	1
195972866	0	5.42001e-08	LKYENEVALR	1233.67	2C	58.8	keratin, type I cytoskeletal 10 [Homo sapiens]	1	0	1	0	0	2	0	2	0	3	2	0	6
195972866	0	1.35831e-06	NHEEEMKDLR	1299.59	2C	58.8	keratin, type I cytoskeletal 10 [Homo sapiens]	1	2	1	2	0	2	0	0	1	1	2	0	8
195972866	0	2.71019e-14	NVSTGDVNVEMNAAPGVDLTQLLNNMR	2871.38	2C	58.8	keratin, type I cytoskeletal 10 [Homo sapiens]	0	0	0	0	0	2	0	0	0	0	0	0	1
195972866	0	1.77828e-06	SQYEQLAEQNRK	1492.73	2C	58.8	keratin, type I cytoskeletal 10 [Homo sapiens]	2	2	2	2	1	3	1	2	1	2	1	0	11
195972866	0	1.03992e-18	TIDDLKNQILNLTTDNANILLQIDNAR	3051.62	2C	58.8	keratin, type I cytoskeletal 10 [Homo sapiens]	1	1	3	4	2	3	0	1	0	5	2	2	10
195972866	0	4.06443e-08	VLDELTLTK	1030.59	2C	58.8	keratin, type I cytoskeletal 10 [Homo sapiens]	1	1	0	1	0	2	0	2	0	1	1	1	8
195972866	0	7.70903e-17	YcVQLSQIQAQISALEEQLQQIR	2745.41	2C	58.8	keratin, type I cytoskeletal 10 [Homo sapiens]	0	2	0	1	0	0	0	0	0	2	3	0	4
195972866	0.0025	0.00226986	IKEWYEK	994.51	2C	58.8	keratin, type I cytoskeletal 10 [Homo sapiens]	0	0	0	0	0	0	0	0	0	1	0	0	1
197245440	0.01014	0.0289734	KATGKDsPCLsIAGPsSR	2013.8	2C	149.44	hypothetical protein LOC23285 [Homo sapiens]	0	0	1	0	0	0	0	0	0	0	0	0	1
205277386	0.01975	0.218776	WATHGEPSPVNSHPQR	1798.85	2C	76.76	glucosamine--fructose-6-phosphate aminotransferase [isomerizing] 1 [Homo sapiens]	1	0	0	0	0	0	0	0	0	0	0	0	1
205360956	0	9.24698e-05	SEYPDLFEWFcVK	1718.76	2C	43.58	cysteine-rich with EGF-like domain protein 2 isoform a [Homo sapiens]	0	0	0	0	0	0	0	0	1	0	0	0	1
221625433	0.02654	0.521195	WVLNtVstGAHVLLGKILQNHmLDLR	3183.51	2C	68.7	glucokinase regulatory protein [Homo sapiens]	0	0	0	0	0	0	0	0	0	0	0	1	1
222352151	0	3.39625e-13	AFAMIIDKLEEDINSSMTNSTAASRPPVTLR	3377.7	2C	37.5	poly(rC)-binding protein 1 [Homo sapiens]	0	0	0	0	0	0	0	0	1	0	0	0	1
222352151	0	6.56145e-12	cSDAAGYPHATHDLEGPPLDAYSIQGQHTISPLDLAK	4012.89	2C	37.5	poly(rC)-binding protein 1 [Homo sapiens]	0	0	1	0	1	0	0	0	1	0	1	0	4
222352151	0	1.20226e-07	IITLTGPTNAIFK	1387.81	2C	37.5	poly(rC)-binding protein 1 [Homo sapiens]	0	0	0	0	0	0	1	0	1	0	0	0	2
222352151	0	7.37904e-06	LVVPATQcGSLIGK	1441.8	2C	37.5	poly(rC)-binding protein 1 [Homo sapiens]	1	0	1	0	0	0	0	0	2	0	0	0	3
241896933	0.01787	0.143549	KKcEDcVVPYTPR	1650.79	2C	60.16	WD repeat-containing protein 25 [Homo sapiens]	0	0	0	0	0	0	0	0	0	1	0	0	1
253970427	0.02297	0.340408	MSAELTVLDEPLKFLGEMKPVKVtER	3039.54	2C	148	immunoglobulin superfamily member 22 [Homo sapiens]	0	0	0	1	0	0	0	0	0	0	0	0	1
256017207	0.02022	0.230675	RNQWLVSQLsAASPDTGHDSDKSDQSLPNASADSLGGSQE	5380.46	2C	63.59	adapter protein CIKS isoform 2 [Homo sapiens]	0	0	0	0	0	0	0	0	0	1	0	0	1
256542310	0.02654	0.524807	YDPLDPGDSNFDRDYADFEIK	2491.08	2C	509.3	dynein heavy chain 17, axonemal [Homo sapiens]	0	0	0	1	0	0	0	0	0	0	0	0	1
262118227	0.02428	0.389942	GGVADALLYRATmILTVGGTAyAIYELAVASFPKK	3725.91	2C	12.84	cytochrome c oxidase subunit 7A2, mitochondrial precursor [Homo sapiens]	0	0	0	0	0	0	0	0	0	0	1	0	1
270265793	0.02286	0.333426	DLPVHNKFSNWcGVQKGSPGGLDMTEEELGASGDLSSEK	4242.95	2C	516.34	stAR-related lipid transfer protein 9 [Homo sapiens]	0	0	0	0	0	0	0	0	0	0	0	1	1
283549153	0.0055	0.00866962	KDIAmLKEELYAIK	1679.92	2C	115.59	ankyrin repeat domain-containing protein 18A [Homo sapiens]	0	0	0	1	0	0	0	0	0	0	0	0	1
284413702	0.01975	0.217771	cAALHGELyLIGDNtKK	2129.93	2C	63.98	kelch-like protein 30 [Homo sapiens]	0	0	0	0	0	0	1	0	0	0	0	0	1
289577080	0.00164	0.00107895	ySSLYAQLcLR	1452.65	2C	102.36	eukaryotic translation initiation factor 4 gamma 2 isoform 1 [Homo sapiens]	0	0	0	0	0	1	0	0	0	0	0	1	2
302058265	0.02022	0.233884	IACTTLCPVDGRWtPWsK	2192.92	2C	103.15	netrin receptor UNC5C precursor [Homo sapiens]	0	0	0	0	0	0	0	1	0	0	0	0	1
304376266	0	3.72392e-300	ELLAWDPPQELQADAAR	1921.95	2C	64.6	putative serine protease 56 [Homo sapiens]	0	1	0	0	0	1	0	1	0	0	0	0	3
304376266	0	3.77572e-12	EVLFGVTSWGDGcGEPGKPGVYTR	2567.21	2C	64.6	putative serine protease 56 [Homo sapiens]	0	0	0	0	0	0	0	0	0	0	0	1	1
304376266	0	9.35406e-13	KGHHPLNPQVPPAR	1546.85	2C	64.6	putative serine protease 56 [Homo sapiens]	0	0	0	0	0	1	0	0	0	0	0	0	1
304376266	0	2.04174e-16	KGHHPLNPQVPPARQP	1771.96	2C	64.6	putative serine protease 56 [Homo sapiens]	0	0	0	1	0	3	0	3	0	1	0	2	5
304376266	0	8.8308e-05	NAQELLGPRPGLR	1419.8	2C	64.6	putative serine protease 56 [Homo sapiens]	0	1	0	1	0	1	0	1	0	0	0	1	5
304376266	0	5.95662e-07	VPLLSTDTcR	1160.59	2C	64.6	putative serine protease 56 [Homo sapiens]	0	1	0	1	0	0	0	2	0	1	0	1	5
304376266	0.00032	0.000198609	GSGRPRPQALLQDPPEPGPcGER	2470.21	2C	64.6	putative serine protease 56 [Homo sapiens]	0	2	0	0	0	0	0	2	0	1	0	1	4
304376266	0.01825	0.157761	LcAFYAR	899.43	2C	64.6	putative serine protease 56 [Homo sapiens]	0	0	0	1	0	1	0	0	0	0	0	1	3
304376266	0.02576	0.473151	VPLLSTDTcRR	1316.69	2C	64.6	putative serine protease 56 [Homo sapiens]	0	0	0	0	0	0	0	0	0	0	0	1	1
310110283	0.00289	0.00340408	LQWRPSLQSIRGWsGDPAcSPSEAAVETQLAVHQR	4064.93	2C	45.66	PREDICTED: hypothetical protein LOC100507548 [Homo sapiens]	0	2	0	0	0	0	0	1	0	0	0	0	2
310114332	0.01072	0.0371535	tEtQEKNTLPTKETTGQK	2192.96	2C	4.74	PREDICTED: thymosin beta-10-like [Homo sapiens]	0	0	0	0	0	0	0	1	0	1	0	0	2
310114940	0	1.99067e-11	DGEDQTQDTELVETRPAGDGTFQK	2636.19	2C	42	PREDICTED: HLA class I histocompatibility antigen, A-69 alpha chain-like isoform 10 [Homo sapiens]	0	2	0	0	0	1	0	1	0	0	0	1	4
310114940	0	3.26588e-10	RYLENGKETLQR	1505.8	2C	42	PREDICTED: HLA class I histocompatibility antigen, A-69 alpha chain-like isoform 10 [Homo sapiens]	0	1	0	1	0	1	0	1	0	0	0	0	4
310114940	0	2.16272e-12	SWTAADMAAQTTK	1380.63	2C	42	PREDICTED: HLA class I histocompatibility antigen, A-69 alpha chain-like isoform 10 [Homo sapiens]	0	0	0	0	0	1	0	0	0	0	0	0	1
310114940	0	1.37088e-08	THMTHHAVSDHEATLR	1841.86	2C	42	PREDICTED: HLA class I histocompatibility antigen, A-69 alpha chain-like isoform 10 [Homo sapiens]	2	2	3	1	0	2	2	1	1	3	3	2	11
310114940	0	4.2658e-07	YLENGKETLQR	1349.69	2C	42	PREDICTED: HLA class I histocompatibility antigen, A-69 alpha chain-like isoform 10 [Homo sapiens]	0	1	1	1	0	2	1	2	1	2	1	2	10
310114940	0	1.47911e-14	YTcHVQHEGLPKPLTLR	2048.06	2C	42	PREDICTED: HLA class I histocompatibility antigen, A-69 alpha chain-like isoform 10 [Homo sapiens]	1	2	1	2	0	2	0	2	1	4	1	1	10
310124823	0	1.49279e-09	WAAVVVPSGEEQR	1426.72	2C	44.59	PREDICTED: class I histocompatibility antigen, Gogo-B*0103 alpha chain-like isoform 4 [Homo sapiens]	0	0	0	0	0	0	0	0	0	1	0	0	1
310124823	0.00032	0.000261216	THVTHHPVSDHEATLR	1835.9	2C	44.59	PREDICTED: class I histocompatibility antigen, Gogo-B*0103 alpha chain-like isoform 4 [Homo sapiens]	0	2	1	1	0	2	0	1	0	1	1	1	8
								285	227	304	241	216	255	222	204	252	223	244	200

## Sheet: Unique FDR Filtered Scans
gi	Scan Number	Peptide qValue	Peptide EValue	Peptide Sequence	Peptide Mass [Da]	Mass Error [ppm]	Peptide Charge	Peptide Length	Peptide Modification	Frgmt Type	Protein Mass [kDa]	Protein defLine	Sample
7669492	6509	0	1.48936e-06	AAFNSGKVDIVAINDPFIDLNYMVYMFQYDSTHGK	3982.89	22.6	4	35	None	2C	36.05	glyceraldehyde-3-phosphate dehydrogenase [Homo sapiens]	521
7669492	6527	0.00046	0.00033037	AAFNSGKVDIVAINDPFIDLNYMVYMFQYDSTHGK	3982.89	123.04	4	35	None	2C	36.05	glyceraldehyde-3-phosphate dehydrogenase [Homo sapiens]	521
4506669	4811	0	5.49541e-07	AAGVNVEPFWPGLFAK	1701.89	146.92	2	16	None	2C	11.51	60S acidic ribosomal protein P1 isoform 1 [Homo sapiens]	521
4506669	4928	0	5.59758e-10	AAGVNVEPFWPGLFAK	1701.89	264.48	2	16	None	2C	11.51	60S acidic ribosomal protein P1 isoform 1 [Homo sapiens]	523
4506669	4959	0	3.38065e-05	AAGVNVEPFWPGLFAK	1701.89	217.45	2	16	None	2C	11.51	60S acidic ribosomal protein P1 isoform 1 [Homo sapiens]	523
115298668	4818	0.01926	0.206063	AAIQTFQNTYQVLAVTFNDTsDQIIsGGIDNDIKVWDLR	4529.12	-141.29	4	39	phosphorylation of S:21 ,phosphorylation of S:26	2C	39.31	U5 small nuclear ribonucleoprotein 40 kDa protein [Homo sapiens]	527
7705851	3001	0	4.51856e-19	AAPRPAPVAQPPAAAPPSAVGSSAAAPR	2532.36	165.88	3	28	None	2C	15.51	coiled-coil-helix-coiled-coil-helix domain-containing protein 2, mitochondrial precursor [Homo sapie	519
7705851	2865	0	1.00462e-18	AAPRPAPVAQPPAAAPPSAVGSSAAAPR	2532.36	189.58	3	28	None	2C	15.51	coiled-coil-helix-coiled-coil-helix domain-containing protein 2, mitochondrial precursor [Homo sapie	520
7705851	2816	0	4.03645e-14	AAPRPAPVAQPPAAAPPSAVGSSAAAPR	2532.36	165.88	3	28	None	2C	15.51	coiled-coil-helix-coiled-coil-helix domain-containing protein 2, mitochondrial precursor [Homo sapie	521
7705851	2968	0	6.62217e-23	AAPRPAPVAQPPAAAPPSAVGSSAAAPR	2532.36	189.58	3	28	None	2C	15.51	coiled-coil-helix-coiled-coil-helix domain-containing protein 2, mitochondrial precursor [Homo sapie	522
7705851	3025	0	1.03514e-21	AAPRPAPVAQPPAAAPPSAVGSSAAAPR	2532.36	142.18	3	28	None	2C	15.51	coiled-coil-helix-coiled-coil-helix domain-containing protein 2, mitochondrial precursor [Homo sapie	524
7705851	2958	0	1.56315e-19	AAPRPAPVAQPPAAAPPSAVGSSAAAPR	2532.36	213.29	3	28	None	2C	15.51	coiled-coil-helix-coiled-coil-helix domain-containing protein 2, mitochondrial precursor [Homo sapie	525
7705851	2915	0	1.3366e-17	AAPRPAPVAQPPAAAPPSAVGSSAAAPR	2532.36	94.78	3	28	None	2C	15.51	coiled-coil-helix-coiled-coil-helix domain-containing protein 2, mitochondrial precursor [Homo sapie	526
7705851	2843	0	6.60693e-22	AAPRPAPVAQPPAAAPPSAVGSSAAAPR	2532.36	165.88	3	28	None	2C	15.51	coiled-coil-helix-coiled-coil-helix domain-containing protein 2, mitochondrial precursor [Homo sapie	528
7705851	2759	0	7.96159e-307	AAPRPAPVAQPPAAAPPSAVGSSAAAPR	2532.36	189.58	3	28	None	2C	15.51	coiled-coil-helix-coiled-coil-helix domain-containing protein 2, mitochondrial precursor [Homo sapie	529
7705851	2899	0	1.02565e-17	AAPRPAPVAQPPAAAPPSAVGSSAAAPR	2532.36	213.29	3	28	None	2C	15.51	coiled-coil-helix-coiled-coil-helix domain-containing protein 2, mitochondrial precursor [Homo sapie	530
5031973	2167	0	4.21697e-05	AATALKDVVK	1014.61	246.46	2	10	None	2C	48.12	protein disulfide-isomerase A6 precursor [Homo sapiens]	519
5031973	1989	0.0012	0.000822243	AATALKDVVK	1014.61	325.35	2	10	None	2C	48.12	protein disulfide-isomerase A6 precursor [Homo sapiens]	529
10835063	2731	0	2.33346e-11	ADKDYHFKVDNDENEHQLSLR	2572.2	171.09	4	21	None	2C	32.57	nucleophosmin isoform 1 [Homo sapiens]	519
10835063	2764	0	2.68534e-11	ADKDYHFKVDNDENEHQLSLR	2572.2	139.98	4	21	None	2C	32.57	nucleophosmin isoform 1 [Homo sapiens]	519
10835063	2799	0	1.65959e-10	ADKDYHFKVDNDENEHQLSLR	2572.2	108.87	4	21	None	2C	32.57	nucleophosmin isoform 1 [Homo sapiens]	519
10835063	2766	0	2.67917e-10	ADKDYHFKVDNDENEHQLSLR	2572.2	139.98	4	21	None	2C	32.57	nucleophosmin isoform 1 [Homo sapiens]	519
10835063	2609	0	2.54097e-12	ADKDYHFKVDNDENEHQLSLR	2572.2	108.87	4	21	None	2C	32.57	nucleophosmin isoform 1 [Homo sapiens]	521
10835063	2631	0	4.37522e-12	ADKDYHFKVDNDENEHQLSLR	2572.2	108.87	4	21	None	2C	32.57	nucleophosmin isoform 1 [Homo sapiens]	521
10835063	2576	0	1.10917e-10	ADKDYHFKVDNDENEHQLSLR	2572.2	108.87	4	21	None	2C	32.57	nucleophosmin isoform 1 [Homo sapiens]	521
10835063	2599	0	2.76058e-296	ADKDYHFKVDNDENEHQLSLR	2572.2	139.98	4	21	None	2C	32.57	nucleophosmin isoform 1 [Homo sapiens]	523
10835063	2638	0	1.13501e-17	ADKDYHFKVDNDENEHQLSLR	2572.2	139.98	3	21	None	2C	32.57	nucleophosmin isoform 1 [Homo sapiens]	523
10835063	2632	0	1.8239e-09	ADKDYHFKVDNDENEHQLSLR	2572.2	139.98	4	21	None	2C	32.57	nucleophosmin isoform 1 [Homo sapiens]	523
10835063	2738	0	3.79315e-12	ADKDYHFKVDNDENEHQLSLR	2572.2	171.09	4	21	None	2C	32.57	nucleophosmin isoform 1 [Homo sapiens]	525
10835063	2678	0	1.65196e-11	ADKDYHFKVDNDENEHQLSLR	2572.2	139.98	4	21	None	2C	32.57	nucleophosmin isoform 1 [Homo sapiens]	525
10835063	2705	0	5.188e-10	ADKDYHFKVDNDENEHQLSLR	2572.2	171.09	4	21	None	2C	32.57	nucleophosmin isoform 1 [Homo sapiens]	525
10835063	3087	0	1.18577e-295	ADKDYHFKVDNDENEHQLSLR	2572.2	139.98	4	21	None	2C	32.57	nucleophosmin isoform 1 [Homo sapiens]	527
10835063	3060	0	1.29122e-295	ADKDYHFKVDNDENEHQLSLR	2572.2	108.87	4	21	None	2C	32.57	nucleophosmin isoform 1 [Homo sapiens]	527
10835063	3082	0	1.48252e-18	ADKDYHFKVDNDENEHQLSLR	2572.2	116.65	3	21	None	2C	32.57	nucleophosmin isoform 1 [Homo sapiens]	527
10835063	3122	0	1.1749e-09	ADKDYHFKVDNDENEHQLSLR	2572.2	108.87	4	21	None	2C	32.57	nucleophosmin isoform 1 [Homo sapiens]	527
10835063	2566	0	1.19674e-11	ADKDYHFKVDNDENEHQLSLR	2572.2	171.09	4	21	None	2C	32.57	nucleophosmin isoform 1 [Homo sapiens]	529
10835063	2535	0	4.83059e-10	ADKDYHFKVDNDENEHQLSLR	2572.2	139.98	4	21	None	2C	32.57	nucleophosmin isoform 1 [Homo sapiens]	529
195972866	5692	0	2.98538e-06	ADLEmQIESLTEELAYLKK	2239.13	156.34	3	19	oxidation of M:5	2C	58.8	keratin, type I cytoskeletal 10 [Homo sapiens]	519
195972866	6449	0.00061	0.000515229	ADLEMQIESLTEELAYLKK	2223.14	224.96	3	19	None	2C	58.8	keratin, type I cytoskeletal 10 [Homo sapiens]	519
195972866	6011	0	5.74116e-06	ADLEMQIESLTEELAYLKK	2223.14	89.97	3	19	None	2C	58.8	keratin, type I cytoskeletal 10 [Homo sapiens]	520
195972866	5361	0.0012	0.000706318	ADLEMQIESLTEELAYLKK	2223.14	170.96	3	19	None	2C	58.8	keratin, type I cytoskeletal 10 [Homo sapiens]	521
195972866	5420	0.00767	0.0152757	ADLEmQIESLTEELAYLKK	2239.13	-31.26	3	19	oxidation of M:5	2C	58.8	keratin, type I cytoskeletal 10 [Homo sapiens]	521
195972866	6106	0	6.16595e-09	ADLEMQIESLTEELAYLKK	2223.14	170.96	3	19	None	2C	58.8	keratin, type I cytoskeletal 10 [Homo sapiens]	522
195972866	5663	0	9.66051e-09	ADLEmQIESLTEELAYLKK	2239.13	263.56	3	19	oxidation of M:5	2C	58.8	keratin, type I cytoskeletal 10 [Homo sapiens]	522
195972866	6088	0	1.1749e-07	ADLEMQIESLTEELAYLKK	2223.14	170.96	3	19	None	2C	58.8	keratin, type I cytoskeletal 10 [Homo sapiens]	522
195972866	6132	0	4.4157e-05	ADLEMQIESLTEELAYLKK	2223.14	197.96	3	19	None	2C	58.8	keratin, type I cytoskeletal 10 [Homo sapiens]	522
195972866	6156	0.00135	0.000851138	ADLEmQIESLTEELAYLKK	2239.13	236.76	3	19	oxidation of M:5	2C	58.8	keratin, type I cytoskeletal 10 [Homo sapiens]	522
195972866	6213	0.01023	0.0333426	ADLEmQIESLTEELAYLKK	2239.13	263.56	3	19	oxidation of M:5	2C	58.8	keratin, type I cytoskeletal 10 [Homo sapiens]	522
195972866	6358	0	5.68853e-09	ADLEmQIESLTEELAYLKK	2239.13	183.14	3	19	oxidation of M:5	2C	58.8	keratin, type I cytoskeletal 10 [Homo sapiens]	524
195972866	5632	0.00016	0.000157761	ADLEMQIESLTEELAYLKK	2223.14	143.96	3	19	None	2C	58.8	keratin, type I cytoskeletal 10 [Homo sapiens]	524
195972866	6321	0.00428	0.00562341	ADLEMQIESLTEELAYLKK	2223.14	224.96	3	19	None	2C	58.8	keratin, type I cytoskeletal 10 [Homo sapiens]	524
195972866	5459	0	5.30884e-11	ADLEmQIESLTEELAYLKK	2239.13	183.14	3	19	oxidation of M:5	2C	58.8	keratin, type I cytoskeletal 10 [Homo sapiens]	528
195972866	5973	0	2.1928e-05	ADLEmQIESLTEELAYLKK	2239.13	209.95	3	19	oxidation of M:5	2C	58.8	keratin, type I cytoskeletal 10 [Homo sapiens]	528
195972866	5938	0	4.54988e-05	ADLEmQIESLTEELAYLKK	2239.13	209.95	3	19	oxidation of M:5	2C	58.8	keratin, type I cytoskeletal 10 [Homo sapiens]	528
195972866	5885	0	4.61318e-05	ADLEMQIESLTEELAYLKK	2223.14	278.96	3	19	None	2C	58.8	keratin, type I cytoskeletal 10 [Homo sapiens]	528
195972866	5861	0.00135	0.000895365	ADLEMQIESLTEELAYLKK	2223.14	251.96	3	19	None	2C	58.8	keratin, type I cytoskeletal 10 [Homo sapiens]	528
20149594	3534	0	1.77011e-08	ADLINNLGTIAK	1241.7	273.89	2	12	None	2C	83.26	heat shock protein HSP 90-beta [Homo sapiens]	519
20149594	3381	0	1.79887e-09	ADLINNLGTIAK	1241.7	241.66	2	12	None	2C	83.26	heat shock protein HSP 90-beta [Homo sapiens]	521
20149594	3369	0	2.35505e-09	ADLINNLGTIAK	1241.7	112.76	2	12	None	2C	83.26	heat shock protein HSP 90-beta [Homo sapiens]	523
20149594	3336	0	1.25314e-06	ADLINNLGTIAK	1241.7	338.36	2	12	None	2C	83.26	heat shock protein HSP 90-beta [Homo sapiens]	523
20149594	3479	0	2.0893e-09	ADLINNLGTIAK	1241.7	273.89	2	12	None	2C	83.26	heat shock protein HSP 90-beta [Homo sapiens]	525
20149594	3446	0	1.45211e-06	ADLINNLGTIAK	1241.7	306.13	2	12	None	2C	83.26	heat shock protein HSP 90-beta [Homo sapiens]	525
20149594	3995	0	1.09648e-07	ADLINNLGTIAK	1241.7	273.89	2	12	None	2C	83.26	heat shock protein HSP 90-beta [Homo sapiens]	527
20149594	3318	0	4.98884e-10	ADLINNLGTIAK	1241.7	306.13	2	12	None	2C	83.26	heat shock protein HSP 90-beta [Homo sapiens]	529
222352151	6107	0	3.39625e-13	AFAMIIDKLEEDINSSMTNSTAASRPPVTLR	3377.7	124.36	3	31	None	2C	37.5	poly(rC)-binding protein 1 [Homo sapiens]	527
14141166	5683	0	2.5527e-13	AFAMIIDKLEEDISSSMTNSTAASRPPVTLR	3350.68	191.04	3	31	None	2C	38.22	poly(rC)-binding protein 2 isoform b [Homo sapiens]	525
14141166	6303	0	1.97697e-08	AFAMIIDKLEEDISSSMTNSTAASRPPVTLR	3350.68	119.39	3	31	None	2C	38.22	poly(rC)-binding protein 2 isoform b [Homo sapiens]	527
14141166	6283	0	3.41979e-07	AFAMIIDKLEEDISSSMTNSTAASRPPVTLR	3350.68	83.57	3	31	None	2C	38.22	poly(rC)-binding protein 2 isoform b [Homo sapiens]	527
4506901	3093	0	2.87078e-05	AFGYYGPLR	1042.52	268.65	2	9	None	2C	19.33	serine/arginine-rich splicing factor 3 [Homo sapiens]	521
4506901	3100	0.02286	0.331894	AFGYYGPLR	1042.52	230.26	2	9	None	2C	19.33	serine/arginine-rich splicing factor 3 [Homo sapiens]	523
4758516	2260	0	2.00447e-06	AGDLLEDsPKRPK	1504.73	192.76	3	13	phosphorylation of S:8	2C	26.79	hepatoma-derived growth factor isoform a [Homo sapiens]	519
4758516	2284	0	3.81944e-05	AGDLLEDsPKRPK	1504.73	272.55	3	13	phosphorylation of S:8	2C	26.79	hepatoma-derived growth factor isoform a [Homo sapiens]	519
4758516	2116	0	5.86138e-05	AGDLLEDsPKRPK	1504.73	232.65	3	13	phosphorylation of S:8	2C	26.79	hepatoma-derived growth factor isoform a [Homo sapiens]	521
4758516	2092	0	7.60326e-05	AGDLLEDsPKRPK	1504.73	232.65	3	13	phosphorylation of S:8	2C	26.79	hepatoma-derived growth factor isoform a [Homo sapiens]	521
4758516	2138	0.0082	0.0166341	AGDLLEDsPKRPK	1504.73	312.45	3	13	phosphorylation of S:8	2C	26.79	hepatoma-derived growth factor isoform a [Homo sapiens]	521
4758516	2150	0	9.57194e-06	AGDLLEDsPKRPK	1504.73	166.17	2	13	phosphorylation of S:8	2C	26.79	hepatoma-derived growth factor isoform a [Homo sapiens]	523
4758516	2139	0	9.77237e-06	AGDLLEDsPKRPK	1504.73	232.65	3	13	phosphorylation of S:8	2C	26.79	hepatoma-derived growth factor isoform a [Homo sapiens]	523
4758516	2117	0	3.3266e-05	AGDLLEDsPKRPK	1504.73	152.87	3	13	phosphorylation of S:8	2C	26.79	hepatoma-derived growth factor isoform a [Homo sapiens]	523
4758516	2161	0	5.59758e-05	AGDLLEDsPKRPK	1504.73	272.55	3	13	phosphorylation of S:8	2C	26.79	hepatoma-derived growth factor isoform a [Homo sapiens]	523
4758516	2229	0	5.26017e-06	AGDLLEDsPKRPK	1504.73	272.55	3	13	phosphorylation of S:8	2C	26.79	hepatoma-derived growth factor isoform a [Homo sapiens]	525
4758516	2185	0	9.77237e-06	AGDLLEDsPKRPK	1504.73	232.65	3	13	phosphorylation of S:8	2C	26.79	hepatoma-derived growth factor isoform a [Homo sapiens]	525
4758516	2205	0	1.65577e-05	AGDLLEDsPKRPK	1504.73	312.45	3	13	phosphorylation of S:8	2C	26.79	hepatoma-derived growth factor isoform a [Homo sapiens]	525
4758516	2693	0.00032	0.00025527	AGDLLEDsPKRPK	1504.73	192.76	3	13	phosphorylation of S:8	2C	26.79	hepatoma-derived growth factor isoform a [Homo sapiens]	527
4758516	2715	0.00046	0.000363915	AGDLLEDsPKRPK	1504.73	272.55	3	13	phosphorylation of S:8	2C	26.79	hepatoma-derived growth factor isoform a [Homo sapiens]	527
4758516	2671	0.00277	0.00253513	AGDLLEDsPKRPK	1504.73	232.65	3	13	phosphorylation of S:8	2C	26.79	hepatoma-derived growth factor isoform a [Homo sapiens]	527
4758516	2064	0	2.2856e-07	AGDLLEDsPKRPK	1504.73	272.55	3	13	phosphorylation of S:8	2C	26.79	hepatoma-derived growth factor isoform a [Homo sapiens]	529
4758516	2040	0.00046	0.000340408	AGDLLEDsPKRPK	1504.73	272.55	3	13	phosphorylation of S:8	2C	26.79	hepatoma-derived growth factor isoform a [Homo sapiens]	529
4758516	2088	0.00076	0.000588844	AGDLLEDsPKRPK	1504.73	272.55	3	13	phosphorylation of S:8	2C	26.79	hepatoma-derived growth factor isoform a [Homo sapiens]	529
4505571	3237	0	3.46737e-16	AGEARPGPTAESASGPSEDPSVNFLK	2570.22	163.44	3	26	None	2C	47.69	sequestosome-1 isoform 1 [Homo sapiens]	519
4505571	3075	0	7.06318e-20	AGEARPGPTAESASGPSEDPSVNFLK	2570.22	140.09	3	26	None	2C	47.69	sequestosome-1 isoform 1 [Homo sapiens]	521
4505571	3619	0	8.29851e-17	AGEARPGPTAESASGPSEDPSVNFLK	2570.22	140.09	3	26	None	2C	47.69	sequestosome-1 isoform 1 [Homo sapiens]	527
4505571	3612	0.02034	0.240436	AGEARPGPTAESASGPSEDPSVNFLK	2570.22	186.79	3	26	None	2C	47.69	sequestosome-1 isoform 1 [Homo sapiens]	527
4505571	3032	0	1.43219e-16	AGEARPGPTAESASGPSEDPSVNFLK	2570.22	163.44	3	26	None	2C	47.69	sequestosome-1 isoform 1 [Homo sapiens]	529
4505571	3143	0	2.23357e-16	AGEARPGPTAESASGPSEDPSVNFLK	2570.22	186.79	3	26	None	2C	47.69	sequestosome-1 isoform 1 [Homo sapiens]	530
4501881	2077	0	5.64937e-06	AGFAGDDAPR	975.44	287.13	2	10	None	2C	42.05	actin, alpha skeletal muscle [Homo sapiens]	519
4501881	1949	0	1.59956e-06	AGFAGDDAPR	975.44	246.1	2	10	None	2C	42.05	actin, alpha skeletal muscle [Homo sapiens]	521
4501881	1929	0	4.03645e-06	AGFAGDDAPR	975.44	287.13	2	10	None	2C	42.05	actin, alpha skeletal muscle [Homo sapiens]	521
4501881	1956	0	1.05925e-06	AGFAGDDAPR	975.44	287.13	2	10	None	2C	42.05	actin, alpha skeletal muscle [Homo sapiens]	523
4501881	1994	0	4.83059e-05	AGFAGDDAPR	975.44	246.1	2	10	None	2C	42.05	actin, alpha skeletal muscle [Homo sapiens]	525
4501881	2550	0	8.12831e-06	AGFAGDDAPR	975.44	328.16	2	10	None	2C	42.05	actin, alpha skeletal muscle [Homo sapiens]	527
4501881	1888	0	8.22243e-07	AGFAGDDAPR	975.44	287.13	2	10	None	2C	42.05	actin, alpha skeletal muscle [Homo sapiens]	529
10835165	2117	0.00046	0.000463447	AGLQVYNK	891.48	180.63	2	8	None	2C	14.18	CD59 glycoprotein preproprotein [Homo sapiens]	519
10835165	2086	0.00947	0.0255859	AGLQVYNK	891.48	360.2	2	8	None	2C	14.18	CD59 glycoprotein preproprotein [Homo sapiens]	520
10835165	1975	0	2.1677e-05	AGLQVYNK	891.48	315.31	2	8	None	2C	14.18	CD59 glycoprotein preproprotein [Homo sapiens]	521
10835165	2143	0.00207	0.00139316	AGLQVYNK	891.48	315.31	2	8	None	2C	14.18	CD59 glycoprotein preproprotein [Homo sapiens]	524
10835165	2018	0.00106	0.000676083	AGLQVYNK	891.48	315.31	2	8	None	2C	14.18	CD59 glycoprotein preproprotein [Homo sapiens]	525
10835165	2057	0	4.67735e-05	AGLQVYNK	891.48	360.2	2	8	None	2C	14.18	CD59 glycoprotein preproprotein [Homo sapiens]	526
5803197	2297	0.0012	0.000776247	AGLRKPESQEAAPLSGPcGR	2080.05	177.91	4	20	carbamidomethyl C:18	2C	34.88	testisin isoform 1 [Homo sapiens]	520
4503143	4235	0	6.56145e-12	AIGAVPLIQGEYMIPcEK	1988.01	125.77	2	18	carbamidomethyl C:16	2C	44.55	cathepsin D preproprotein [Homo sapiens]	521
4503143	4372	0	1.30317e-12	AIGAVPLIQGEYMIPcEK	1988.01	166.02	2	18	carbamidomethyl C:16	2C	44.55	cathepsin D preproprotein [Homo sapiens]	522
4503143	4475	0	2.66686e-14	AIGAVPLIQGEYMIPcEK	1988.01	85.52	2	18	carbamidomethyl C:16	2C	44.55	cathepsin D preproprotein [Homo sapiens]	524
4503143	4469	0	5.16416e-12	AIGAVPLIQGEYMIPcEK	1988.01	85.52	2	18	carbamidomethyl C:16	2C	44.55	cathepsin D preproprotein [Homo sapiens]	524
4503143	4963	0	7.07946e-06	AIGAVPLIQGEYMIPcEK	1988.01	145.9	2	18	carbamidomethyl C:16	2C	44.55	cathepsin D preproprotein [Homo sapiens]	527
4507729	4037	0.01014	0.0282488	AILVDLEPGTMDSVR	1614.83	216.79	2	15	None	2C	49.91	tubulin beta-2A chain [Homo sapiens]	519
38348304	3912	0.0246	0.428549	AIsQAPYLGGVGsAGTALLHIYDKVMtVQR	3355.54	149.03	4	30	phosphorylation of S:3 ,phosphorylation of S:13 ,phosphorylation of T:27	2C	78.4	von Willebrand factor A domain-containing protein 2 [Homo sapiens]	526
4503481	2416	0.02134	0.291072	AKDPFAHLPK	1122.62	178.19	3	10	None	2C	50.12	elongation factor 1-gamma [Homo sapiens]	519
5031973	6286	0	2.37684e-14	ALDLFSDNAPPPELLEIINEDIAK	2636.36	121.39	3	24	None	2C	48.12	protein disulfide-isomerase A6 precursor [Homo sapiens]	520
5031973	6242	0	3.38844e-12	ALDLFSDNAPPPELLEIINEDIAK	2636.36	189.69	3	24	None	2C	48.12	protein disulfide-isomerase A6 precursor [Homo sapiens]	520
5031973	6264	0	2.94442e-08	ALDLFSDNAPPPELLEIINEDIAK	2636.36	258	3	24	None	2C	48.12	protein disulfide-isomerase A6 precursor [Homo sapiens]	520
5031973	6418	0	5.67545e-13	ALDLFSDNAPPPELLEIINEDIAK	2636.36	197.28	2	24	None	2C	48.12	protein disulfide-isomerase A6 precursor [Homo sapiens]	522
5031973	6820	0.01572	0.103753	ALDLFSDNAPPPELLEIINEDIAK	2636.36	182.1	2	24	None	2C	48.12	protein disulfide-isomerase A6 precursor [Homo sapiens]	527
5031973	6255	0	2.29615e-12	ALDLFSDNAPPPELLEIINEDIAK	2636.36	212.46	3	24	None	2C	48.12	protein disulfide-isomerase A6 precursor [Homo sapiens]	528
5031973	6277	0	1.1246e-11	ALDLFSDNAPPPELLEIINEDIAK	2636.36	280.77	3	24	None	2C	48.12	protein disulfide-isomerase A6 precursor [Homo sapiens]	528
5031973	6143	0	3.14775e-13	ALDLFSDNAPPPELLEIINEDIAK	2636.36	258	3	24	None	2C	48.12	protein disulfide-isomerase A6 precursor [Homo sapiens]	529
5031973	6105	0	1.60325e-11	ALDLFSDNAPPPELLEIINEDIAK	2636.36	303.54	3	24	None	2C	48.12	protein disulfide-isomerase A6 precursor [Homo sapiens]	529
5031973	6513	0	2.05116e-10	ALDLFSDNAPPPELLEIINEDIAK	2636.36	136.57	2	24	None	2C	48.12	protein disulfide-isomerase A6 precursor [Homo sapiens]	530
5031973	6529	0	2.61818e-07	ALDLFSDNAPPPELLEIINEDIAK	2636.36	197.28	2	24	None	2C	48.12	protein disulfide-isomerase A6 precursor [Homo sapiens]	530
5031973	6156	0	2.99916e-13	ALDLFSDNAPPPELLEIINEDIAKR	2792.46	128.94	3	25	None	2C	48.12	protein disulfide-isomerase A6 precursor [Homo sapiens]	520
5031973	6134	0	9.7051e-12	ALDLFSDNAPPPELLEIINEDIAKR	2792.46	21.49	3	25	None	2C	48.12	protein disulfide-isomerase A6 precursor [Homo sapiens]	520
5031973	6304	0	2.35505e-14	ALDLFSDNAPPPELLEIINEDIAKR	2792.46	150.43	3	25	None	2C	48.12	protein disulfide-isomerase A6 precursor [Homo sapiens]	522
5031973	6326	0	7.65597e-14	ALDLFSDNAPPPELLEIINEDIAKR	2792.46	150.43	3	25	None	2C	48.12	protein disulfide-isomerase A6 precursor [Homo sapiens]	522
5031973	6288	0	8.85116e-13	ALDLFSDNAPPPELLEIINEDIAKR	2792.46	85.95	3	25	None	2C	48.12	protein disulfide-isomerase A6 precursor [Homo sapiens]	522
5031973	6348	0	4.76431e-12	ALDLFSDNAPPPELLEIINEDIAKR	2792.46	64.46	3	25	None	2C	48.12	protein disulfide-isomerase A6 precursor [Homo sapiens]	522
5031973	6372	0.0012	0.000704693	ALDLFSDNAPPPELLEIINEDIAKR	2792.46	-193.34	3	25	None	2C	48.12	protein disulfide-isomerase A6 precursor [Homo sapiens]	522
5031973	6442	0.00106	0.000693426	ALDLFSDNAPPPELLEIINEDIAKR	2792.46	236.41	3	25	None	2C	48.12	protein disulfide-isomerase A6 precursor [Homo sapiens]	523
5031973	6411	0	2.36048e-14	ALDLFSDNAPPPELLEIINEDIAKR	2792.46	21.49	3	25	None	2C	48.12	protein disulfide-isomerase A6 precursor [Homo sapiens]	524
5031973	6433	0	1.8197e-11	ALDLFSDNAPPPELLEIINEDIAKR	2792.46	107.44	3	25	None	2C	48.12	protein disulfide-isomerase A6 precursor [Homo sapiens]	524
5031973	5963	0	2.22331e-12	ALDLFSDNAPPPELLEIINEDIAKR	2792.46	85.95	3	25	None	2C	48.12	protein disulfide-isomerase A6 precursor [Homo sapiens]	525
5031973	5943	0	3.97192e-12	ALDLFSDNAPPPELLEIINEDIAKR	2792.46	-21.49	3	25	None	2C	48.12	protein disulfide-isomerase A6 precursor [Homo sapiens]	525
5031973	6519	0	1.80302e-15	ALDLFSDNAPPPELLEIINEDIAKR	2792.46	64.46	3	25	None	2C	48.12	protein disulfide-isomerase A6 precursor [Homo sapiens]	527
5031973	6541	0	9.07821e-09	ALDLFSDNAPPPELLEIINEDIAKR	2792.46	-322.19	3	25	None	2C	48.12	protein disulfide-isomerase A6 precursor [Homo sapiens]	527
5031973	6103	0	1.01158e-11	ALDLFSDNAPPPELLEIINEDIAKR	2792.46	-21.49	3	25	None	2C	48.12	protein disulfide-isomerase A6 precursor [Homo sapiens]	528
5031973	6375	0	1.94984e-13	ALDLFSDNAPPPELLEIINEDIAKR	2792.46	42.97	3	25	None	2C	48.12	protein disulfide-isomerase A6 precursor [Homo sapiens]	530
5031973	6355	0	3.09742e-12	ALDLFSDNAPPPELLEIINEDIAKR	2792.46	-171.86	3	25	None	2C	48.12	protein disulfide-isomerase A6 precursor [Homo sapiens]	530
4506765	2911	0.00032	0.000237137	ALDVMVSTFHK	1246.64	208.6	3	11	None	2C	11.73	protein S100-A4 [Homo sapiens]	529
195972866	2669	0	2.92415e-10	ALEESNYELEGK	1380.64	260.82	2	12	None	2C	58.8	keratin, type I cytoskeletal 10 [Homo sapiens]	524
195972866	2603	0	1.1324e-10	ALEESNYELEGK	1380.64	260.82	2	12	None	2C	58.8	keratin, type I cytoskeletal 10 [Homo sapiens]	526
195972866	2504	0	9.37562e-11	ALEESNYELEGK	1380.64	231.83	2	12	None	2C	58.8	keratin, type I cytoskeletal 10 [Homo sapiens]	528
195972866	2524	0	1.22744e-10	ALEESNYELEGK	1380.64	231.83	2	12	None	2C	58.8	keratin, type I cytoskeletal 10 [Homo sapiens]	528
195972866	2429	0	2.54683e-10	ALEESNYELEGK	1380.64	231.83	2	12	None	2C	58.8	keratin, type I cytoskeletal 10 [Homo sapiens]	529
13124875	6073	0.01462	0.0870964	ALETQmEEmKTQLEELEDELQATEDAK	3183.44	175.94	3	27	oxidation of M:6 ,oxidation of M:9	2C	223.57	myosin-11 isoform SM2A [Homo sapiens]	530
13124875	5710	0.02307	0.358922	ALETQmEEmKTQLEELEDELQATEDAK	3183.44	138.23	3	27	oxidation of M:6 ,oxidation of M:9	2C	223.57	myosin-11 isoform SM2A [Homo sapiens]	530
4505303	2656	0	1.27057e-06	ALGQNPTNAEVLK	1353.73	214.27	2	13	None	2C	22.76	myosin light chain 6B [Homo sapiens]	519
4505303	2486	0	6.69885e-07	ALGQNPTNAEVLK	1353.73	184.71	2	13	None	2C	22.76	myosin light chain 6B [Homo sapiens]	521
4505303	2468	0	1.70216e-06	ALGQNPTNAEVLK	1353.73	214.27	2	13	None	2C	22.76	myosin light chain 6B [Homo sapiens]	521
4505303	2510	0	2.29087e-06	ALGQNPTNAEVLK	1353.73	184.71	2	13	None	2C	22.76	myosin light chain 6B [Homo sapiens]	521
4505303	2515	0	3.16957e-06	ALGQNPTNAEVLK	1353.73	214.27	2	13	None	2C	22.76	myosin light chain 6B [Homo sapiens]	523
4505303	2581	0	3.35738e-07	ALGQNPTNAEVLK	1353.73	214.27	2	13	None	2C	22.76	myosin light chain 6B [Homo sapiens]	525
4505303	2612	0	1.69434e-06	ALGQNPTNAEVLK	1353.73	243.83	2	13	None	2C	22.76	myosin light chain 6B [Homo sapiens]	525
4505303	2577	0.01462	0.0914113	ALGQNPTNAEVLK	1353.73	214.27	2	13	None	2C	22.76	myosin light chain 6B [Homo sapiens]	525
4505303	3040	0	5.00035e-07	ALGQNPTNAEVLK	1353.73	243.83	2	13	None	2C	22.76	myosin light chain 6B [Homo sapiens]	527
4505303	3067	0	5.09331e-07	ALGQNPTNAEVLK	1353.73	184.71	2	13	None	2C	22.76	myosin light chain 6B [Homo sapiens]	527
4505303	2445	0	4.2658e-07	ALGQNPTNAEVLK	1353.73	243.83	2	13	None	2C	22.76	myosin light chain 6B [Homo sapiens]	529
4505303	2425	0	5.76766e-07	ALGQNPTNAEVLK	1353.73	214.27	2	13	None	2C	22.76	myosin light chain 6B [Homo sapiens]	529
20149594	3394	0.02092	0.259418	ALLFIPR	828.52	340.48	2	7	None	2C	83.26	heat shock protein HSP 90-beta [Homo sapiens]	521
20149594	3322	0.01276	0.0645654	ALLFIPR	828.52	340.48	2	7	None	2C	83.26	heat shock protein HSP 90-beta [Homo sapiens]	529
31542947	6821	0	8.62979e-18	ALMLQGVDLLADAVAVTMGPK	2112.13	118.38	3	21	None	2C	61.05	60 kDa heat shock protein, mitochondrial [Homo sapiens]	522
31542947	6803	0	7.01455e-17	ALMLQGVDLLADAVAVTMGPK	2112.13	402.6	3	21	None	2C	61.05	60 kDa heat shock protein, mitochondrial [Homo sapiens]	522
31542947	6862	0	4.05509e-16	ALMLQGVDLLADAVAVTMGPK	2112.13	175.21	3	21	None	2C	61.05	60 kDa heat shock protein, mitochondrial [Homo sapiens]	524
24308527	4473	0.01926	0.211349	ALSLWPLLLLLLLLLLLsFAVtLAPtGPHsLDPGLsFLK	4565.32	-96.37	4	39	phosphorylation of S:18 ,phosphorylation of T:22 ,phosphorylation of T:26 ,phosphorylation of S:30 ,	2C	192.97	stereocilin precursor [Homo sapiens]	525
29788785	4563	0.01449	0.083946	ALTVPELTQQVFDAK	1658.89	223.09	2	15	None	2C	49.67	tubulin beta chain [Homo sapiens]	519
29788785	5122	0.00016	0.000164816	ALTVPELTQQVFDAK	1658.89	271.34	2	15	None	2C	49.67	tubulin beta chain [Homo sapiens]	527
7657176	5335	0	2.11349e-10	ALVDELEWEIAQVDPK	1853.94	161.84	2	16	None	2C	20.65	protein canopy homolog 2 isoform 1 precursor [Homo sapiens]	521
7657176	5503	0	2.25944e-303	ALVDELEWEIAQVDPK	1853.94	291.36	3	16	None	2C	20.65	protein canopy homolog 2 isoform 1 precursor [Homo sapiens]	522
7657176	5501	0	1.58855e-05	ALVDELEWEIAQVDPK	1853.94	226.6	2	16	None	2C	20.65	protein canopy homolog 2 isoform 1 precursor [Homo sapiens]	522
7657176	5602	0	1.47911e-09	ALVDELEWEIAQVDPK	1853.94	205.01	2	16	None	2C	20.65	protein canopy homolog 2 isoform 1 precursor [Homo sapiens]	525
7657176	6228	0	3.39625e-10	ALVDELEWEIAQVDPK	1853.94	248.18	2	16	None	2C	20.65	protein canopy homolog 2 isoform 1 precursor [Homo sapiens]	527
7657176	5351	0	4.37522e-11	ALVDELEWEIAQVDPK	1853.94	226.6	2	16	None	2C	20.65	protein canopy homolog 2 isoform 1 precursor [Homo sapiens]	528
7657176	5335	0	1.46218e-07	ALVDELEWEIAQVDPK	1853.94	183.43	2	16	None	2C	20.65	protein canopy homolog 2 isoform 1 precursor [Homo sapiens]	528
7657176	5375	0	1.67109e-06	ALVDELEWEIAQVDPK	1853.94	205.01	2	16	None	2C	20.65	protein canopy homolog 2 isoform 1 precursor [Homo sapiens]	528
7657176	5651	0	2.92415e-12	ALVDELEWEIAQVDPK	1853.94	269.77	2	16	None	2C	20.65	protein canopy homolog 2 isoform 1 precursor [Homo sapiens]	530
7657176	5673	0	3.37287e-09	ALVDELEWEIAQVDPK	1853.94	248.18	2	16	None	2C	20.65	protein canopy homolog 2 isoform 1 precursor [Homo sapiens]	530
7657176	5688	0	7.99834e-09	ALVDELEWEIAQVDPK	1853.94	248.18	2	16	None	2C	20.65	protein canopy homolog 2 isoform 1 precursor [Homo sapiens]	530
23308577	3176	0	2.69153e-16	ALVDHENVIScPHLGASTK	2115.04	160.78	3	19	NEM C:11	2C	56.65	D-3-phosphoglycerate dehydrogenase [Homo sapiens]	521
23308577	3120	0	1.68267e-09	ALVDHENVIScPHLGASTK	2115.04	-321.4	3	19	NEM C:11	2C	56.65	D-3-phosphoglycerate dehydrogenase [Homo sapiens]	523
23308577	3142	0.01787	0.146893	ALVDHENVIScPHLGASTK	2115.04	264.84	4	19	NEM C:11	2C	56.65	D-3-phosphoglycerate dehydrogenase [Homo sapiens]	523
23308577	3235	0	5.09331e-09	ALVDHENVIScPHLGASTK	2115.04	-321.4	3	19	NEM C:11	2C	56.65	D-3-phosphoglycerate dehydrogenase [Homo sapiens]	525
23308577	3681	0.0025	0.00183654	ALVDHENVIScPHLGASTK	2115.04	302.69	4	19	NEM C:11	2C	56.65	D-3-phosphoglycerate dehydrogenase [Homo sapiens]	527
23308577	3124	0.00908	0.0247172	ALVDHENVIScPHLGASTK	2115.04	189.16	4	19	NEM C:11	2C	56.65	D-3-phosphoglycerate dehydrogenase [Homo sapiens]	529
167614504	6737	0	2.01837e-12	AMDLDQDVLSALAEVEQLSK	2174.08	349.7	3	20	None	2C	198.04	laminin subunit beta-1 precursor [Homo sapiens]	522
136429	1851	0	1.29122e-07	APVLSDSScK	1062.5	282.43	2	10	carbamidomethyl C:9	2C	24.41	Trypsin precursor	519
136429	1807	0	1.30017e-07	APVLSDSScK	1062.5	244.77	2	10	carbamidomethyl C:9	2C	24.41	Trypsin precursor	519
136429	1829	0	1.47231e-07	APVLSDSScK	1062.5	282.43	2	10	carbamidomethyl C:9	2C	24.41	Trypsin precursor	519
136429	1719	0	1.52757e-07	APVLSDSScK	1062.5	282.43	2	10	carbamidomethyl C:9	2C	24.41	Trypsin precursor	519
136429	1741	0	1.59588e-07	APVLSDSScK	1062.5	244.77	2	10	carbamidomethyl C:9	2C	24.41	Trypsin precursor	519
136429	1809	0	1.72584e-07	APVLSDSScK	1062.5	282.43	2	10	carbamidomethyl C:9	2C	24.41	Trypsin precursor	519
136429	1763	0	1.78649e-07	APVLSDSScK	1062.5	244.77	2	10	carbamidomethyl C:9	2C	24.41	Trypsin precursor	519
136429	1785	0	2.05589e-07	APVLSDSScK	1062.5	244.77	2	10	carbamidomethyl C:9	2C	24.41	Trypsin precursor	519
136429	2018	0	3.25087e-07	APVLSDSSCK	1005.48	278.55	2	10	None	2C	24.41	Trypsin precursor	519
136429	1996	0	1.28825e-06	APVLSDSSCK	1005.48	278.55	2	10	None	2C	24.41	Trypsin precursor	519
136429	1978	0	4.23643e-06	APVLSDSSCK	1005.48	318.36	2	10	None	2C	24.41	Trypsin precursor	519
136429	2046	0.00016	0.000148252	APVLSDSSCK	1005.48	278.55	2	10	None	2C	24.41	Trypsin precursor	519
136429	1879	0.00149	0.00091622	APVLSDSScK	1062.5	320.1	2	10	carbamidomethyl C:9	2C	24.41	Trypsin precursor	519
136429	1750	0	1.36773e-07	APVLSDSScK	1062.5	282.43	2	10	carbamidomethyl C:9	2C	24.41	Trypsin precursor	520
136429	1794	0	1.48936e-07	APVLSDSScK	1062.5	244.77	2	10	carbamidomethyl C:9	2C	24.41	Trypsin precursor	520
136429	1752	0	1.7338e-07	APVLSDSScK	1062.5	244.77	2	10	carbamidomethyl C:9	2C	24.41	Trypsin precursor	520
136429	1772	0	1.76604e-07	APVLSDSScK	1062.5	244.77	2	10	carbamidomethyl C:9	2C	24.41	Trypsin precursor	520
136429	1838	0	1.83231e-07	APVLSDSScK	1062.5	244.77	2	10	carbamidomethyl C:9	2C	24.41	Trypsin precursor	520
136429	1961	0	2.2182e-07	APVLSDSSCK	1005.48	278.55	2	10	None	2C	24.41	Trypsin precursor	520
136429	1816	0	2.32274e-07	APVLSDSScK	1062.5	244.77	2	10	carbamidomethyl C:9	2C	24.41	Trypsin precursor	520
136429	1943	0	4.37522e-07	APVLSDSSCK	1005.48	278.55	2	10	None	2C	24.41	Trypsin precursor	520
136429	1860	0	4.81948e-07	APVLSDSScK	1062.5	244.77	2	10	carbamidomethyl C:9	2C	24.41	Trypsin precursor	520
136429	1981	0	1.07399e-06	APVLSDSSCK	1005.48	278.55	2	10	None	2C	24.41	Trypsin precursor	520
136429	1730	0	3.99025e-06	APVLSDSScK	1062.5	282.43	2	10	carbamidomethyl C:9	2C	24.41	Trypsin precursor	520
136429	1800	0.00016	0.000161436	APVLSDSScK	1062.5	188.27	1	10	carbamidomethyl C:9	2C	24.41	Trypsin precursor	520
136429	1628	0	1.28825e-07	APVLSDSScK	1062.5	244.77	2	10	carbamidomethyl C:9	2C	24.41	Trypsin precursor	521
136429	1694	0	1.47571e-07	APVLSDSScK	1062.5	244.77	2	10	carbamidomethyl C:9	2C	24.41	Trypsin precursor	521
136429	1584	0	1.50661e-07	APVLSDSScK	1062.5	244.77	2	10	carbamidomethyl C:9	2C	24.41	Trypsin precursor	521
136429	1672	0	1.64059e-07	APVLSDSScK	1062.5	244.77	2	10	carbamidomethyl C:9	2C	24.41	Trypsin precursor	521
136429	1606	0	1.76198e-07	APVLSDSScK	1062.5	244.77	2	10	carbamidomethyl C:9	2C	24.41	Trypsin precursor	521
136429	1716	0	1.81552e-07	APVLSDSScK	1062.5	282.43	2	10	carbamidomethyl C:9	2C	24.41	Trypsin precursor	521
136429	1650	0	2.06538e-07	APVLSDSScK	1062.5	244.77	2	10	carbamidomethyl C:9	2C	24.41	Trypsin precursor	521
136429	1738	0	4.51856e-07	APVLSDSScK	1062.5	207.1	2	10	carbamidomethyl C:9	2C	24.41	Trypsin precursor	521
136429	1562	0	7.96159e-07	APVLSDSScK	1062.5	244.77	2	10	carbamidomethyl C:9	2C	24.41	Trypsin precursor	521
136429	1865	0	3.57273e-06	APVLSDSSCK	1005.48	198.95	2	10	None	2C	24.41	Trypsin precursor	521
136429	1542	0	4.25598e-06	APVLSDSScK	1062.5	282.43	2	10	carbamidomethyl C:9	2C	24.41	Trypsin precursor	521
136429	1887	0	5.92925e-06	APVLSDSSCK	1005.48	238.75	2	10	None	2C	24.41	Trypsin precursor	521
136429	1893	0	1.13501e-07	APVLSDSScK	1062.5	282.43	2	10	carbamidomethyl C:9	2C	24.41	Trypsin precursor	522
136429	1915	0	1.36144e-07	APVLSDSScK	1062.5	207.1	2	10	carbamidomethyl C:9	2C	24.41	Trypsin precursor	522
136429	1783	0	1.46555e-07	APVLSDSScK	1062.5	244.77	2	10	carbamidomethyl C:9	2C	24.41	Trypsin precursor	522
136429	1827	0	1.69824e-07	APVLSDSScK	1062.5	244.77	2	10	carbamidomethyl C:9	2C	24.41	Trypsin precursor	522
136429	1805	0	2.02302e-07	APVLSDSScK	1062.5	282.43	2	10	carbamidomethyl C:9	2C	24.41	Trypsin precursor	522
136429	1767	0	2.18273e-07	APVLSDSScK	1062.5	282.43	2	10	carbamidomethyl C:9	2C	24.41	Trypsin precursor	522
136429	1871	0	2.39332e-07	APVLSDSScK	1062.5	244.77	2	10	carbamidomethyl C:9	2C	24.41	Trypsin precursor	522
136429	1849	0	3.59749e-07	APVLSDSScK	1062.5	282.43	2	10	carbamidomethyl C:9	2C	24.41	Trypsin precursor	522
136429	1937	0	4.09261e-07	APVLSDSScK	1062.5	244.77	2	10	carbamidomethyl C:9	2C	24.41	Trypsin precursor	522
136429	2051	0	7.74462e-07	APVLSDSSCK	1005.48	238.75	2	10	None	2C	24.41	Trypsin precursor	522
136429	2031	0	6.223e-06	APVLSDSSCK	1005.48	278.55	2	10	None	2C	24.41	Trypsin precursor	522
136429	1989	0.00016	0.000165196	APVLSDSScK	1062.5	320.1	2	10	carbamidomethyl C:9	2C	24.41	Trypsin precursor	522
136429	1855	0.00032	0.000212324	APVLSDSScK	1062.5	188.27	1	10	carbamidomethyl C:9	2C	24.41	Trypsin precursor	522
136429	1675	0	1.2388e-07	APVLSDSScK	1062.5	244.77	2	10	carbamidomethyl C:9	2C	24.41	Trypsin precursor	523
136429	1741	0	1.28233e-07	APVLSDSScK	1062.5	244.77	2	10	carbamidomethyl C:9	2C	24.41	Trypsin precursor	523
136429	1653	0	1.29122e-07	APVLSDSScK	1062.5	244.77	2	10	carbamidomethyl C:9	2C	24.41	Trypsin precursor	523
136429	1719	0	1.34586e-07	APVLSDSScK	1062.5	282.43	2	10	carbamidomethyl C:9	2C	24.41	Trypsin precursor	523
136429	1631	0	1.50661e-07	APVLSDSScK	1062.5	244.77	2	10	carbamidomethyl C:9	2C	24.41	Trypsin precursor	523
136429	1697	0	1.76604e-07	APVLSDSScK	1062.5	282.43	2	10	carbamidomethyl C:9	2C	24.41	Trypsin precursor	523
136429	1609	0	4.59198e-07	APVLSDSScK	1062.5	244.77	2	10	carbamidomethyl C:9	2C	24.41	Trypsin precursor	523
136429	1763	0	1.04232e-06	APVLSDSScK	1062.5	244.77	2	10	carbamidomethyl C:9	2C	24.41	Trypsin precursor	523
136429	1851	0	1.66725e-07	APVLSDSScK	1062.5	244.77	2	10	carbamidomethyl C:9	2C	24.41	Trypsin precursor	524
136429	1895	0	1.79887e-07	APVLSDSScK	1062.5	244.77	2	10	carbamidomethyl C:9	2C	24.41	Trypsin precursor	524
136429	1873	0	1.99986e-07	APVLSDSScK	1062.5	244.77	2	10	carbamidomethyl C:9	2C	24.41	Trypsin precursor	524
136429	1829	0	2.24905e-07	APVLSDSScK	1062.5	244.77	2	10	carbamidomethyl C:9	2C	24.41	Trypsin precursor	524
136429	1919	0	5.47016e-07	APVLSDSScK	1062.5	244.77	2	10	carbamidomethyl C:9	2C	24.41	Trypsin precursor	524
136429	1807	0	7.60326e-07	APVLSDSScK	1062.5	244.77	2	10	carbamidomethyl C:9	2C	24.41	Trypsin precursor	524
136429	2031	0	2.33884e-06	APVLSDSSCK	1005.48	238.75	2	10	None	2C	24.41	Trypsin precursor	524
136429	2053	0	1.33968e-05	APVLSDSSCK	1005.48	278.55	2	10	None	2C	24.41	Trypsin precursor	524
136429	1868	0.00061	0.000516416	APVLSDSScK	1062.5	169.44	1	10	carbamidomethyl C:9	2C	24.41	Trypsin precursor	524
136429	1583	0	1.1246e-07	APVLSDSScK	1062.5	282.43	2	10	carbamidomethyl C:9	2C	24.41	Trypsin precursor	525
136429	1649	0	1.20226e-07	APVLSDSScK	1062.5	244.77	2	10	carbamidomethyl C:9	2C	24.41	Trypsin precursor	525
136429	1627	0	1.34896e-07	APVLSDSScK	1062.5	244.77	2	10	carbamidomethyl C:9	2C	24.41	Trypsin precursor	525
136429	1693	0	1.47231e-07	APVLSDSScK	1062.5	282.43	2	10	carbamidomethyl C:9	2C	24.41	Trypsin precursor	525
136429	1671	0	1.8239e-07	APVLSDSScK	1062.5	282.43	2	10	carbamidomethyl C:9	2C	24.41	Trypsin precursor	525
136429	1605	0	1.99526e-07	APVLSDSScK	1062.5	244.77	2	10	carbamidomethyl C:9	2C	24.41	Trypsin precursor	525
136429	1715	0	2.09894e-07	APVLSDSScK	1062.5	282.43	2	10	carbamidomethyl C:9	2C	24.41	Trypsin precursor	525
136429	1517	0	2.74789e-07	APVLSDSScK	1062.5	282.43	2	10	carbamidomethyl C:9	2C	24.41	Trypsin precursor	525
136429	1561	0	3.04789e-07	APVLSDSScK	1062.5	282.43	2	10	carbamidomethyl C:9	2C	24.41	Trypsin precursor	525
136429	1539	0	3.06196e-07	APVLSDSScK	1062.5	282.43	2	10	carbamidomethyl C:9	2C	24.41	Trypsin precursor	525
136429	1743	0	2.41546e-06	APVLSDSScK	1062.5	282.43	2	10	carbamidomethyl C:9	2C	24.41	Trypsin precursor	525
136429	1902	0	8.01678e-06	APVLSDSSCK	1005.48	278.55	2	10	None	2C	24.41	Trypsin precursor	525
136429	1926	0	7.85236e-05	APVLSDSSCK	1005.48	198.95	2	10	None	2C	24.41	Trypsin precursor	525
136429	1884	0	0.00010617	APVLSDSSCK	1005.48	278.55	2	10	None	2C	24.41	Trypsin precursor	525
136429	1765	0.00046	0.000421697	APVLSDSScK	1062.5	320.1	2	10	carbamidomethyl C:9	2C	24.41	Trypsin precursor	525
136429	1950	0.00149	0.000957194	APVLSDSSCK	1005.48	238.75	2	10	None	2C	24.41	Trypsin precursor	525
136429	1741	0.02034	0.236592	APVLSDSScK	1062.5	282.43	2	10	carbamidomethyl C:9	2C	24.41	Trypsin precursor	525
136429	1774	0	1.15878e-07	APVLSDSScK	1062.5	244.77	2	10	carbamidomethyl C:9	2C	24.41	Trypsin precursor	526
136429	1664	0	1.47911e-07	APVLSDSScK	1062.5	244.77	2	10	carbamidomethyl C:9	2C	24.41	Trypsin precursor	526
136429	1642	0	1.65196e-07	APVLSDSScK	1062.5	282.43	2	10	carbamidomethyl C:9	2C	24.41	Trypsin precursor	526
136429	1730	0	1.67109e-07	APVLSDSScK	1062.5	282.43	2	10	carbamidomethyl C:9	2C	24.41	Trypsin precursor	526
136429	1620	0	1.74985e-07	APVLSDSScK	1062.5	244.77	2	10	carbamidomethyl C:9	2C	24.41	Trypsin precursor	526
136429	1686	0	1.8197e-07	APVLSDSScK	1062.5	244.77	2	10	carbamidomethyl C:9	2C	24.41	Trypsin precursor	526
136429	1752	0	1.86638e-07	APVLSDSScK	1062.5	282.43	2	10	carbamidomethyl C:9	2C	24.41	Trypsin precursor	526
136429	1708	0	1.97242e-07	APVLSDSScK	1062.5	282.43	2	10	carbamidomethyl C:9	2C	24.41	Trypsin precursor	526
136429	1796	0	1e-06	APVLSDSScK	1062.5	244.77	2	10	carbamidomethyl C:9	2C	24.41	Trypsin precursor	526
136429	2209	0	1.30017e-07	APVLSDSScK	1062.5	244.77	2	10	carbamidomethyl C:9	2C	24.41	Trypsin precursor	527
136429	2229	0	1.51705e-07	APVLSDSScK	1062.5	244.77	2	10	carbamidomethyl C:9	2C	24.41	Trypsin precursor	527
136429	2251	0	1.70216e-07	APVLSDSScK	1062.5	282.43	2	10	carbamidomethyl C:9	2C	24.41	Trypsin precursor	527
136429	2295	0	1.79061e-07	APVLSDSScK	1062.5	244.77	2	10	carbamidomethyl C:9	2C	24.41	Trypsin precursor	527
136429	2273	0	1.86638e-07	APVLSDSScK	1062.5	282.43	2	10	carbamidomethyl C:9	2C	24.41	Trypsin precursor	527
136429	2317	0	1.96336e-07	APVLSDSScK	1062.5	244.77	2	10	carbamidomethyl C:9	2C	24.41	Trypsin precursor	527
136429	2341	0	5.16416e-07	APVLSDSScK	1062.5	282.43	2	10	carbamidomethyl C:9	2C	24.41	Trypsin precursor	527
136429	2187	0	3.1842e-06	APVLSDSScK	1062.5	282.43	2	10	carbamidomethyl C:9	2C	24.41	Trypsin precursor	527
136429	2369	0.00289	0.00381066	APVLSDSScK	1062.5	282.43	2	10	carbamidomethyl C:9	2C	24.41	Trypsin precursor	527
136429	1730	0	1.3213e-07	APVLSDSScK	1062.5	244.77	2	10	carbamidomethyl C:9	2C	24.41	Trypsin precursor	528
136429	1708	0	1.35519e-07	APVLSDSScK	1062.5	244.77	2	10	carbamidomethyl C:9	2C	24.41	Trypsin precursor	528
136429	1752	0	1.44212e-07	APVLSDSScK	1062.5	244.77	2	10	carbamidomethyl C:9	2C	24.41	Trypsin precursor	528
136429	1664	0	1.55955e-07	APVLSDSScK	1062.5	282.43	2	10	carbamidomethyl C:9	2C	24.41	Trypsin precursor	528
136429	1686	0	2.00447e-07	APVLSDSScK	1062.5	282.43	2	10	carbamidomethyl C:9	2C	24.41	Trypsin precursor	528
136429	1626	0	2.77332e-07	APVLSDSScK	1062.5	244.77	2	10	carbamidomethyl C:9	2C	24.41	Trypsin precursor	528
136429	1642	0	3.56451e-07	APVLSDSScK	1062.5	244.77	2	10	carbamidomethyl C:9	2C	24.41	Trypsin precursor	528
136429	1778	0	2.5293e-05	APVLSDSScK	1062.5	244.77	2	10	carbamidomethyl C:9	2C	24.41	Trypsin precursor	528
136429	1675	0	1.48594e-07	APVLSDSScK	1062.5	282.43	2	10	carbamidomethyl C:9	2C	24.41	Trypsin precursor	529
136429	1631	0	1.50314e-07	APVLSDSScK	1062.5	244.77	2	10	carbamidomethyl C:9	2C	24.41	Trypsin precursor	529
136429	1609	0	1.52757e-07	APVLSDSScK	1062.5	244.77	2	10	carbamidomethyl C:9	2C	24.41	Trypsin precursor	529
136429	1587	0	1.62555e-07	APVLSDSScK	1062.5	244.77	2	10	carbamidomethyl C:9	2C	24.41	Trypsin precursor	529
136429	1653	0	2.89734e-07	APVLSDSScK	1062.5	282.43	2	10	carbamidomethyl C:9	2C	24.41	Trypsin precursor	529
136429	1697	0	3.90841e-07	APVLSDSScK	1062.5	282.43	2	10	carbamidomethyl C:9	2C	24.41	Trypsin precursor	529
136429	1842	0	7.31139e-06	APVLSDSSCK	1005.48	238.75	2	10	None	2C	24.41	Trypsin precursor	529
136429	1565	0	1.11429e-05	APVLSDSScK	1062.5	282.43	2	10	carbamidomethyl C:9	2C	24.41	Trypsin precursor	529
136429	1820	0	2.19786e-05	APVLSDSSCK	1005.48	278.55	2	10	None	2C	24.41	Trypsin precursor	529
136429	1727	0.00767	0.0148594	APVLSDSScK	1062.5	282.43	2	10	carbamidomethyl C:9	2C	24.41	Trypsin precursor	529
136429	1808	0	8.18465e-08	APVLSDSScK	1062.5	282.43	2	10	carbamidomethyl C:9	2C	24.41	Trypsin precursor	530
136429	1786	0	1.66341e-07	APVLSDSScK	1062.5	320.1	2	10	carbamidomethyl C:9	2C	24.41	Trypsin precursor	530
136429	1830	0	1.70608e-07	APVLSDSScK	1062.5	282.43	2	10	carbamidomethyl C:9	2C	24.41	Trypsin precursor	530
136429	1742	0	1.8578e-07	APVLSDSScK	1062.5	282.43	2	10	carbamidomethyl C:9	2C	24.41	Trypsin precursor	530
136429	1764	0	2.51768e-07	APVLSDSScK	1062.5	282.43	2	10	carbamidomethyl C:9	2C	24.41	Trypsin precursor	530
136429	1722	0	2.66073e-06	APVLSDSScK	1062.5	320.1	2	10	carbamidomethyl C:9	2C	24.41	Trypsin precursor	530
136429	1953	0	5.87489e-06	APVLSDSSCK	1005.48	318.36	2	10	None	2C	24.41	Trypsin precursor	530
136429	1852	0	1.1324e-05	APVLSDSScK	1062.5	282.43	2	10	carbamidomethyl C:9	2C	24.41	Trypsin precursor	530
136429	1772	0	5.16416e-05	APVLSDSScK	1062.5	207.1	1	10	carbamidomethyl C:9	2C	24.41	Trypsin precursor	530
136429	1792	0.00046	0.000334965	APVLSDSScK	1062.5	207.1	1	10	carbamidomethyl C:9	2C	24.41	Trypsin precursor	530
136429	1975	0.0012	0.00072277	APVLSDSSCK	1005.48	318.36	2	10	None	2C	24.41	Trypsin precursor	530
136429	1889	0.00511	0.00707946	APVLSDSScK	1062.5	357.78	2	10	carbamidomethyl C:9	2C	24.41	Trypsin precursor	530
24234688	4376	0	1.01158e-11	AQFEGIVTDLIR	1360.73	66.15	2	12	None	2C	73.68	stress-70 protein, mitochondrial precursor [Homo sapiens]	523
4557367	2198	0	4.83059e-09	AQHVFQHAVPQEGKPITNQK	2256.18	186.19	4	20	None	2C	52.56	bleomycin hydrolase [Homo sapiens]	528
48255889	2988	0	6.39735e-13	AQQEQELAADAFK	1447.7	234.91	2	13	None	2C	59.42	glucosidase 2 subunit beta isoform 1 [Homo sapiens]	519
48255889	2850	0	5.45758e-11	AQQEQELAADAFK	1447.7	207.27	2	13	None	2C	59.42	glucosidase 2 subunit beta isoform 1 [Homo sapiens]	520
48255889	2847	0	1.70216e-08	AQQEQELAADAFK	1447.7	179.63	2	13	None	2C	59.42	glucosidase 2 subunit beta isoform 1 [Homo sapiens]	520
48255889	2796	0	9.12011e-13	AQQEQELAADAFK	1447.7	179.63	2	13	None	2C	59.42	glucosidase 2 subunit beta isoform 1 [Homo sapiens]	521
48255889	2835	0	1.84077e-11	AQQEQELAADAFK	1447.7	179.63	2	13	None	2C	59.42	glucosidase 2 subunit beta isoform 1 [Homo sapiens]	521
48255889	2964	0	1.43549e-10	AQQEQELAADAFK	1447.7	207.27	2	13	None	2C	59.42	glucosidase 2 subunit beta isoform 1 [Homo sapiens]	522
48255889	2816	0	1.14288e-10	AQQEQELAADAFK	1447.7	207.27	2	13	None	2C	59.42	glucosidase 2 subunit beta isoform 1 [Homo sapiens]	523
48255889	3010	0	7.49894e-13	AQQEQELAADAFK	1447.7	179.63	2	13	None	2C	59.42	glucosidase 2 subunit beta isoform 1 [Homo sapiens]	524
48255889	3041	0	7.76247e-13	AQQEQELAADAFK	1447.7	179.63	2	13	None	2C	59.42	glucosidase 2 subunit beta isoform 1 [Homo sapiens]	524
48255889	2885	0	6.5013e-13	AQQEQELAADAFK	1447.7	262.55	2	13	None	2C	59.42	glucosidase 2 subunit beta isoform 1 [Homo sapiens]	526
48255889	2922	0	6.99842e-13	AQQEQELAADAFK	1447.7	234.91	2	13	None	2C	59.42	glucosidase 2 subunit beta isoform 1 [Homo sapiens]	526
48255889	3370	0	2.39332e-10	AQQEQELAADAFK	1447.7	262.55	2	13	None	2C	59.42	glucosidase 2 subunit beta isoform 1 [Homo sapiens]	527
48255889	2841	0	6.19441e-13	AQQEQELAADAFK	1447.7	207.27	2	13	None	2C	59.42	glucosidase 2 subunit beta isoform 1 [Homo sapiens]	528
48255889	2880	0	9.7499e-13	AQQEQELAADAFK	1447.7	179.63	2	13	None	2C	59.42	glucosidase 2 subunit beta isoform 1 [Homo sapiens]	528
48255889	2746	0	1.42561e-12	AQQEQELAADAFK	1447.7	207.27	2	13	None	2C	59.42	glucosidase 2 subunit beta isoform 1 [Homo sapiens]	529
48255889	2879	0	5.68853e-13	AQQEQELAADAFK	1447.7	234.91	2	13	None	2C	59.42	glucosidase 2 subunit beta isoform 1 [Homo sapiens]	530
48255889	2910	0	1.02329e-11	AQQEQELAADAFK	1447.7	234.91	2	13	None	2C	59.42	glucosidase 2 subunit beta isoform 1 [Homo sapiens]	530
48255889	2908	0	1.14551e-07	AQQEQELAADAFK	1447.7	262.55	2	13	None	2C	59.42	glucosidase 2 subunit beta isoform 1 [Homo sapiens]	530
24797067	2658	0.01023	0.0322107	AQSQTDRVDLGTLR	1558.81	121.9	3	14	None	2C	40.84	HLA class I histocompatibility antigen, A-1 alpha chain precursor [Homo sapiens]	519
24797067	2586	0	3.59749e-07	AQSQTDRVDLGTLR	1558.81	160.4	3	14	None	2C	40.84	HLA class I histocompatibility antigen, A-1 alpha chain precursor [Homo sapiens]	520
24797067	2665	0	2.69774e-06	AQSQTDRVDLGTLR	1558.81	160.4	3	14	None	2C	40.84	HLA class I histocompatibility antigen, A-1 alpha chain precursor [Homo sapiens]	522
24797067	2717	0	5.4325e-06	AQSQTDRVDLGTLR	1558.81	198.91	3	14	None	2C	40.84	HLA class I histocompatibility antigen, A-1 alpha chain precursor [Homo sapiens]	524
24797067	2693	0	1.59221e-05	AQSQTDRVDLGTLR	1558.81	160.4	3	14	None	2C	40.84	HLA class I histocompatibility antigen, A-1 alpha chain precursor [Homo sapiens]	524
24797067	2614	0	6.28058e-06	AQSQTDRVDLGTLR	1558.81	160.4	3	14	None	2C	40.84	HLA class I histocompatibility antigen, A-1 alpha chain precursor [Homo sapiens]	526
24797067	2636	0.00135	0.000862979	AQSQTDRVDLGTLR	1558.81	237.42	3	14	None	2C	40.84	HLA class I histocompatibility antigen, A-1 alpha chain precursor [Homo sapiens]	526
24797067	2539	0.00046	0.000349945	AQSQTDRVDLGTLR	1558.81	160.4	3	14	None	2C	40.84	HLA class I histocompatibility antigen, A-1 alpha chain precursor [Homo sapiens]	528
24797067	2591	0	2.81838e-07	AQSQTDRVDLGTLR	1558.81	275.93	3	14	None	2C	40.84	HLA class I histocompatibility antigen, A-1 alpha chain precursor [Homo sapiens]	530
24797067	2611	0.00016	0.000124738	AQSQTDRVDLGTLR	1558.81	237.42	3	14	None	2C	40.84	HLA class I histocompatibility antigen, A-1 alpha chain precursor [Homo sapiens]	530
119395750	2132	0	6.3387e-06	AQYEDIAQK	1064.52	225.5	2	9	None	2C	66.04	keratin, type II cytoskeletal 1 [Homo sapiens]	524
119395750	2152	0	2.56448e-05	AQYEDIAQK	1064.52	263.1	2	9	None	2C	66.04	keratin, type II cytoskeletal 1 [Homo sapiens]	524
4503483	3472	0	8.12831e-19	ARPFPDGLAEDIDKGEVSAR	2142.07	172.76	3	20	None	2C	95.34	elongation factor 2 [Homo sapiens]	519
4503483	3441	0	8.22243e-19	ARPFPDGLAEDIDKGEVSAR	2142.07	172.76	3	20	None	2C	95.34	elongation factor 2 [Homo sapiens]	519
4503483	3300	0	5.90201e-22	ARPFPDGLAEDIDKGEVSAR	2142.07	144.74	3	20	None	2C	95.34	elongation factor 2 [Homo sapiens]	521
4503483	3395	0	1.70216e-19	ARPFPDGLAEDIDKGEVSAR	2142.07	200.78	3	20	None	2C	95.34	elongation factor 2 [Homo sapiens]	525
4503483	3859	0	1.59956e-22	ARPFPDGLAEDIDKGEVSAR	2142.07	116.72	3	20	None	2C	95.34	elongation factor 2 [Homo sapiens]	527
4503483	3892	0	9.44061e-21	ARPFPDGLAEDIDKGEVSAR	2142.07	200.78	3	20	None	2C	95.34	elongation factor 2 [Homo sapiens]	527
4503483	3832	0	2.81838e-16	ARPFPDGLAEDIDKGEVSAR	2142.07	172.76	3	20	None	2C	95.34	elongation factor 2 [Homo sapiens]	527
4503483	3245	0	1.40929e-20	ARPFPDGLAEDIDKGEVSAR	2142.07	172.76	3	20	None	2C	95.34	elongation factor 2 [Homo sapiens]	529
93204867	5104	0.02276	0.322849	ASGLILLETILFGSLLLyFPVVILYFEPSTFRCILLRWAR	4722.58	156.72	4	40	phosphorylation of Y:18	2C	135.49	probable G-protein coupled receptor 158 precursor [Homo sapiens]	519
93204867	4871	0.01132	0.0456037	ASGLILLETILFGSLLLyFPVVILYFEPSTFRCILLRWAR	4722.58	190.61	4	40	phosphorylation of Y:18	2C	135.49	probable G-protein coupled receptor 158 precursor [Homo sapiens]	528
4507271	4226	0.01678	0.125603	AVCMNGTEAAQLstKsRAEGR	2418.95	194.34	4	21	phosphorylation of S:13 ,phosphorylation of T:14 ,phosphorylation of S:16	2C	48.64	serine/threonine-protein kinase 11 [Homo sapiens]	527
4507149	4482	0	3.01301e-16	AVcVLKGDGPVQGIINFEQK	2239.17	227.81	3	20	NEM C:3	2C	15.94	superoxide dismutase [Cu-Zn] [Homo sapiens]	519
4507149	4418	0	4.31519e-13	AVcVLKGDGPVQGIINFEQK	2239.17	120.59	3	20	NEM C:3	2C	15.94	superoxide dismutase [Cu-Zn] [Homo sapiens]	519
4507149	3998	0	6.57658e-12	AVcVLKGDGPVQGIINFEQK	2171.14	239.56	3	20	carbamidomethyl C:3	2C	15.94	superoxide dismutase [Cu-Zn] [Homo sapiens]	519
4507149	4000	0	7.21107e-11	AVcVLKGDGPVQGIINFEQK	2171.14	156.62	3	20	carbamidomethyl C:3	2C	15.94	superoxide dismutase [Cu-Zn] [Homo sapiens]	519
4507149	3967	0	1.45211e-10	AVcVLKGDGPVQGIINFEQK	2171.14	128.98	3	20	carbamidomethyl C:3	2C	15.94	superoxide dismutase [Cu-Zn] [Homo sapiens]	519
4507149	4449	0	2.05116e-09	AVcVLKGDGPVQGIINFEQK	2239.17	201.01	3	20	NEM C:3	2C	15.94	superoxide dismutase [Cu-Zn] [Homo sapiens]	519
4507149	4405	0.00032	0.000240436	AVcVLKGDGPVQGIINFEQK	2239.17	227.81	3	20	NEM C:3	2C	15.94	superoxide dismutase [Cu-Zn] [Homo sapiens]	519
4507149	4233	0	3.01301e-20	AVcVLKGDGPVQGIINFEQK	2239.17	93.79	2	20	NEM C:3	2C	15.94	superoxide dismutase [Cu-Zn] [Homo sapiens]	520
4507149	3787	0	7.31139e-15	AVcVLKGDGPVQGIINFEQK	2171.14	239.56	3	20	carbamidomethyl C:3	2C	15.94	superoxide dismutase [Cu-Zn] [Homo sapiens]	520
4507149	4271	0	1.1695e-14	AVcVLKGDGPVQGIINFEQK	2239.17	120.59	3	20	NEM C:3	2C	15.94	superoxide dismutase [Cu-Zn] [Homo sapiens]	520
4507149	3820	0	3.31131e-08	AVcVLKGDGPVQGIINFEQK	2171.14	211.92	3	20	carbamidomethyl C:3	2C	15.94	superoxide dismutase [Cu-Zn] [Homo sapiens]	520
4507149	4238	0	3.4914e-08	AVcVLKGDGPVQGIINFEQK	2239.17	120.59	3	20	NEM C:3	2C	15.94	superoxide dismutase [Cu-Zn] [Homo sapiens]	520
4507149	4207	0	2.91743e-07	AVcVLKGDGPVQGIINFEQK	2239.17	227.81	3	20	NEM C:3	2C	15.94	superoxide dismutase [Cu-Zn] [Homo sapiens]	520
4507149	4257	0	6.59174e-19	AVcVLKGDGPVQGIINFEQK	2239.17	93.79	3	20	NEM C:3	2C	15.94	superoxide dismutase [Cu-Zn] [Homo sapiens]	521
4507149	4224	0	6.91831e-15	AVcVLKGDGPVQGIINFEQK	2239.17	227.81	3	20	NEM C:3	2C	15.94	superoxide dismutase [Cu-Zn] [Homo sapiens]	521
4507149	4195	0	8.74984e-15	AVcVLKGDGPVQGIINFEQK	2239.17	147.4	3	20	NEM C:3	2C	15.94	superoxide dismutase [Cu-Zn] [Homo sapiens]	521
4507149	3795	0	3.86367e-14	AVcVLKGDGPVQGIINFEQK	2171.14	211.92	3	20	carbamidomethyl C:3	2C	15.94	superoxide dismutase [Cu-Zn] [Homo sapiens]	521
4507149	3917	0	5.08159e-301	AVcVLKGDGPVQGIINFEQK	2171.14	294.86	3	20	carbamidomethyl C:3	2C	15.94	superoxide dismutase [Cu-Zn] [Homo sapiens]	522
4507149	4414	0	2.60615e-299	AVcVLKGDGPVQGIINFEQK	2239.17	147.4	3	20	NEM C:3	2C	15.94	superoxide dismutase [Cu-Zn] [Homo sapiens]	522
4507149	4387	0	2.97852e-20	AVcVLKGDGPVQGIINFEQK	2239.17	111.66	2	20	NEM C:3	2C	15.94	superoxide dismutase [Cu-Zn] [Homo sapiens]	522
4507149	4381	0	1.26765e-19	AVcVLKGDGPVQGIINFEQK	2239.17	308.24	3	20	NEM C:3	2C	15.94	superoxide dismutase [Cu-Zn] [Homo sapiens]	522
4507149	3901	0	5.72796e-19	AVcVLKGDGPVQGIINFEQK	2171.14	101.34	2	20	carbamidomethyl C:3	2C	15.94	superoxide dismutase [Cu-Zn] [Homo sapiens]	522
4507149	4343	0	5.00035e-18	AVcVLKGDGPVQGIINFEQK	2239.17	147.4	2	20	NEM C:3	2C	15.94	superoxide dismutase [Cu-Zn] [Homo sapiens]	522
4507149	4348	0	1.93642e-17	AVcVLKGDGPVQGIINFEQK	2239.17	201.01	3	20	NEM C:3	2C	15.94	superoxide dismutase [Cu-Zn] [Homo sapiens]	522
4507149	4321	0	2.35505e-14	AVcVLKGDGPVQGIINFEQK	2239.17	147.4	3	20	NEM C:3	2C	15.94	superoxide dismutase [Cu-Zn] [Homo sapiens]	522
4507149	3881	0	1.63305e-13	AVcVLKGDGPVQGIINFEQK	2171.14	128.98	3	20	carbamidomethyl C:3	2C	15.94	superoxide dismutase [Cu-Zn] [Homo sapiens]	522
4507149	4306	0	4.4157e-20	AVcVLKGDGPVQGIINFEQK	2239.17	281.43	3	20	NEM C:3	2C	15.94	superoxide dismutase [Cu-Zn] [Homo sapiens]	523
4507149	4312	0	1.03753e-19	AVcVLKGDGPVQGIINFEQK	2239.17	75.93	2	20	NEM C:3	2C	15.94	superoxide dismutase [Cu-Zn] [Homo sapiens]	523
4507149	4271	0	4.35512e-17	AVcVLKGDGPVQGIINFEQK	2239.17	281.43	3	20	NEM C:3	2C	15.94	superoxide dismutase [Cu-Zn] [Homo sapiens]	523
4507149	3848	0	7.90679e-15	AVcVLKGDGPVQGIINFEQK	2171.14	239.56	3	20	carbamidomethyl C:3	2C	15.94	superoxide dismutase [Cu-Zn] [Homo sapiens]	523
4507149	4337	0	9.63829e-15	AVcVLKGDGPVQGIINFEQK	2239.17	227.81	3	20	NEM C:3	2C	15.94	superoxide dismutase [Cu-Zn] [Homo sapiens]	523
4507149	4277	0	1.87068e-07	AVcVLKGDGPVQGIINFEQK	2239.17	40.2	2	20	NEM C:3	2C	15.94	superoxide dismutase [Cu-Zn] [Homo sapiens]	523
4507149	4473	0	1.21619e-304	AVcVLKGDGPVQGIINFEQK	2239.17	147.4	2	20	NEM C:3	2C	15.94	superoxide dismutase [Cu-Zn] [Homo sapiens]	524
4507149	4449	0	1.76604e-18	AVcVLKGDGPVQGIINFEQK	2239.17	66.99	3	20	NEM C:3	2C	15.94	superoxide dismutase [Cu-Zn] [Homo sapiens]	524
4507149	4026	0	6.01174e-17	AVcVLKGDGPVQGIINFEQK	2171.14	27.64	2	20	carbamidomethyl C:3	2C	15.94	superoxide dismutase [Cu-Zn] [Homo sapiens]	524
4507149	4506	0	1.1298e-16	AVcVLKGDGPVQGIINFEQK	2239.17	254.62	3	20	NEM C:3	2C	15.94	superoxide dismutase [Cu-Zn] [Homo sapiens]	524
4507149	3993	0	1.76198e-16	AVcVLKGDGPVQGIINFEQK	2171.14	101.34	3	20	carbamidomethyl C:3	2C	15.94	superoxide dismutase [Cu-Zn] [Homo sapiens]	524
4507149	4018	0	8.85116e-16	AVcVLKGDGPVQGIINFEQK	2171.14	267.21	3	20	carbamidomethyl C:3	2C	15.94	superoxide dismutase [Cu-Zn] [Homo sapiens]	524
4507149	4420	0	4.01791e-11	AVcVLKGDGPVQGIINFEQK	2239.17	93.79	3	20	NEM C:3	2C	15.94	superoxide dismutase [Cu-Zn] [Homo sapiens]	524
4507149	4482	0.01926	0.207491	AVcVLKGDGPVQGIINFEQK	2239.17	201.01	3	20	NEM C:3	2C	15.94	superoxide dismutase [Cu-Zn] [Homo sapiens]	524
4507149	4385	0	6.03949e-20	AVcVLKGDGPVQGIINFEQK	2239.17	93.79	2	20	NEM C:3	2C	15.94	superoxide dismutase [Cu-Zn] [Homo sapiens]	525
4507149	3941	0	1.64059e-16	AVcVLKGDGPVQGIINFEQK	2171.14	239.56	3	20	carbamidomethyl C:3	2C	15.94	superoxide dismutase [Cu-Zn] [Homo sapiens]	525
4507149	3972	0	2.34423e-16	AVcVLKGDGPVQGIINFEQK	2171.14	239.56	3	20	carbamidomethyl C:3	2C	15.94	superoxide dismutase [Cu-Zn] [Homo sapiens]	525
4507149	4432	0	1.34896e-14	AVcVLKGDGPVQGIINFEQK	2239.17	281.43	3	20	NEM C:3	2C	15.94	superoxide dismutase [Cu-Zn] [Homo sapiens]	525
4507149	4399	0	1.64437e-09	AVcVLKGDGPVQGIINFEQK	2239.17	174.2	3	20	NEM C:3	2C	15.94	superoxide dismutase [Cu-Zn] [Homo sapiens]	525
4507149	4471	0	4.69894e-07	AVcVLKGDGPVQGIINFEQK	2239.17	120.59	3	20	NEM C:3	2C	15.94	superoxide dismutase [Cu-Zn] [Homo sapiens]	525
4507149	4359	0	2.78612e-302	AVcVLKGDGPVQGIINFEQK	2239.17	281.43	3	20	NEM C:3	2C	15.94	superoxide dismutase [Cu-Zn] [Homo sapiens]	526
4507149	3894	0	6.98232e-19	AVcVLKGDGPVQGIINFEQK	2171.14	138.2	2	20	carbamidomethyl C:3	2C	15.94	superoxide dismutase [Cu-Zn] [Homo sapiens]	526
4507149	4334	0	9.977e-18	AVcVLKGDGPVQGIINFEQK	2239.17	201.01	2	20	NEM C:3	2C	15.94	superoxide dismutase [Cu-Zn] [Homo sapiens]	526
4507149	4326	0	1.54525e-16	AVcVLKGDGPVQGIINFEQK	2239.17	120.59	3	20	NEM C:3	2C	15.94	superoxide dismutase [Cu-Zn] [Homo sapiens]	526
4507149	4389	0	2.91072e-15	AVcVLKGDGPVQGIINFEQK	2239.17	93.79	2	20	NEM C:3	2C	15.94	superoxide dismutase [Cu-Zn] [Homo sapiens]	526
4507149	3899	0	7.07946e-14	AVcVLKGDGPVQGIINFEQK	2171.14	184.27	3	20	carbamidomethyl C:3	2C	15.94	superoxide dismutase [Cu-Zn] [Homo sapiens]	526
4507149	4392	0	7.44732e-14	AVcVLKGDGPVQGIINFEQK	2239.17	335.06	3	20	NEM C:3	2C	15.94	superoxide dismutase [Cu-Zn] [Homo sapiens]	526
4507149	3870	0	4.53942e-11	AVcVLKGDGPVQGIINFEQK	2171.14	322.52	3	20	carbamidomethyl C:3	2C	15.94	superoxide dismutase [Cu-Zn] [Homo sapiens]	526
4507149	4954	0	1.14288e-18	AVcVLKGDGPVQGIINFEQK	2239.17	129.53	2	20	NEM C:3	2C	15.94	superoxide dismutase [Cu-Zn] [Homo sapiens]	527
4507149	4948	0	3.58096e-18	AVcVLKGDGPVQGIINFEQK	2239.17	281.43	3	20	NEM C:3	2C	15.94	superoxide dismutase [Cu-Zn] [Homo sapiens]	527
4507149	4446	0	5.188e-18	AVcVLKGDGPVQGIINFEQK	2171.14	101.34	2	20	carbamidomethyl C:3	2C	15.94	superoxide dismutase [Cu-Zn] [Homo sapiens]	527
4507149	4913	0	2.21309e-17	AVcVLKGDGPVQGIINFEQK	2239.17	254.62	3	20	NEM C:3	2C	15.94	superoxide dismutase [Cu-Zn] [Homo sapiens]	527
4507149	4440	0	2.42661e-15	AVcVLKGDGPVQGIINFEQK	2171.14	267.21	3	20	carbamidomethyl C:3	2C	15.94	superoxide dismutase [Cu-Zn] [Homo sapiens]	527
4507149	4880	0	1.66725e-14	AVcVLKGDGPVQGIINFEQK	2239.17	361.87	3	20	NEM C:3	2C	15.94	superoxide dismutase [Cu-Zn] [Homo sapiens]	527
4507149	4330	0	1.03992e-298	AVcVLKGDGPVQGIINFEQK	2239.17	254.62	3	20	NEM C:3	2C	15.94	superoxide dismutase [Cu-Zn] [Homo sapiens]	528
4507149	3815	0	2.5527e-296	AVcVLKGDGPVQGIINFEQK	2171.14	156.62	3	20	carbamidomethyl C:3	2C	15.94	superoxide dismutase [Cu-Zn] [Homo sapiens]	528
4507149	4260	0	1.29718e-18	AVcVLKGDGPVQGIINFEQK	2239.17	174.2	3	20	NEM C:3	2C	15.94	superoxide dismutase [Cu-Zn] [Homo sapiens]	528
4507149	3844	0	2.31739e-18	AVcVLKGDGPVQGIINFEQK	2171.14	239.56	3	20	carbamidomethyl C:3	2C	15.94	superoxide dismutase [Cu-Zn] [Homo sapiens]	528
4507149	3837	0	2.08449e-16	AVcVLKGDGPVQGIINFEQK	2171.14	101.34	2	20	carbamidomethyl C:3	2C	15.94	superoxide dismutase [Cu-Zn] [Homo sapiens]	528
4507149	4286	0	4.88652e-16	AVcVLKGDGPVQGIINFEQK	2239.17	129.53	2	20	NEM C:3	2C	15.94	superoxide dismutase [Cu-Zn] [Homo sapiens]	528
4507149	4231	0	4.52898e-14	AVcVLKGDGPVQGIINFEQK	2239.17	201.01	3	20	NEM C:3	2C	15.94	superoxide dismutase [Cu-Zn] [Homo sapiens]	528
4507149	4293	0	3.01301e-11	AVcVLKGDGPVQGIINFEQK	2239.17	120.59	3	20	NEM C:3	2C	15.94	superoxide dismutase [Cu-Zn] [Homo sapiens]	528
4507149	4260	0	4.25598e-18	AVcVLKGDGPVQGIINFEQK	2239.17	281.43	3	20	NEM C:3	2C	15.94	superoxide dismutase [Cu-Zn] [Homo sapiens]	529
4507149	4227	0	6.87068e-18	AVcVLKGDGPVQGIINFEQK	2239.17	201.01	3	20	NEM C:3	2C	15.94	superoxide dismutase [Cu-Zn] [Homo sapiens]	529
4507149	3809	0	2.25424e-17	AVcVLKGDGPVQGIINFEQK	2171.14	239.56	3	20	carbamidomethyl C:3	2C	15.94	superoxide dismutase [Cu-Zn] [Homo sapiens]	529
4507149	3782	0	2.50611e-15	AVcVLKGDGPVQGIINFEQK	2171.14	211.92	3	20	carbamidomethyl C:3	2C	15.94	superoxide dismutase [Cu-Zn] [Homo sapiens]	529
4507149	4198	0	2.40436e-14	AVcVLKGDGPVQGIINFEQK	2239.17	308.24	3	20	NEM C:3	2C	15.94	superoxide dismutase [Cu-Zn] [Homo sapiens]	529
4507149	3979	0	2.46037e-17	AVcVLKGDGPVQGIINFEQK	2171.14	101.34	2	20	carbamidomethyl C:3	2C	15.94	superoxide dismutase [Cu-Zn] [Homo sapiens]	530
4507149	4470	0	2.47742e-17	AVcVLKGDGPVQGIINFEQK	2239.17	174.2	3	20	NEM C:3	2C	15.94	superoxide dismutase [Cu-Zn] [Homo sapiens]	530
4507149	4437	0	1.2218e-15	AVcVLKGDGPVQGIINFEQK	2239.17	147.4	3	20	NEM C:3	2C	15.94	superoxide dismutase [Cu-Zn] [Homo sapiens]	530
4507149	4509	0	1.90108e-15	AVcVLKGDGPVQGIINFEQK	2239.17	281.43	3	20	NEM C:3	2C	15.94	superoxide dismutase [Cu-Zn] [Homo sapiens]	530
4507149	3939	0	6.4121e-14	AVcVLKGDGPVQGIINFEQK	2171.14	267.21	3	20	carbamidomethyl C:3	2C	15.94	superoxide dismutase [Cu-Zn] [Homo sapiens]	530
4507149	4404	0	2.75423e-08	AVcVLKGDGPVQGIINFEQK	2239.17	227.81	3	20	NEM C:3	2C	15.94	superoxide dismutase [Cu-Zn] [Homo sapiens]	530
4501881	2975	0.00845	0.0191867	AVFPSIVGRPR	1197.7	183.72	2	11	None	2C	42.05	actin, alpha skeletal muscle [Homo sapiens]	519
4501881	2946	0.00857	0.0202768	AVFPSIVGRPR	1197.7	150.31	2	11	None	2C	42.05	actin, alpha skeletal muscle [Homo sapiens]	519
4501881	2984	0.02982	0.660693	AVFPSIVGRPR	1197.7	384.22	3	11	None	2C	42.05	actin, alpha skeletal muscle [Homo sapiens]	519
4501881	2905	0.02702	0.54325	AVFPSIVGRPR	1197.7	434.35	3	11	None	2C	42.05	actin, alpha skeletal muscle [Homo sapiens]	520
4501881	2780	0.0082	0.0170216	AVFPSIVGRPR	1197.7	150.31	2	11	None	2C	42.05	actin, alpha skeletal muscle [Homo sapiens]	521
4501881	2811	0.00857	0.0194536	AVFPSIVGRPR	1197.7	150.31	2	11	None	2C	42.05	actin, alpha skeletal muscle [Homo sapiens]	521
4501881	2840	0.01658	0.114815	AVFPSIVGRPR	1197.7	183.72	2	11	None	2C	42.05	actin, alpha skeletal muscle [Homo sapiens]	521
4501881	2807	0.02856	0.591562	AVFPSIVGRPR	1197.7	484.5	3	11	None	2C	42.05	actin, alpha skeletal muscle [Homo sapiens]	521
4501881	2825	0.00845	0.0192309	AVFPSIVGRPR	1197.7	150.31	2	11	None	2C	42.05	actin, alpha skeletal muscle [Homo sapiens]	523
4501881	3043	0.01188	0.055335	AVFPSIVGRPR	1197.7	183.72	2	11	None	2C	42.05	actin, alpha skeletal muscle [Homo sapiens]	524
4501881	3050	0.0246	0.423643	AVFPSIVGRPR	1197.7	534.64	3	11	None	2C	42.05	actin, alpha skeletal muscle [Homo sapiens]	524
4501881	2900	0.01023	0.0336512	AVFPSIVGRPR	1197.7	183.72	2	11	None	2C	42.05	actin, alpha skeletal muscle [Homo sapiens]	525
4501881	2927	0.01166	0.0505825	AVFPSIVGRPR	1197.7	217.13	2	11	None	2C	42.05	actin, alpha skeletal muscle [Homo sapiens]	525
4501881	2955	0.00793	0.0159956	AVFPSIVGRPR	1197.7	183.72	2	11	None	2C	42.05	actin, alpha skeletal muscle [Homo sapiens]	526
4501881	2933	0.00908	0.0238232	AVFPSIVGRPR	1197.7	183.72	2	11	None	2C	42.05	actin, alpha skeletal muscle [Homo sapiens]	526
4501881	2940	0.0246	0.425598	AVFPSIVGRPR	1197.7	534.64	3	11	None	2C	42.05	actin, alpha skeletal muscle [Homo sapiens]	526
4501881	3364	0.0055	0.00889201	AVFPSIVGRPR	1197.7	150.31	2	11	None	2C	42.05	actin, alpha skeletal muscle [Homo sapiens]	527
4501881	3397	0.01583	0.10617	AVFPSIVGRPR	1197.7	150.31	2	11	None	2C	42.05	actin, alpha skeletal muscle [Homo sapiens]	527
4501881	2878	0.00358	0.00516416	AVFPSIVGRPR	1197.7	183.72	2	11	None	2C	42.05	actin, alpha skeletal muscle [Homo sapiens]	528
4501881	2874	0.02916	0.613762	AVFPSIVGRPR	1197.7	534.64	3	11	None	2C	42.05	actin, alpha skeletal muscle [Homo sapiens]	528
4501881	2739	0.01132	0.0458142	AVFPSIVGRPR	1197.7	183.72	2	11	None	2C	42.05	actin, alpha skeletal muscle [Homo sapiens]	529
4501881	2770	0.01621	0.108643	AVFPSIVGRPR	1197.7	217.13	2	11	None	2C	42.05	actin, alpha skeletal muscle [Homo sapiens]	529
4501881	2764	0.01766	0.134586	AVFPSIVGRPR	1197.7	534.64	3	11	None	2C	42.05	actin, alpha skeletal muscle [Homo sapiens]	529
4501881	2936	0.02098	0.285102	AVFPSIVGRPR	1197.7	217.13	2	11	None	2C	42.05	actin, alpha skeletal muscle [Homo sapiens]	530
14389309	4603	0	1.45211e-09	AVFVDLEPTVIDEVR	1700.9	246.99	2	15	None	2C	49.9	tubulin alpha-1C chain [Homo sapiens]	519
14389309	4497	0	2.84446e-14	AVFVDLEPTVIDEVR	1700.9	294.05	2	15	None	2C	49.9	tubulin alpha-1C chain [Homo sapiens]	522
14389309	4462	0	1.72584e-08	AVFVDLEPTVIDEVR	1700.9	223.46	2	15	None	2C	49.9	tubulin alpha-1C chain [Homo sapiens]	523
14389309	4612	0.00032	0.00022751	AVFVDLEPTVIDEVR	1700.9	270.52	2	15	None	2C	49.9	tubulin alpha-1C chain [Homo sapiens]	524
14389309	4572	0	1.87499e-12	AVFVDLEPTVIDEVR	1700.9	246.99	2	15	None	2C	49.9	tubulin alpha-1C chain [Homo sapiens]	525
14389309	4497	0	1.18304e-09	AVFVDLEPTVIDEVR	1700.9	223.46	2	15	None	2C	49.9	tubulin alpha-1C chain [Homo sapiens]	526
15011900	4136	0.02644	0.515229	AVGKTTNPIFNHtMVYDGFRPEDLMEAcVELTVWDHYK	4563.07	-168.72	4	38	phosphorylation of T:13 ,carbamidomethyl C:28	2C	42.73	synaptotagmin-like protein 2 isoform b [Homo sapiens]	523
15011900	4697	0.01462	0.0889201	AVGKTTNPIFNHtMVYDGFRPEDLMEAcVELTVWDHYK	4563.07	-151.19	4	38	phosphorylation of T:13 ,carbamidomethyl C:28	2C	42.73	synaptotagmin-like protein 2 isoform b [Homo sapiens]	527
15011900	4234	0.01023	0.032434	AVGKTTNPIFNHtMVYDGFRPEDLMEAcVELTVWDHYK	4563.07	-116.14	4	38	phosphorylation of T:13 ,carbamidomethyl C:28	2C	42.73	synaptotagmin-like protein 2 isoform b [Homo sapiens]	530
15011900	4056	0.02045	0.244906	AVGKTTNPIFNHtMVYDGFRPEDLMEAcVELTVWDHYK	4563.07	-116.14	4	38	phosphorylation of T:13 ,carbamidomethyl C:28	2C	42.73	synaptotagmin-like protein 2 isoform b [Homo sapiens]	530
15011900	4175	0.02471	0.430527	AVGKTTNPIFNHtMVYDGFRPEDLMEAcVELTVWDHYK	4563.07	-133.66	4	38	phosphorylation of T:13 ,carbamidomethyl C:28	2C	42.73	synaptotagmin-like protein 2 isoform b [Homo sapiens]	530
8922735	2615	0	3.02691e-05	AVHLQGHEGPVYAVHAVYQR	2230.14	107.63	3	20	None	2C	92.5	elongator complex protein 2 [Homo sapiens]	521
5031635	3461	0	3.98107e-07	AVLFcLSEDKK	1376.7	188.89	2	11	NEM C:5	2C	18.5	cofilin-1 [Homo sapiens]	519
5031635	3435	0.00164	0.0011298	AVLFcLSEDKK	1376.7	305.17	3	11	NEM C:5	2C	18.5	cofilin-1 [Homo sapiens]	519
5031635	3470	0.012	0.0566239	AVLFcLSEDKK	1376.7	217.96	3	11	NEM C:5	2C	18.5	cofilin-1 [Homo sapiens]	519
5031635	3317	0	1e-06	AVLFcLSEDKK	1376.7	217.96	2	11	NEM C:5	2C	18.5	cofilin-1 [Homo sapiens]	521
5031635	3313	0	2.32809e-05	AVLFcLSEDKK	1376.7	87.17	3	11	NEM C:5	2C	18.5	cofilin-1 [Homo sapiens]	521
5031635	3292	0	6.25173e-08	AVLFcLSEDKK	1376.7	305.17	3	11	NEM C:5	2C	18.5	cofilin-1 [Homo sapiens]	523
5031635	3283	0	2.26986e-07	AVLFcLSEDKK	1376.7	217.96	2	11	NEM C:5	2C	18.5	cofilin-1 [Homo sapiens]	523
5031635	3400	0	2.67301e-07	AVLFcLSEDKK	1376.7	305.17	3	11	NEM C:5	2C	18.5	cofilin-1 [Homo sapiens]	525
5031635	3365	0	5.16416e-05	AVLFcLSEDKK	1376.7	305.17	3	11	NEM C:5	2C	18.5	cofilin-1 [Homo sapiens]	525
5031635	3940	0	4.29536e-06	AVLFcLSEDKK	1376.7	188.89	2	11	NEM C:5	2C	18.5	cofilin-1 [Homo sapiens]	527
5031635	3248	0	4.42588e-10	AVLFcLSEDKK	1376.7	130.76	3	11	NEM C:5	2C	18.5	cofilin-1 [Homo sapiens]	529
5031635	3232	0	2.50611e-07	AVLFcLSEDKK	1376.7	247.03	2	11	NEM C:5	2C	18.5	cofilin-1 [Homo sapiens]	529
5031635	3219	0	3.80189e-05	AVLFcLSEDKK	1376.7	217.96	3	11	NEM C:5	2C	18.5	cofilin-1 [Homo sapiens]	529
284413702	2093	0.01975	0.217771	cAALHGELyLIGDNtKK	2129.93	-183.07	4	17	NEM C:1 ,phosphorylation of Y:9 ,phosphorylation of T:15	2C	63.98	kelch-like protein 30 [Homo sapiens]	525
3336842	2645	0	6.88652e-12	ccAADDKEAcFAVEGPK	1926.79	160.92	3	17	carbamidomethyl C:1 ,carbamidomethyl C:2 ,carbamidomethyl C:10	2C	69.32	bovine serum albumin [Bos taurus]	522
3336842	2607	0	1.45881e-16	ccAADDKEAcFAVEGPK	1926.79	160.92	3	17	carbamidomethyl C:1 ,carbamidomethyl C:2 ,carbamidomethyl C:10	2C	69.32	bovine serum albumin [Bos taurus]	526
3336842	2573	0	1.13501e-15	ccAADDKEAcFAVEGPK	1926.79	192.07	3	17	carbamidomethyl C:1 ,carbamidomethyl C:2 ,carbamidomethyl C:10	2C	69.32	bovine serum albumin [Bos taurus]	530
187761373	4465	0.00302	0.00398107	cDDDSETSNWIAANTKECPK	2282.94	157.72	3	20	carbamidomethyl C:1	2C	64.12	protein ariadne-1 homolog [Homo sapiens]	525
10835143	3369	0	9.35406e-05	cEESFVKIPGEKDSVIcLK	2237.11	174.36	4	19	carbamidomethyl C:1 ,carbamidomethyl C:17	2C	41.4	complement decay-accelerating factor isoform 1 preproprotein [Homo sapiens]	520
10835143	3450	0.00164	0.00116681	cEESFVKIPGEKDSVIcLK	2237.11	210.14	4	19	carbamidomethyl C:1 ,carbamidomethyl C:17	2C	41.4	complement decay-accelerating factor isoform 1 preproprotein [Homo sapiens]	522
10835143	3362	0.0248	0.438531	cEESFVKIPGEKDSVIcLK	2237.11	245.91	4	19	carbamidomethyl C:1 ,carbamidomethyl C:17	2C	41.4	complement decay-accelerating factor isoform 1 preproprotein [Homo sapiens]	523
10835143	3538	0.00046	0.000399025	cEESFVKIPGEKDSVIcLK	2237.11	138.59	4	19	carbamidomethyl C:1 ,carbamidomethyl C:17	2C	41.4	complement decay-accelerating factor isoform 1 preproprotein [Homo sapiens]	524
10835143	3415	0	8.81049e-11	cEESFVKIPGEKDSVIcLK	2237.11	192.25	3	19	carbamidomethyl C:1 ,carbamidomethyl C:17	2C	41.4	complement decay-accelerating factor isoform 1 preproprotein [Homo sapiens]	526
10835143	3410	0	1.84502e-05	cEESFVKIPGEKDSVIcLK	2237.11	245.91	4	19	carbamidomethyl C:1 ,carbamidomethyl C:17	2C	41.4	complement decay-accelerating factor isoform 1 preproprotein [Homo sapiens]	526
10835143	3929	0.00386	0.00549541	cEESFVKIPGEKDSVIcLK	2237.11	174.36	4	19	carbamidomethyl C:1 ,carbamidomethyl C:17	2C	41.4	complement decay-accelerating factor isoform 1 preproprotein [Homo sapiens]	527
10835143	3438	0.00277	0.00311172	cEESFVKIPGEKDSVIcLK	2237.11	281.69	4	19	carbamidomethyl C:1 ,carbamidomethyl C:17	2C	41.4	complement decay-accelerating factor isoform 1 preproprotein [Homo sapiens]	530
15042969	3869	0.01766	0.135207	cENmITIENGIPSDPLDMK	2191.98	-218.93	3	19	carbamidomethyl C:1 ,oxidation of M:4	2C	25.24	collectrin precursor [Homo sapiens]	530
10716563	3142	0	8.97429e-15	cESAPGcGVWQRPVIDNPNYK	2446.11	134.93	3	21	carbamidomethyl C:1 ,carbamidomethyl C:7	2C	67.57	calnexin precursor [Homo sapiens]	520
10716563	3160	0	7.24436e-13	cESAPGcGVWQRPVIDNPNYK	2446.11	134.93	3	21	carbamidomethyl C:1 ,carbamidomethyl C:7	2C	67.57	calnexin precursor [Homo sapiens]	520
10716563	3254	0.01156	0.047863	cESAPGcGVWQRPVIDNPNYK	2446.11	110.39	3	21	carbamidomethyl C:1 ,carbamidomethyl C:7	2C	67.57	calnexin precursor [Homo sapiens]	522
10716563	3296	0	8.43335e-14	cESAPGcGVWQRPVIDNPNYK	2446.11	12.26	3	21	carbamidomethyl C:1 ,carbamidomethyl C:7	2C	67.57	calnexin precursor [Homo sapiens]	524
10716563	3327	0	2.79254e-10	cESAPGcGVWQRPVIDNPNYK	2446.11	110.39	3	21	carbamidomethyl C:1 ,carbamidomethyl C:7	2C	67.57	calnexin precursor [Homo sapiens]	524
10716563	3193	0	3.90841e-298	cESAPGcGVWQRPVIDNPNYK	2446.11	12.26	3	21	carbamidomethyl C:1 ,carbamidomethyl C:7	2C	67.57	calnexin precursor [Homo sapiens]	526
10716563	3151	0	1.18304e-09	cESAPGcGVWQRPVIDNPNYK	2446.11	134.93	3	21	carbamidomethyl C:1 ,carbamidomethyl C:7	2C	67.57	calnexin precursor [Homo sapiens]	528
10716563	3200	0	9.68278e-09	cESAPGcGVWQRPVIDNPNYK	2446.11	134.93	3	21	carbamidomethyl C:1 ,carbamidomethyl C:7	2C	67.57	calnexin precursor [Homo sapiens]	530
48255889	4838	0	1.91867e-08	cEYLMELMTPAAcPEPPPEAPTEDDHDEL	3356.39	-2.98	2	29	carbamidomethyl C:1 ,carbamidomethyl C:13	2C	59.42	glucosidase 2 subunit beta isoform 1 [Homo sapiens]	520
4758516	2638	0.02092	0.271019	cGDLVFAK	908.44	177.26	2	8	carbamidomethyl C:1	2C	26.79	hepatoma-derived growth factor isoform a [Homo sapiens]	519
4758516	2457	0.01658	0.11324	cGDLVFAK	908.44	177.26	2	8	carbamidomethyl C:1	2C	26.79	hepatoma-derived growth factor isoform a [Homo sapiens]	521
4758516	2480	0.00469	0.0064121	cGDLVFAK	908.44	177.26	2	8	carbamidomethyl C:1	2C	26.79	hepatoma-derived growth factor isoform a [Homo sapiens]	523
4758516	2522	0.00289	0.00371535	cGDLVFAK	908.44	265.36	2	8	carbamidomethyl C:1	2C	26.79	hepatoma-derived growth factor isoform a [Homo sapiens]	525
4758516	2379	0.00302	0.00391742	cGDLVFAK	908.44	221.31	2	8	carbamidomethyl C:1	2C	26.79	hepatoma-derived growth factor isoform a [Homo sapiens]	529
54607120	3362	0.02881	0.60256	cGLVPVLAENYK	1361.7	249.75	2	12	carbamidomethyl C:1	2C	78.18	lactotransferrin isoform 1 precursor [Homo sapiens]	520
54607120	3470	0.014	0.0770903	cGLVPVLAENYK	1361.7	249.75	2	12	carbamidomethyl C:1	2C	78.18	lactotransferrin isoform 1 precursor [Homo sapiens]	522
54607120	3558	0	4.67735e-06	cGLVPVLAENYK	1361.7	249.75	2	12	carbamidomethyl C:1	2C	78.18	lactotransferrin isoform 1 precursor [Homo sapiens]	524
54607120	3432	0	0.000112202	cGLVPVLAENYK	1361.7	308.53	2	12	carbamidomethyl C:1	2C	78.18	lactotransferrin isoform 1 precursor [Homo sapiens]	526
54607120	3397	0.01667	0.12218	cGLVPVLAENYK	1361.7	249.75	2	12	carbamidomethyl C:1	2C	78.18	lactotransferrin isoform 1 precursor [Homo sapiens]	528
54607120	3333	0	6.65273e-07	cGLVPVLAENYK	1361.7	249.75	2	12	carbamidomethyl C:1	2C	78.18	lactotransferrin isoform 1 precursor [Homo sapiens]	529
4757900	4867	0	4.75335e-12	cKDDEFTHLYTLIVRPDNTYEVK	2923.41	126.58	4	23	NEM C:1	2C	48.14	calreticulin precursor [Homo sapiens]	519
4757900	4836	0	8.57038e-10	cKDDEFTHLYTLIVRPDNTYEVK	2923.41	126.58	4	23	NEM C:1	2C	48.14	calreticulin precursor [Homo sapiens]	519
4757900	5606	0	8.10961e-14	cKDDEFTHLYTLIVRPDNTYEVK	2923.41	153.95	4	23	NEM C:1	2C	48.14	calreticulin precursor [Homo sapiens]	520
4757900	4379	0	4.01791e-13	cKDDEFTHLYTLIVRPDNTYEVK	2923.41	126.58	4	23	NEM C:1	2C	48.14	calreticulin precursor [Homo sapiens]	520
4757900	4669	0	1.66725e-11	cKDDEFTHLYTLIVRPDNTYEVK	2923.41	126.58	4	23	NEM C:1	2C	48.14	calreticulin precursor [Homo sapiens]	520
4757900	5547	0	1.77828e-11	cKDDEFTHLYTLIVRPDNTYEVK	2923.41	99.21	4	23	NEM C:1	2C	48.14	calreticulin precursor [Homo sapiens]	520
4757900	4634	0	2.39883e-11	cKDDEFTHLYTLIVRPDNTYEVK	2923.41	126.58	4	23	NEM C:1	2C	48.14	calreticulin precursor [Homo sapiens]	520
4757900	4603	0	1.10154e-08	cKDDEFTHLYTLIVRPDNTYEVK	2923.41	372.99	4	23	NEM C:1	2C	48.14	calreticulin precursor [Homo sapiens]	520
4757900	4604	0	1.33352e-09	cKDDEFTHLYTLIVRPDNTYEVK	2923.41	71.84	4	23	NEM C:1	2C	48.14	calreticulin precursor [Homo sapiens]	521
4757900	4635	0	2.45471e-09	cKDDEFTHLYTLIVRPDNTYEVK	2923.41	71.84	4	23	NEM C:1	2C	48.14	calreticulin precursor [Homo sapiens]	521
4757900	4569	0	3.26588e-08	cKDDEFTHLYTLIVRPDNTYEVK	2923.41	290.84	4	23	NEM C:1	2C	48.14	calreticulin precursor [Homo sapiens]	521
4757900	4779	0	9.1622e-11	cKDDEFTHLYTLIVRPDNTYEVK	2923.41	126.58	4	23	NEM C:1	2C	48.14	calreticulin precursor [Homo sapiens]	522
4757900	4717	0	3.34965e-10	cKDDEFTHLYTLIVRPDNTYEVK	2923.41	208.7	4	23	NEM C:1	2C	48.14	calreticulin precursor [Homo sapiens]	522
4757900	4489	0	1.65196e-09	cKDDEFTHLYTLIVRPDNTYEVK	2923.41	208.7	4	23	NEM C:1	2C	48.14	calreticulin precursor [Homo sapiens]	522
4757900	4458	0	1.1695e-08	cKDDEFTHLYTLIVRPDNTYEVK	2923.41	236.08	4	23	NEM C:1	2C	48.14	calreticulin precursor [Homo sapiens]	522
4757900	4744	0	4.4157e-07	cKDDEFTHLYTLIVRPDNTYEVK	2923.41	153.95	4	23	NEM C:1	2C	48.14	calreticulin precursor [Homo sapiens]	522
4757900	4704	0	3.4914e-11	cKDDEFTHLYTLIVRPDNTYEVK	2923.41	153.95	4	23	NEM C:1	2C	48.14	calreticulin precursor [Homo sapiens]	523
4757900	4576	0	2.10863e-12	cKDDEFTHLYTLIVRPDNTYEVK	2923.41	126.58	4	23	NEM C:1	2C	48.14	calreticulin precursor [Homo sapiens]	524
4757900	4880	0	2.06063e-09	cKDDEFTHLYTLIVRPDNTYEVK	2923.41	126.58	4	23	NEM C:1	2C	48.14	calreticulin precursor [Homo sapiens]	524
4757900	4605	0	9.31108e-08	cKDDEFTHLYTLIVRPDNTYEVK	2923.41	44.47	4	23	NEM C:1	2C	48.14	calreticulin precursor [Homo sapiens]	524
4757900	4845	0	1.53815e-06	cKDDEFTHLYTLIVRPDNTYEVK	2923.41	126.58	4	23	NEM C:1	2C	48.14	calreticulin precursor [Homo sapiens]	524
4757900	4836	0	2.83139e-10	cKDDEFTHLYTLIVRPDNTYEVK	2923.41	153.95	4	23	NEM C:1	2C	48.14	calreticulin precursor [Homo sapiens]	525
4757900	4785	0	7.67361e-10	cKDDEFTHLYTLIVRPDNTYEVK	2923.41	44.47	4	23	NEM C:1	2C	48.14	calreticulin precursor [Homo sapiens]	526
4757900	5412	0	1.31522e-11	cKDDEFTHLYTLIVRPDNTYEVK	2923.41	153.95	4	23	NEM C:1	2C	48.14	calreticulin precursor [Homo sapiens]	527
4757900	5379	0	3.00608e-07	cKDDEFTHLYTLIVRPDNTYEVK	2923.41	400.38	4	23	NEM C:1	2C	48.14	calreticulin precursor [Homo sapiens]	527
4757900	4398	0	1.33045e-12	cKDDEFTHLYTLIVRPDNTYEVK	2923.41	99.21	4	23	NEM C:1	2C	48.14	calreticulin precursor [Homo sapiens]	528
4757900	4372	0	1.75792e-11	cKDDEFTHLYTLIVRPDNTYEVK	2923.41	181.33	4	23	NEM C:1	2C	48.14	calreticulin precursor [Homo sapiens]	528
4757900	4647	0	3.89942e-11	cKDDEFTHLYTLIVRPDNTYEVK	2923.41	126.58	4	23	NEM C:1	2C	48.14	calreticulin precursor [Homo sapiens]	528
4757900	4618	0	5.59758e-09	cKDDEFTHLYTLIVRPDNTYEVK	2923.41	126.58	4	23	NEM C:1	2C	48.14	calreticulin precursor [Homo sapiens]	528
4757900	4603	0	5.95662e-13	cKDDEFTHLYTLIVRPDNTYEVK	2923.41	208.7	4	23	NEM C:1	2C	48.14	calreticulin precursor [Homo sapiens]	529
4757900	4359	0	1.03514e-11	cKDDEFTHLYTLIVRPDNTYEVK	2923.41	126.58	4	23	NEM C:1	2C	48.14	calreticulin precursor [Homo sapiens]	529
4757900	4562	0	8.95365e-13	cKDDEFTHLYTLIVRPDNTYEVK	2923.41	181.33	4	23	NEM C:1	2C	48.14	calreticulin precursor [Homo sapiens]	530
4757900	4863	0	4.00867e-12	cKDDEFTHLYTLIVRPDNTYEVK	2923.41	208.7	4	23	NEM C:1	2C	48.14	calreticulin precursor [Homo sapiens]	530
4757900	4595	0	7.44732e-10	cKDDEFTHLYTLIVRPDNTYEVK	2923.41	153.95	4	23	NEM C:1	2C	48.14	calreticulin precursor [Homo sapiens]	530
4757900	4890	0	4.2462e-09	cKDDEFTHLYTLIVRPDNTYEVK	2923.41	99.21	4	23	NEM C:1	2C	48.14	calreticulin precursor [Homo sapiens]	530
4757900	4555	0	5.74116e-07	cKDDEFTHLYTLIVRPDNTYEVK	2923.41	181.33	4	23	NEM C:1	2C	48.14	calreticulin precursor [Homo sapiens]	530
4757900	4857	0	3.66438e-06	cKDDEFTHLYTLIVRPDNTYEVK	2923.41	181.33	4	23	NEM C:1	2C	48.14	calreticulin precursor [Homo sapiens]	530
23308574	3017	0.01014	0.030903	cKHtNsVICKAASGDAK	1948.79	148.83	3	17	carbamidomethyl C:1 ,phosphorylation of T:4 ,phosphorylation of S:6	2C	34.93	protein sprouty homolog 4 isoform 1 [Homo sapiens]	522
23308574	3072	0.01363	0.0744732	cKHtNsVICKAASGDAK	1948.79	179.63	3	17	carbamidomethyl C:1 ,phosphorylation of T:4 ,phosphorylation of S:6	2C	34.93	protein sprouty homolog 4 isoform 1 [Homo sapiens]	524
167614504	2352	0	6.38263e-05	cLYHTEGEHcQFcR	1895.75	205.77	4	14	carbamidomethyl C:1 ,carbamidomethyl C:10 ,carbamidomethyl C:13	2C	198.04	laminin subunit beta-1 precursor [Homo sapiens]	522
167614504	2354	0.00207	0.00140281	cLYHTEGEHcQFcR	1895.75	247.98	4	14	carbamidomethyl C:1 ,carbamidomethyl C:10 ,carbamidomethyl C:13	2C	198.04	laminin subunit beta-1 precursor [Homo sapiens]	524
167614504	2252	0.00538	0.00744732	cLYHTEGEHcQFcR	1895.75	247.98	4	14	carbamidomethyl C:1 ,carbamidomethyl C:10 ,carbamidomethyl C:13	2C	198.04	laminin subunit beta-1 precursor [Homo sapiens]	530
50592994	5538	0	3.3266e-05	cMPTFQFFK	1272.57	227.94	2	9	NEM C:1	2C	11.74	thioredoxin [Homo sapiens]	519
50592994	4134	0	7.63836e-05	cMPTFQFFK	1204.54	215.9	2	9	carbamidomethyl C:1	2C	11.74	thioredoxin [Homo sapiens]	519
50592994	5472	0	0.000111429	cMPTFQFFK	1272.57	227.94	2	9	NEM C:1	2C	11.74	thioredoxin [Homo sapiens]	519
50592994	5505	0.00032	0.000188799	cMPTFQFFK	1272.57	227.94	2	9	NEM C:1	2C	11.74	thioredoxin [Homo sapiens]	519
50592994	4623	0.00032	0.000196789	cMPTFQFFK	1272.57	259.39	2	9	NEM C:1	2C	11.74	thioredoxin [Homo sapiens]	519
50592994	4099	0.00164	0.00109396	cMPTFQFFK	1204.54	215.9	2	9	carbamidomethyl C:1	2C	11.74	thioredoxin [Homo sapiens]	519
50592994	5238	0	2.2751e-05	cMPTFQFFK	1272.57	227.94	2	9	NEM C:1	2C	11.74	thioredoxin [Homo sapiens]	521
50592994	4323	0	4.53942e-05	cMPTFQFFK	1272.57	259.39	2	9	NEM C:1	2C	11.74	thioredoxin [Homo sapiens]	521
50592994	4358	0	9.61612e-05	cMPTFQFFK	1272.57	227.94	2	9	NEM C:1	2C	11.74	thioredoxin [Homo sapiens]	521
50592994	3938	0	0.00010617	cMPTFQFFK	1204.54	215.9	2	9	carbamidomethyl C:1	2C	11.74	thioredoxin [Homo sapiens]	521
50592994	5205	0	0.00011272	cMPTFQFFK	1272.57	196.49	2	9	NEM C:1	2C	11.74	thioredoxin [Homo sapiens]	521
50592994	4360	0.00016	0.000130317	cMPTFQFFK	1272.57	290.83	2	9	NEM C:1	2C	11.74	thioredoxin [Homo sapiens]	521
50592994	4391	0.00032	0.000253513	cMPTFQFFK	1272.57	259.39	2	9	NEM C:1	2C	11.74	thioredoxin [Homo sapiens]	521
50592994	5200	0.00135	0.000847227	cMPTFQFFK	1272.57	227.94	2	9	NEM C:1	2C	11.74	thioredoxin [Homo sapiens]	521
50592994	4389	0.0025	0.0020797	cMPTFQFFK	1272.57	259.39	2	9	NEM C:1	2C	11.74	thioredoxin [Homo sapiens]	521
50592994	5225	0.00882	0.0226986	cMPTFQFFK	1272.57	86.45	1	9	NEM C:1	2C	11.74	thioredoxin [Homo sapiens]	521
50592994	5231	0.01997	0.226986	cMPTFQFFK	1272.57	86.45	1	9	NEM C:1	2C	11.74	thioredoxin [Homo sapiens]	521
50592994	5404	0	2.61818e-05	cMPTFQFFK	1272.57	227.94	2	9	NEM C:1	2C	11.74	thioredoxin [Homo sapiens]	523
50592994	3991	0	8.09096e-05	cMPTFQFFK	1204.54	215.9	2	9	carbamidomethyl C:1	2C	11.74	thioredoxin [Homo sapiens]	523
50592994	5342	0.00032	0.000209411	cMPTFQFFK	1272.57	290.83	2	9	NEM C:1	2C	11.74	thioredoxin [Homo sapiens]	523
50592994	5371	0.00032	0.000244906	cMPTFQFFK	1272.57	322.29	2	9	NEM C:1	2C	11.74	thioredoxin [Homo sapiens]	523
50592994	5384	0.00753	0.014388	cMPTFQFFK	1272.57	149.33	1	9	NEM C:1	2C	11.74	thioredoxin [Homo sapiens]	523
50592994	5545	0	6.98232e-06	cMPTFQFFK	1272.57	290.83	2	9	NEM C:1	2C	11.74	thioredoxin [Homo sapiens]	525
50592994	4073	0	8.18465e-05	cMPTFQFFK	1204.54	249.12	2	9	carbamidomethyl C:1	2C	11.74	thioredoxin [Homo sapiens]	525
50592994	4546	0.00016	0.000156675	cMPTFQFFK	1272.57	290.83	2	9	NEM C:1	2C	11.74	thioredoxin [Homo sapiens]	525
50592994	4575	0.00016	0.000160325	cMPTFQFFK	1272.57	322.29	2	9	NEM C:1	2C	11.74	thioredoxin [Homo sapiens]	525
50592994	4612	0.00032	0.000183231	cMPTFQFFK	1272.57	322.29	2	9	NEM C:1	2C	11.74	thioredoxin [Homo sapiens]	525
50592994	4104	0.00032	0.000196336	cMPTFQFFK	1204.54	249.12	2	9	carbamidomethyl C:1	2C	11.74	thioredoxin [Homo sapiens]	525
50592994	5510	0.00076	0.000533335	cMPTFQFFK	1272.57	322.29	2	9	NEM C:1	2C	11.74	thioredoxin [Homo sapiens]	525
50592994	5507	0.00672	0.011995	cMPTFQFFK	1272.57	180.77	1	9	NEM C:1	2C	11.74	thioredoxin [Homo sapiens]	525
50592994	4517	0.00908	0.0248313	cMPTFQFFK	1272.57	165.05	2	9	NEM C:1	2C	11.74	thioredoxin [Homo sapiens]	525
50592994	6167	0	2.81838e-05	cMPTFQFFK	1272.57	290.83	2	9	NEM C:1	2C	11.74	thioredoxin [Homo sapiens]	527
50592994	5161	0	3.83707e-05	cMPTFQFFK	1272.57	259.39	2	9	NEM C:1	2C	11.74	thioredoxin [Homo sapiens]	527
50592994	4649	0	8.29851e-05	cMPTFQFFK	1204.54	249.12	2	9	carbamidomethyl C:1	2C	11.74	thioredoxin [Homo sapiens]	527
50592994	5192	0.00016	0.000132739	cMPTFQFFK	1272.57	322.29	2	9	NEM C:1	2C	11.74	thioredoxin [Homo sapiens]	527
50592994	5196	0.00016	0.000138995	cMPTFQFFK	1272.57	322.29	2	9	NEM C:1	2C	11.74	thioredoxin [Homo sapiens]	527
50592994	5225	0.00032	0.000194984	cMPTFQFFK	1272.57	322.29	2	9	NEM C:1	2C	11.74	thioredoxin [Homo sapiens]	527
50592994	6189	0.00631	0.010666	cMPTFQFFK	1272.57	102.17	1	9	NEM C:1	2C	11.74	thioredoxin [Homo sapiens]	527
50592994	6204	0.0087	0.0209894	cMPTFQFFK	1272.57	290.83	2	9	NEM C:1	2C	11.74	thioredoxin [Homo sapiens]	527
50592994	6208	0.02194	0.304089	cMPTFQFFK	1272.57	259.39	2	9	NEM C:1	2C	11.74	thioredoxin [Homo sapiens]	527
50592994	5221	0	6.69885e-06	cMPTFQFFK	1272.57	290.83	2	9	NEM C:1	2C	11.74	thioredoxin [Homo sapiens]	529
50592994	4352	0	5.62341e-05	cMPTFQFFK	1272.57	322.29	2	9	NEM C:1	2C	11.74	thioredoxin [Homo sapiens]	529
50592994	3903	0	6.06736e-05	cMPTFQFFK	1204.54	215.9	2	9	carbamidomethyl C:1	2C	11.74	thioredoxin [Homo sapiens]	529
50592994	3934	0	6.63743e-05	cMPTFQFFK	1204.54	249.12	2	9	carbamidomethyl C:1	2C	11.74	thioredoxin [Homo sapiens]	529
50592994	5252	0.00016	0.000129122	cMPTFQFFK	1272.57	259.39	2	9	NEM C:1	2C	11.74	thioredoxin [Homo sapiens]	529
50592994	4416	0.00263	0.00238232	cMPTFQFFK	1272.57	322.29	2	9	NEM C:1	2C	11.74	thioredoxin [Homo sapiens]	529
50592994	4389	0.00672	0.0123595	cMPTFQFFK	1272.57	322.29	2	9	NEM C:1	2C	11.74	thioredoxin [Homo sapiens]	529
40317626	2781	0.02492	0.445656	cNYLGHYSDPmYR	1690.68	0	2	13	carbamidomethyl C:1 ,oxidation of M:11	2C	129.38	thrombospondin-1 precursor [Homo sapiens]	522
4501885	6081	0	1.30918e-10	cPEALFQPSFLGMEScGIHETTFNSIMK	3298.48	66.7	3	28	NEM C:1 ,carbamidomethyl C:16	2C	41.74	actin, cytoplasmic 1 [Homo sapiens]	519
4501885	5112	0.00576	0.0100231	cPEALFQPSFLGMEScGIHETTFNSIMK	3298.48	-6.06	3	28	NEM C:1 ,carbamidomethyl C:16	2C	41.74	actin, cytoplasmic 1 [Homo sapiens]	521
4501885	5129	0	4.1115e-15	cPEALFQPSFLGMEScGIHETTFNSIMK	3298.48	157.67	3	28	NEM C:1 ,carbamidomethyl C:16	2C	41.74	actin, cytoplasmic 1 [Homo sapiens]	529
4501885	5168	0	4.76431e-14	cPEALFQPSFLGMEScGIHETTFNSIMK	3298.48	139.48	3	28	NEM C:1 ,carbamidomethyl C:16	2C	41.74	actin, cytoplasmic 1 [Homo sapiens]	529
4501885	5619	0	1.68655e-06	cPEALFQPSFLGMEScGIHETTFNSIMK	3298.48	103.09	3	28	NEM C:1 ,carbamidomethyl C:16	2C	41.74	actin, cytoplasmic 1 [Homo sapiens]	529
24041035	2795	0	6.71429e-07	cPEGFLGEYcQHRDPcEK	2280.93	162.24	4	18	carbamidomethyl C:1 ,carbamidomethyl C:10 ,carbamidomethyl C:16	2C	265.41	neurogenic locus notch homolog protein 2 isoform 1 preproprotein [Homo sapiens]	520
126012571	3116	0.01916	0.196336	csATGsPAPtIHWSK	1906.68	62.94	3	15	NEM C:1 ,phosphorylation of S:2 ,phosphorylation of S:6 ,phosphorylation of T:10	2C	468.83	basement membrane-specific heparan sulfate proteoglycan core protein precursor [Homo sapiens]	528
126012571	3141	0.01766	0.138038	csAtGsPAPTIHWSK	1906.68	94.41	3	15	NEM C:1 ,phosphorylation of S:2 ,phosphorylation of T:4 ,phosphorylation of S:6	2C	468.83	basement membrane-specific heparan sulfate proteoglycan core protein precursor [Homo sapiens]	530
222352151	4320	0	1.42233e-09	cSDAAGYPHATHDLEGPPLDAYSIQGQHTISPLDLAK	4012.89	-97.18	4	37	NEM C:1	2C	37.5	poly(rC)-binding protein 1 [Homo sapiens]	521
222352151	4398	0	1.7338e-10	cSDAAGYPHATHDLEGPPLDAYSIQGQHTISPLDLAK	4012.89	-37.38	4	37	NEM C:1	2C	37.5	poly(rC)-binding protein 1 [Homo sapiens]	523
222352151	5007	0	2.13304e-11	cSDAAGYPHATHDLEGPPLDAYSIQGQHTISPLDLAK	4012.89	142.06	4	37	NEM C:1	2C	37.5	poly(rC)-binding protein 1 [Homo sapiens]	527
222352151	4334	0	6.56145e-12	cSDAAGYPHATHDLEGPPLDAYSIQGQHTISPLDLAK	4012.89	102.18	4	37	NEM C:1	2C	37.5	poly(rC)-binding protein 1 [Homo sapiens]	529
163792198	3818	0.01121	0.042658	cYLPDAyKIMSQRCNNR	2210.94	190	3	17	carbamidomethyl C:1 ,phosphorylation of Y:7	2C	164.58	latrophilin-3 precursor [Homo sapiens]	520
31559829	3276	0.0025	0.00178238	DAEAWFNEK	1108.48	288.77	2	9	None	2C	49.32	keratin, type I cytoskeletal 25 [Homo sapiens]	524
31559829	3109	0.01014	0.030903	DAEAWFNEK	1108.48	-540.99	2	9	None	2C	49.32	keratin, type I cytoskeletal 25 [Homo sapiens]	526
31559829	3083	0.00032	0.000211349	DAEAWFNEK	1108.48	288.77	2	9	None	2C	49.32	keratin, type I cytoskeletal 25 [Homo sapiens]	528
24234688	3348	0	8.72971e-06	DAGQISGLNVLR	1241.67	281.96	2	12	None	2C	73.68	stress-70 protein, mitochondrial precursor [Homo sapiens]	521
38202257	2055	0	1.61808e-07	DAQHYGGWEHR	1354.58	191.98	3	11	None	2C	106.87	neutral alpha-glucosidase AB isoform 2 [Homo sapiens]	520
38202257	2130	0	2.55859e-07	DAQHYGGWEHR	1354.58	191.98	3	11	None	2C	106.87	neutral alpha-glucosidase AB isoform 2 [Homo sapiens]	522
38202257	2055	0.00046	0.000447713	DAQHYGGWEHR	1354.58	147.67	3	11	None	2C	106.87	neutral alpha-glucosidase AB isoform 2 [Homo sapiens]	526
38202257	2002	0	5.42001e-06	DAQHYGGWEHR	1354.58	147.67	3	11	None	2C	106.87	neutral alpha-glucosidase AB isoform 2 [Homo sapiens]	528
38202257	1936	0.02092	0.279898	DAQHYGGWEHR	1354.58	191.98	3	11	None	2C	106.87	neutral alpha-glucosidase AB isoform 2 [Homo sapiens]	529
4758638	3164	0	2.58226e-08	DFTPVcTTELGR	1394.65	265.37	2	12	carbamidomethyl C:6	2C	25.03	peroxiredoxin-6 [Homo sapiens]	520
4758638	3272	0	6.19441e-07	DFTPVcTTELGR	1394.65	265.37	2	12	carbamidomethyl C:6	2C	25.03	peroxiredoxin-6 [Homo sapiens]	522
4758638	3351	0	7.36207e-08	DFTPVcTTELGR	1394.65	236.67	2	12	carbamidomethyl C:6	2C	25.03	peroxiredoxin-6 [Homo sapiens]	524
4758638	3221	0	1.28233e-07	DFTPVcTTELGR	1394.65	265.37	2	12	carbamidomethyl C:6	2C	25.03	peroxiredoxin-6 [Homo sapiens]	526
4758638	3179	0	8.29851e-07	DFTPVcTTELGR	1394.65	265.37	2	12	carbamidomethyl C:6	2C	25.03	peroxiredoxin-6 [Homo sapiens]	528
4758638	3233	0	8.62979e-08	DFTPVcTTELGR	1394.65	265.37	2	12	carbamidomethyl C:6	2C	25.03	peroxiredoxin-6 [Homo sapiens]	530
310114940	2940	0	4.05509e-10	DGEDQTQDTELVETRPAGDGTFQK	2636.19	147.96	3	24	None	2C	42	PREDICTED: HLA class I histocompatibility antigen, A-69 alpha chain-like isoform 10 [Homo sapiens]	520
310114940	2924	0	1.80717e-09	DGEDQTQDTELVETRPAGDGTFQK	2636.19	147.96	3	24	None	2C	42	PREDICTED: HLA class I histocompatibility antigen, A-69 alpha chain-like isoform 10 [Homo sapiens]	520
310114940	3080	0	1.99067e-11	DGEDQTQDTELVETRPAGDGTFQK	2636.19	125.2	3	24	None	2C	42	PREDICTED: HLA class I histocompatibility antigen, A-69 alpha chain-like isoform 10 [Homo sapiens]	524
310114940	2981	0	4.00867e-10	DGEDQTQDTELVETRPAGDGTFQK	2636.19	147.96	3	24	None	2C	42	PREDICTED: HLA class I histocompatibility antigen, A-69 alpha chain-like isoform 10 [Homo sapiens]	526
310114940	2976	0	1.04472e-07	DGEDQTQDTELVETRPAGDGTFQK	2636.19	147.96	3	24	None	2C	42	PREDICTED: HLA class I histocompatibility antigen, A-69 alpha chain-like isoform 10 [Homo sapiens]	530
48255889	3199	0.00767	0.0149624	DGSDEPGTAAcPNGSFHcTNTGYKPLYIPSNR	3482.52	103.38	4	32	carbamidomethyl C:11 ,carbamidomethyl C:18	2C	59.42	glucosidase 2 subunit beta isoform 1 [Homo sapiens]	528
4507357	5761	0	1.46218e-08	DGTVLcELINALYPEGQAPVKK	2482.28	177.29	3	22	NEM C:6	2C	22.39	transgelin-2 [Homo sapiens]	521
4507357	5729	0.00032	0.000290402	DGTVLcELINALYPEGQAPVKK	2482.28	177.29	3	22	NEM C:6	2C	22.39	transgelin-2 [Homo sapiens]	529
22218621	4311	0.00302	0.00416869	DGYRLDEIPDDEDLDLIPPKSVNPtcMCCQATSSTACHIQ	4529.92	35.32	4	40	phosphorylation of T:25 ,carbamidomethyl C:26	2C	18.56	hypothetical protein LOC203259 isoform 4 [Homo sapiens]	530
21450838	1991	0.02795	0.586138	DHFFKKPKFCDVcAR	1896.91	268.93	4	15	carbamidomethyl C:13	2C	41.51	SH3 and cysteine-rich domain-containing protein 3 [Homo sapiens]	524
55956899	4906	0	4.40555e-18	DIENQYETQITQIEHEVSSSGQEVQSSAK	3263.51	125.65	3	29	None	2C	62.06	keratin, type I cytoskeletal 9 [Homo sapiens]	519
55956899	4871	0	6.06736e-16	DIENQYETQITQIEHEVSSSGQEVQSSAK	3263.51	125.65	3	29	None	2C	62.06	keratin, type I cytoskeletal 9 [Homo sapiens]	519
55956899	4902	0	4.36516e-13	DIENQYETQITQIEHEVSSSGQEVQSSAK	3263.51	125.65	3	29	None	2C	62.06	keratin, type I cytoskeletal 9 [Homo sapiens]	519
55956899	4682	0	3.01995e-18	DIENQYETQITQIEHEVSSSGQEVQSSAK	3263.51	107.26	3	29	None	2C	62.06	keratin, type I cytoskeletal 9 [Homo sapiens]	520
55956899	4711	0	3.41193e-18	DIENQYETQITQIEHEVSSSGQEVQSSAK	3263.51	217.6	3	29	None	2C	62.06	keratin, type I cytoskeletal 9 [Homo sapiens]	520
55956899	4659	0	2.81838e-17	DIENQYETQITQIEHEVSSSGQEVQSSAK	3263.51	88.87	3	29	None	2C	62.06	keratin, type I cytoskeletal 9 [Homo sapiens]	521
55956899	4843	0	8.37529e-20	DIENQYETQITQIEHEVSSSGQEVQSSAK	3263.51	180.82	3	29	None	2C	62.06	keratin, type I cytoskeletal 9 [Homo sapiens]	522
55956899	4810	0	1.09396e-17	DIENQYETQITQIEHEVSSSGQEVQSSAK	3263.51	180.82	3	29	None	2C	62.06	keratin, type I cytoskeletal 9 [Homo sapiens]	522
55956899	4763	0	1.2218e-17	DIENQYETQITQIEHEVSSSGQEVQSSAK	3263.51	144.04	3	29	None	2C	62.06	keratin, type I cytoskeletal 9 [Homo sapiens]	523
55956899	4902	0	2.39883e-15	DIENQYETQITQIEHEVSSSGQEVQSSAK	3263.51	125.65	3	29	None	2C	62.06	keratin, type I cytoskeletal 9 [Homo sapiens]	524
55956899	5427	0	4.20727e-14	DIENQYETQITQIEHEVSSSGQEVQSSAK	3263.51	144.04	3	29	None	2C	62.06	keratin, type I cytoskeletal 9 [Homo sapiens]	527
55956899	4711	0	1.8281e-16	DIENQYETQITQIEHEVSSSGQEVQSSAK	3263.51	199.21	3	29	None	2C	62.06	keratin, type I cytoskeletal 9 [Homo sapiens]	528
55956899	4669	0	1.25026e-15	DIENQYETQITQIEHEVSSSGQEVQSSAK	3263.51	125.65	3	29	None	2C	62.06	keratin, type I cytoskeletal 9 [Homo sapiens]	528
55956899	4905	0	6.06736e-14	DIENQYETQITQIEHEVSSSGQEVQSSAK	3263.51	162.43	3	29	None	2C	62.06	keratin, type I cytoskeletal 9 [Homo sapiens]	530
149363636	3091	0.02428	0.394457	DIFYKPFHGDIQcGGHAPGSSK	2417.12	99.3	4	22	carbamidomethyl C:13	2C	205.13	plexin-B2 precursor [Homo sapiens]	524
34147630	2066	0.00386	0.00532108	DKPHVNVGTIGHVDHGK	1808.93	160.34	4	17	None	2C	49.87	elongation factor Tu, mitochondrial precursor [Homo sapiens]	523
42794771	5109	0	3.84592e-05	DLESLREYVESQLQR	1863.93	284.43	2	15	None	2C	47.63	thioredoxin domain-containing protein 5 isoform 1 precursor [Homo sapiens]	519
42794771	4844	0	1.69044e-06	DLESLREYVESQLQR	1863.93	241.48	2	15	None	2C	47.63	thioredoxin domain-containing protein 5 isoform 1 precursor [Homo sapiens]	521
42794771	5043	0	2.88403e-07	DLESLREYVESQLQR	1863.93	305.9	2	15	None	2C	47.63	thioredoxin domain-containing protein 5 isoform 1 precursor [Homo sapiens]	522
42794771	4981	0.00672	0.0119399	DLESLREYVESQLQR	1863.93	305.9	2	15	None	2C	47.63	thioredoxin domain-containing protein 5 isoform 1 precursor [Homo sapiens]	526
42794771	4867	0	6.06736e-05	DLESLREYVESQLQR	1863.93	198.54	2	15	None	2C	47.63	thioredoxin domain-containing protein 5 isoform 1 precursor [Homo sapiens]	528
4758516	2690	0	5.37032e-06	DLFPYEESKEK	1383.66	187.94	2	11	None	2C	26.79	hepatoma-derived growth factor isoform a [Homo sapiens]	521
270265793	8608	0.02286	0.333426	DLPVHNKFSNWcGVQKGSPGGLDMTEEELGASGDLSSEK	4242.95	-77.77	4	39	NEM C:12	2C	516.34	stAR-related lipid transfer protein 9 [Homo sapiens]	530
9910244	1976	0.0224	0.317687	DQAAEGINLIK	1170.62	376.01	3	11	None	2C	41.28	28S ribosomal protein S22, mitochondrial [Homo sapiens]	520
9910244	1976	0.02438	0.410204	DQAAEGINLIK	1170.62	376.01	3	11	None	2C	41.28	28S ribosomal protein S22, mitochondrial [Homo sapiens]	526
111111	3259	0	9.01571e-06	DRVYIHPFHL	1295.68	262.48	3	10	None	2C	1.3	Angiotensin I	519
111111	3226	0	1.59588e-05	DRVYIHPFHL	1295.68	216.15	3	10	None	2C	1.3	Angiotensin I	519
111111	3292	0.00016	0.000147231	DRVYIHPFHL	1295.68	216.15	3	10	None	2C	1.3	Angiotensin I	519
111111	3265	0.00032	0.000300608	DRVYIHPFHL	1295.68	169.82	3	10	None	2C	1.3	Angiotensin I	519
111111	3158	0	2.76058e-06	DRVYIHPFHL	1295.68	216.15	3	10	None	2C	1.3	Angiotensin I	520
111111	3191	0	7.06318e-06	DRVYIHPFHL	1295.68	216.15	3	10	None	2C	1.3	Angiotensin I	520
111111	3136	0	3.4914e-05	DRVYIHPFHL	1295.68	169.82	3	10	None	2C	1.3	Angiotensin I	520
111111	3230	0.01825	0.155955	DRVYIHPFHL	1295.68	169.82	3	10	None	2C	1.3	Angiotensin I	520
111111	3188	0.02737	0.559758	DRVYIHPFHL	1295.68	154.38	2	10	None	2C	1.3	Angiotensin I	520
111111	3091	0	4.03645e-06	DRVYIHPFHL	1295.68	169.82	3	10	None	2C	1.3	Angiotensin I	521
111111	3066	0	1.38357e-05	DRVYIHPFHL	1295.68	169.82	3	10	None	2C	1.3	Angiotensin I	521
111111	3126	0	1.96336e-05	DRVYIHPFHL	1295.68	169.82	3	10	None	2C	1.3	Angiotensin I	521
111111	3124	0	5.3827e-05	DRVYIHPFHL	1295.68	169.82	3	10	None	2C	1.3	Angiotensin I	521
111111	3301	0	3.1989e-06	DRVYIHPFHL	1295.68	169.82	3	10	None	2C	1.3	Angiotensin I	522
111111	3268	0	4.08319e-06	DRVYIHPFHL	1295.68	216.15	3	10	None	2C	1.3	Angiotensin I	522
111111	3243	0	1.47911e-05	DRVYIHPFHL	1295.68	169.82	3	10	None	2C	1.3	Angiotensin I	522
111111	3239	0.00302	0.00401791	DRVYIHPFHL	1295.68	169.82	3	10	None	2C	1.3	Angiotensin I	522
111111	3263	0.02297	0.346737	DRVYIHPFHL	1295.68	154.38	2	10	None	2C	1.3	Angiotensin I	522
111111	3056	0	1.22462e-05	DRVYIHPFHL	1295.68	169.82	3	10	None	2C	1.3	Angiotensin I	523
111111	3083	0	0.00011508	DRVYIHPFHL	1295.68	169.82	3	10	None	2C	1.3	Angiotensin I	523
111111	3116	0	0.000116681	DRVYIHPFHL	1295.68	216.15	3	10	None	2C	1.3	Angiotensin I	523
111111	3303	0	7.55092e-07	DRVYIHPFHL	1295.68	169.82	3	10	None	2C	1.3	Angiotensin I	524
111111	3336	0	1.3122e-05	DRVYIHPFHL	1295.68	169.82	3	10	None	2C	1.3	Angiotensin I	524
111111	3369	0	4.25598e-05	DRVYIHPFHL	1295.68	216.15	3	10	None	2C	1.3	Angiotensin I	524
111111	3222	0	8.59014e-06	DRVYIHPFHL	1295.68	216.15	3	10	None	2C	1.3	Angiotensin I	525
111111	3156	0	4.52898e-05	DRVYIHPFHL	1295.68	169.82	3	10	None	2C	1.3	Angiotensin I	525
111111	3189	0.00032	0.000226986	DRVYIHPFHL	1295.68	262.48	3	10	None	2C	1.3	Angiotensin I	525
111111	3171	0.02286	0.336512	DRVYIHPFHL	1295.68	216.15	2	10	None	2C	1.3	Angiotensin I	525
111111	3175	0.02307	0.363078	DRVYIHPFHL	1295.68	216.15	2	10	None	2C	1.3	Angiotensin I	525
111111	3237	0	1.36773e-05	DRVYIHPFHL	1295.68	262.48	3	10	None	2C	1.3	Angiotensin I	526
111111	3204	0.00032	0.000233346	DRVYIHPFHL	1295.68	262.48	3	10	None	2C	1.3	Angiotensin I	526
111111	3182	0.00046	0.00036141	DRVYIHPFHL	1295.68	308.81	3	10	None	2C	1.3	Angiotensin I	526
111111	3274	0.00511	0.00691831	DRVYIHPFHL	1295.68	216.15	3	10	None	2C	1.3	Angiotensin I	526
111111	3212	0.01658	0.11749	DRVYIHPFHL	1295.68	216.15	2	10	None	2C	1.3	Angiotensin I	526
111111	3670	0	1.18304e-05	DRVYIHPFHL	1295.68	262.48	3	10	None	2C	1.3	Angiotensin I	527
111111	3703	0.00016	0.000140929	DRVYIHPFHL	1295.68	262.48	3	10	None	2C	1.3	Angiotensin I	527
111111	3637	0.01096	0.0390841	DRVYIHPFHL	1295.68	216.15	3	10	None	2C	1.3	Angiotensin I	527
111111	3659	0.02881	0.598412	DRVYIHPFHL	1295.68	154.38	2	10	None	2C	1.3	Angiotensin I	527
111111	3138	0	1.35207e-06	DRVYIHPFHL	1295.68	216.15	3	10	None	2C	1.3	Angiotensin I	528
111111	3171	0	1.10917e-05	DRVYIHPFHL	1295.68	169.82	3	10	None	2C	1.3	Angiotensin I	528
111111	3204	0	2.51189e-05	DRVYIHPFHL	1295.68	169.82	3	10	None	2C	1.3	Angiotensin I	528
111111	3173	0	6.47143e-05	DRVYIHPFHL	1295.68	169.82	3	10	None	2C	1.3	Angiotensin I	528
111111	3122	0	8.64968e-05	DRVYIHPFHL	1295.68	123.5	3	10	None	2C	1.3	Angiotensin I	528
111111	3144	0.02122	0.28774	DRVYIHPFHL	1295.68	185.27	2	10	None	2C	1.3	Angiotensin I	528
111111	3175	0.02297	0.348337	DRVYIHPFHL	1295.68	154.38	2	10	None	2C	1.3	Angiotensin I	528
111111	3072	0	9.14113e-06	DRVYIHPFHL	1295.68	262.48	3	10	None	2C	1.3	Angiotensin I	529
111111	3012	0	4.19759e-05	DRVYIHPFHL	1295.68	216.15	3	10	None	2C	1.3	Angiotensin I	529
111111	3039	0	0.000105925	DRVYIHPFHL	1295.68	216.15	3	10	None	2C	1.3	Angiotensin I	529
111111	3023	0.02276	0.325087	DRVYIHPFHL	1295.68	185.27	2	10	None	2C	1.3	Angiotensin I	529
111111	3085	0.02438	0.41115	DRVYIHPFHL	1295.68	154.38	2	10	None	2C	1.3	Angiotensin I	529
111111	3194	0	4.13048e-07	DRVYIHPFHL	1295.68	216.15	3	10	None	2C	1.3	Angiotensin I	530
111111	3227	0	3.09742e-06	DRVYIHPFHL	1295.68	262.48	3	10	None	2C	1.3	Angiotensin I	530
111111	3174	0	3.39625e-05	DRVYIHPFHL	1295.68	216.15	3	10	None	2C	1.3	Angiotensin I	530
111111	3260	0	9.07821e-05	DRVYIHPFHL	1295.68	216.15	3	10	None	2C	1.3	Angiotensin I	530
111111	3196	0.00178	0.00124738	DRVYIHPFHL	1295.68	216.15	3	10	None	2C	1.3	Angiotensin I	530
111111	3297	0.02045	0.246037	DRVYIHPFHL	1295.68	216.15	3	10	None	2C	1.3	Angiotensin I	530
111111	3229	0.02391	0.378443	DRVYIHPFHL	1295.68	185.27	2	10	None	2C	1.3	Angiotensin I	530
111111	3330	0.02599	0.480839	DRVYIHPFHL	1295.68	169.82	3	10	None	2C	1.3	Angiotensin I	530
13324688	4249	0.01121	0.0427563	DSARIPPDGsmGSITcIAWK	2256.99	66.46	3	20	phosphorylation of S:10 ,oxidation of M:11 ,carbamidomethyl C:16	2C	136.68	WD repeat-containing protein 11 [Homo sapiens]	520
13324688	4379	0.02092	0.264241	DSARIPPDGsmGSITcIAWK	2256.99	-93.04	3	20	phosphorylation of S:10 ,oxidation of M:11 ,carbamidomethyl C:16	2C	136.68	WD repeat-containing protein 11 [Homo sapiens]	525
13324688	4361	0.02216	0.314051	DSARIPPDGsmGSITcIAWK	2256.99	93.05	3	20	phosphorylation of S:10 ,oxidation of M:11 ,carbamidomethyl C:16	2C	136.68	WD repeat-containing protein 11 [Homo sapiens]	526
4504981	3468	0	7.43019e-05	DSNNLcLHFNPR	1553.7	154.49	3	12	NEM C:6	2C	14.72	galectin-1 [Homo sapiens]	519
4504981	3454	0	0.000113763	DSNNLcLHFNPR	1553.7	141.62	2	12	NEM C:6	2C	14.72	galectin-1 [Homo sapiens]	519
4504981	3437	0.00263	0.00236048	DSNNLcLHFNPR	1553.7	193.12	3	12	NEM C:6	2C	14.72	galectin-1 [Homo sapiens]	519
4504981	3311	0	4.53942e-05	DSNNLcLHFNPR	1553.7	193.12	3	12	NEM C:6	2C	14.72	galectin-1 [Homo sapiens]	521
4504981	3308	0.00016	0.000141254	DSNNLcLHFNPR	1553.7	141.62	2	12	NEM C:6	2C	14.72	galectin-1 [Homo sapiens]	521
4504981	3270	0	2.1928e-05	DSNNLcLHFNPR	1553.7	193.12	3	12	NEM C:6	2C	14.72	galectin-1 [Homo sapiens]	523
4504981	3281	0	3.42768e-05	DSNNLcLHFNPR	1553.7	167.37	2	12	NEM C:6	2C	14.72	galectin-1 [Homo sapiens]	523
4504981	3303	0	9.03649e-05	DSNNLcLHFNPR	1553.7	193.12	3	12	NEM C:6	2C	14.72	galectin-1 [Homo sapiens]	523
4504981	3398	0	2.4322e-05	DSNNLcLHFNPR	1553.7	231.76	3	12	NEM C:6	2C	14.72	galectin-1 [Homo sapiens]	525
4504981	3905	0	8.29851e-05	DSNNLcLHFNPR	1553.7	167.37	2	12	NEM C:6	2C	14.72	galectin-1 [Homo sapiens]	527
4504981	3923	0.00277	0.00277332	DSNNLcLHFNPR	1553.7	270.4	3	12	NEM C:6	2C	14.72	galectin-1 [Homo sapiens]	527
4504981	3241	0	4.83059e-05	DSNNLcLHFNPR	1553.7	167.37	2	12	NEM C:6	2C	14.72	galectin-1 [Homo sapiens]	529
4504981	3226	0.0025	0.00186209	DSNNLcLHFNPR	1553.7	193.12	3	12	NEM C:6	2C	14.72	galectin-1 [Homo sapiens]	529
4504981	3265	0.01014	0.028774	DSNNLcLHFNPR	1553.7	231.76	3	12	NEM C:6	2C	14.72	galectin-1 [Homo sapiens]	529
4501881	1857	0.02297	0.355631	DSYVGDEAQSKR	1353.62	236.46	3	12	None	2C	42.05	actin, alpha skeletal muscle [Homo sapiens]	519
4501881	1751	0.02654	0.526017	DSYVGDEAQSKR	1353.62	280.81	3	12	None	2C	42.05	actin, alpha skeletal muscle [Homo sapiens]	521
4501881	2303	0.00178	0.00122462	DSYVGDEAQSKR	1353.62	236.46	3	12	None	2C	42.05	actin, alpha skeletal muscle [Homo sapiens]	527
4507347	3863	0.02438	0.400867	DVHNLcPKEVLTFILDLIK	2266.24	229.51	3	19	carbamidomethyl C:6	2C	136.98	transcription initiation factor TFIID subunit 2 [Homo sapiens]	521
4507347	4459	0.01276	0.0651628	DVHNLcPKEVLTFILDLIK	2266.24	256	3	19	carbamidomethyl C:6	2C	136.98	transcription initiation factor TFIID subunit 2 [Homo sapiens]	527
4507347	4484	0.0135	0.0732825	DVHNLcPKEVLTFILDLIK	2266.24	256	3	19	carbamidomethyl C:6	2C	136.98	transcription initiation factor TFIID subunit 2 [Homo sapiens]	527
4507347	3846	0.02773	0.570164	DVHNLcPKEVLTFILDLIK	2266.24	229.51	3	19	carbamidomethyl C:6	2C	136.98	transcription initiation factor TFIID subunit 2 [Homo sapiens]	528
88853069	5135	0	4.1115e-15	DVWGIEGPIDAAFTR	1645.81	200.55	2	15	None	2C	54.31	vitronectin precursor [Homo sapiens]	519
88853069	4876	0	2.12324e-11	DVWGIEGPIDAAFTR	1645.81	224.86	2	15	None	2C	54.31	vitronectin precursor [Homo sapiens]	520
88853069	4896	0	3.06196e-11	DVWGIEGPIDAAFTR	1645.81	249.18	2	15	None	2C	54.31	vitronectin precursor [Homo sapiens]	520
88853069	4865	0	4.67735e-11	DVWGIEGPIDAAFTR	1645.81	200.55	2	15	None	2C	54.31	vitronectin precursor [Homo sapiens]	520
88853069	4900	0	1.84502e-06	DVWGIEGPIDAAFTR	1645.81	200.55	2	15	None	2C	54.31	vitronectin precursor [Homo sapiens]	520
88853069	4879	0	9.12011e-14	DVWGIEGPIDAAFTR	1645.81	176.24	2	15	None	2C	54.31	vitronectin precursor [Homo sapiens]	521
88853069	5039	0	2.25944e-14	DVWGIEGPIDAAFTR	1645.81	322.13	2	15	None	2C	54.31	vitronectin precursor [Homo sapiens]	522
88853069	5078	0	1.83231e-13	DVWGIEGPIDAAFTR	1645.81	273.5	2	15	None	2C	54.31	vitronectin precursor [Homo sapiens]	522
88853069	5034	0	8.62979e-11	DVWGIEGPIDAAFTR	1645.81	224.86	2	15	None	2C	54.31	vitronectin precursor [Homo sapiens]	522
88853069	5010	0	6.0256e-11	DVWGIEGPIDAAFTR	1645.81	273.5	2	15	None	2C	54.31	vitronectin precursor [Homo sapiens]	523
88853069	5162	0	3.64754e-15	DVWGIEGPIDAAFTR	1645.81	249.18	2	15	None	2C	54.31	vitronectin precursor [Homo sapiens]	524
88853069	5140	0	4.20727e-15	DVWGIEGPIDAAFTR	1645.81	224.86	2	15	None	2C	54.31	vitronectin precursor [Homo sapiens]	524
88853069	5122	0	2.97852e-14	DVWGIEGPIDAAFTR	1645.81	224.86	2	15	None	2C	54.31	vitronectin precursor [Homo sapiens]	524
88853069	5188	0	2.04644e-10	DVWGIEGPIDAAFTR	1645.81	249.18	2	15	None	2C	54.31	vitronectin precursor [Homo sapiens]	524
88853069	5166	0	1.01859e-12	DVWGIEGPIDAAFTR	1645.81	224.86	2	15	None	2C	54.31	vitronectin precursor [Homo sapiens]	525
88853069	5021	0	1.46555e-14	DVWGIEGPIDAAFTR	1645.81	249.18	2	15	None	2C	54.31	vitronectin precursor [Homo sapiens]	526
88853069	5023	0	1.53815e-14	DVWGIEGPIDAAFTR	1645.81	224.86	2	15	None	2C	54.31	vitronectin precursor [Homo sapiens]	526
88853069	4994	0	2.06538e-14	DVWGIEGPIDAAFTR	1645.81	224.86	2	15	None	2C	54.31	vitronectin precursor [Homo sapiens]	526
88853069	5005	0.00207	0.00141906	DVWGIEGPIDAAFTR	1645.81	-309.78	2	15	None	2C	54.31	vitronectin precursor [Homo sapiens]	526
88853069	5775	0	7.06318e-07	DVWGIEGPIDAAFTR	1645.81	249.18	2	15	None	2C	54.31	vitronectin precursor [Homo sapiens]	527
88853069	4887	0	2.77332e-14	DVWGIEGPIDAAFTR	1645.81	273.5	2	15	None	2C	54.31	vitronectin precursor [Homo sapiens]	528
88853069	4911	0	3.19154e-13	DVWGIEGPIDAAFTR	1645.81	249.18	2	15	None	2C	54.31	vitronectin precursor [Homo sapiens]	528
88853069	4884	0	1.10408e-09	DVWGIEGPIDAAFTR	1645.81	249.18	2	15	None	2C	54.31	vitronectin precursor [Homo sapiens]	528
88853069	4891	0	8.531e-14	DVWGIEGPIDAAFTR	1645.81	297.81	2	15	None	2C	54.31	vitronectin precursor [Homo sapiens]	529
88853069	5207	0	1.66341e-14	DVWGIEGPIDAAFTR	1645.81	273.5	2	15	None	2C	54.31	vitronectin precursor [Homo sapiens]	530
88853069	5174	0	5.01187e-14	DVWGIEGPIDAAFTR	1645.81	273.5	2	15	None	2C	54.31	vitronectin precursor [Homo sapiens]	530
88853069	5233	0	8.07235e-14	DVWGIEGPIDAAFTR	1645.81	297.81	2	15	None	2C	54.31	vitronectin precursor [Homo sapiens]	530
10835063	2942	0.01046	0.0357273	DYHFKVDNDENEHQLSLR	2258.04	194.9	4	18	None	2C	32.57	nucleophosmin isoform 1 [Homo sapiens]	525
4758516	3786	0.01121	0.0436516	EAATLEVERPLPMEVEK	1939.99	190.76	3	17	None	2C	26.79	hepatoma-derived growth factor isoform a [Homo sapiens]	527
20070125	4833	0.00469	0.00632412	EADDIVNWLK	1201.6	233.08	2	10	None	2C	57.11	protein disulfide-isomerase precursor [Homo sapiens]	527
4758516	3553	0	2.97852e-12	EAENPEGEEKEAATLEVERPLPMEVEK	3052.46	104.84	3	27	None	2C	26.79	hepatoma-derived growth factor isoform a [Homo sapiens]	519
17986258	3361	0.01633	0.111429	EAFQLFDR	1024.5	253.85	2	8	None	2C	16.93	myosin light polypeptide 6 isoform 1 [Homo sapiens]	521
4503545	2904	0	8.64968e-07	EDLRLPEGDLGK	1340.69	156.66	2	12	None	2C	16.83	eukaryotic translation initiation factor 5A-1 isoform B [Homo sapiens]	523
4503545	3419	0	1.89234e-06	EDLRLPEGDLGK	1340.69	186.51	2	12	None	2C	16.83	eukaryotic translation initiation factor 5A-1 isoform B [Homo sapiens]	527
4503545	3428	0.01975	0.2208	EDLRLPEGDLGK	1340.69	350.69	3	12	None	2C	16.83	eukaryotic translation initiation factor 5A-1 isoform B [Homo sapiens]	527
4503545	2834	0	1.47911e-06	EDLRLPEGDLGK	1340.69	156.66	2	12	None	2C	16.83	eukaryotic translation initiation factor 5A-1 isoform B [Homo sapiens]	529
4503545	3353	0	1.3366e-09	EDLRLPEGDLGKEIEQK	1968.02	101.64	3	17	None	2C	16.83	eukaryotic translation initiation factor 5A-1 isoform B [Homo sapiens]	519
4503545	3382	0	1.90546e-08	EDLRLPEGDLGKEIEQK	1968.02	162.63	3	17	None	2C	16.83	eukaryotic translation initiation factor 5A-1 isoform B [Homo sapiens]	519
4503545	3388	0	1.45546e-07	EDLRLPEGDLGKEIEQK	1968.02	111.8	2	17	None	2C	16.83	eukaryotic translation initiation factor 5A-1 isoform B [Homo sapiens]	519
4503545	3251	0	7.36207e-10	EDLRLPEGDLGKEIEQK	1968.02	101.64	3	17	None	2C	16.83	eukaryotic translation initiation factor 5A-1 isoform B [Homo sapiens]	521
4503545	3258	0	3.14051e-08	EDLRLPEGDLGKEIEQK	1968.02	71.14	3	17	None	2C	16.83	eukaryotic translation initiation factor 5A-1 isoform B [Homo sapiens]	521
4503545	3212	0	5.88844e-08	EDLRLPEGDLGKEIEQK	1968.02	101.64	3	17	None	2C	16.83	eukaryotic translation initiation factor 5A-1 isoform B [Homo sapiens]	521
4503545	3217	0	1.16681e-09	EDLRLPEGDLGKEIEQK	1968.02	132.13	3	17	None	2C	16.83	eukaryotic translation initiation factor 5A-1 isoform B [Homo sapiens]	523
4503545	3184	0	1.53109e-08	EDLRLPEGDLGKEIEQK	1968.02	132.13	3	17	None	2C	16.83	eukaryotic translation initiation factor 5A-1 isoform B [Homo sapiens]	523
4503545	3301	0	5.79429e-10	EDLRLPEGDLGKEIEQK	1968.02	162.63	3	17	None	2C	16.83	eukaryotic translation initiation factor 5A-1 isoform B [Homo sapiens]	525
4503545	3336	0	1.20781e-09	EDLRLPEGDLGKEIEQK	1968.02	101.64	3	17	None	2C	16.83	eukaryotic translation initiation factor 5A-1 isoform B [Homo sapiens]	525
4503545	3780	0	8.37529e-10	EDLRLPEGDLGKEIEQK	1968.02	132.13	3	17	None	2C	16.83	eukaryotic translation initiation factor 5A-1 isoform B [Homo sapiens]	527
4503545	3749	0	3.50752e-08	EDLRLPEGDLGKEIEQK	1968.02	162.63	3	17	None	2C	16.83	eukaryotic translation initiation factor 5A-1 isoform B [Homo sapiens]	527
4503545	3808	0	3.83707e-07	EDLRLPEGDLGKEIEQK	1968.02	132.13	3	17	None	2C	16.83	eukaryotic translation initiation factor 5A-1 isoform B [Homo sapiens]	527
4503545	3769	0.01132	0.044157	EDLRLPEGDLGKEIEQK	1968.02	294.8	4	17	None	2C	16.83	eukaryotic translation initiation factor 5A-1 isoform B [Homo sapiens]	527
4503545	3197	0	1.10408e-11	EDLRLPEGDLGKEIEQK	1968.02	71.14	3	17	None	2C	16.83	eukaryotic translation initiation factor 5A-1 isoform B [Homo sapiens]	529
4503545	3164	0	1.84502e-08	EDLRLPEGDLGKEIEQK	1968.02	132.13	3	17	None	2C	16.83	eukaryotic translation initiation factor 5A-1 isoform B [Homo sapiens]	529
4503545	3168	0	1.08143e-07	EDLRLPEGDLGKEIEQK	1968.02	162.63	3	17	None	2C	16.83	eukaryotic translation initiation factor 5A-1 isoform B [Homo sapiens]	529
19923242	4152	0.00289	0.00333426	EDVNLMMSSGQILGIRFLDK	2265.15	119.21	3	20	None	2C	50.96	zinc finger protein 161 homolog [Homo sapiens]	520
187608777	6711	0.02252	0.321366	EEAGDAYELLAPCFQKALscAQQAQRPQLQR	3598.67	-325.01	4	31	phosphorylation of S:19 ,carbamidomethyl C:20	2C	150.93	tonsoku-like protein [Homo sapiens]	520
55741653	3373	0.01143	0.0468813	EFVNNNIKSNNVSIPttIyKAK	2733.22	146.37	3	22	phosphorylation of T:16 ,phosphorylation of T:17 ,phosphorylation of Y:19	2C	89.67	hypothetical protein LOC57691 [Homo sapiens]	522
4503483	5681	0	1.70216e-08	EGIPALDNFLDKL	1443.76	221.69	2	13	None	2C	95.34	elongation factor 2 [Homo sapiens]	519
4503483	5387	0	5.32108e-08	EGIPALDNFLDKL	1443.76	193.98	2	13	None	2C	95.34	elongation factor 2 [Homo sapiens]	521
4503483	5593	0	1.52055e-08	EGIPALDNFLDKL	1443.76	249.41	2	13	None	2C	95.34	elongation factor 2 [Homo sapiens]	523
4503483	5560	0	2.65461e-07	EGIPALDNFLDKL	1443.76	249.41	2	13	None	2C	95.34	elongation factor 2 [Homo sapiens]	523
4503483	5712	0	4.42588e-07	EGIPALDNFLDKL	1443.76	277.13	2	13	None	2C	95.34	elongation factor 2 [Homo sapiens]	525
4503483	5677	0	1.08393e-06	EGIPALDNFLDKL	1443.76	110.83	2	13	None	2C	95.34	elongation factor 2 [Homo sapiens]	525
4503483	6365	0	1.93642e-07	EGIPALDNFLDKL	1443.76	221.69	2	13	None	2C	95.34	elongation factor 2 [Homo sapiens]	527
4503483	6332	0	3.4435e-06	EGIPALDNFLDKL	1443.76	277.13	2	13	None	2C	95.34	elongation factor 2 [Homo sapiens]	527
4503483	5465	0	3.60579e-05	EGIPALDNFLDKL	1443.76	249.41	2	13	None	2C	95.34	elongation factor 2 [Homo sapiens]	529
4503483	5790	0.02654	0.519996	EGIPALDNFLDKL	1443.76	166.26	2	13	None	2C	95.34	elongation factor 2 [Homo sapiens]	530
10863927	3390	0.00032	0.00018578	EGMNIVEAMER	1277.57	227.04	2	11	None	2C	18.01	peptidyl-prolyl cis-trans isomerase A [Homo sapiens]	521
10863927	3457	0.01894	0.180717	EGMNIVEAMER	1277.57	289.7	2	11	None	2C	18.01	peptidyl-prolyl cis-trans isomerase A [Homo sapiens]	525
10863927	3351	0.00631	0.0107895	EGMNIVEAMER	1277.57	258.37	2	11	None	2C	18.01	peptidyl-prolyl cis-trans isomerase A [Homo sapiens]	529
4503545	6901	0	2.2751e-15	EIEQKYDcGEEILITVLSAMTEEAAVAIK	3252.61	58.42	3	29	carbamidomethyl C:8	2C	16.83	eukaryotic translation initiation factor 5A-1 isoform B [Homo sapiens]	521
4503545	6879	0	1.28233e-13	EIEQKYDcGEEILITVLSAMTEEAAVAIK	3252.61	-15.37	3	29	carbamidomethyl C:8	2C	16.83	eukaryotic translation initiation factor 5A-1 isoform B [Homo sapiens]	521
4503545	7157	0	4.22669e-09	EIEQKYDcGEEILITVLSAMTEEAAVAIK	3252.61	150.67	3	29	carbamidomethyl C:8	2C	16.83	eukaryotic translation initiation factor 5A-1 isoform B [Homo sapiens]	523
4503545	7329	0	3.74111e-10	EIEQKYDcGEEILITVLSAMTEEAAVAIK	3252.61	132.22	3	29	carbamidomethyl C:8	2C	16.83	eukaryotic translation initiation factor 5A-1 isoform B [Homo sapiens]	525
55956899	3707	0	3.72392e-15	EIETYHNLLEGGQEDFESSGAGK	2509.12	183.36	3	23	None	2C	62.06	keratin, type I cytoskeletal 9 [Homo sapiens]	519
5031635	5124	0	1.19674e-18	EILVGDVGQTVDDPYATFVK	2165.09	170.92	2	20	None	2C	18.5	cofilin-1 [Homo sapiens]	527
134133288	2937	0.01472	0.0922571	EISVSCtIGNVDTVLK	1756.83	187.87	3	16	phosphorylation of T:7	2C	247.36	zinc finger protein 407 isoform 1 [Homo sapiens]	519
134133288	2732	0.01825	0.152055	EISVSCtIGNVDTVLK	1756.83	153.71	3	16	phosphorylation of T:7	2C	247.36	zinc finger protein 407 isoform 1 [Homo sapiens]	521
134133288	2922	0.00469	0.00662217	EISVsCTIGNVDTVLK	1756.83	222.04	3	16	phosphorylation of S:5	2C	247.36	zinc finger protein 407 isoform 1 [Homo sapiens]	522
134133288	2761	0.00524	0.00726106	EISVsCTIGNVDTVLK	1756.83	187.87	3	16	phosphorylation of S:5	2C	247.36	zinc finger protein 407 isoform 1 [Homo sapiens]	523
134133288	2850	0.01156	0.0489779	EISVsCTIGNVDTVLK	1756.83	187.87	3	16	phosphorylation of S:5	2C	247.36	zinc finger protein 407 isoform 1 [Homo sapiens]	525
134133288	2887	0.01894	0.184502	EISVSCtIGNVDTVLK	1756.83	-392.6	3	16	phosphorylation of T:7	2C	247.36	zinc finger protein 407 isoform 1 [Homo sapiens]	525
134133288	3300	0.00779	0.0155955	EISVSCtIGNVDTVLK	1756.83	187.87	3	16	phosphorylation of T:7	2C	247.36	zinc finger protein 407 isoform 1 [Homo sapiens]	527
134133288	2858	0.00263	0.00242103	EISVSCtIGNVDTVLK	1756.83	187.87	3	16	phosphorylation of T:7	2C	247.36	zinc finger protein 407 isoform 1 [Homo sapiens]	528
134133288	2801	0.01438	0.0822243	EISVSCtIGNVDTVLK	1756.83	153.71	3	16	phosphorylation of T:7	2C	247.36	zinc finger protein 407 isoform 1 [Homo sapiens]	528
134133288	2711	0.00832	0.0185353	EISVSCtIGNVDTVLK	1756.83	187.87	3	16	phosphorylation of T:7	2C	247.36	zinc finger protein 407 isoform 1 [Homo sapiens]	529
4501881	2830	0.00277	0.00273527	EITALAPSTMK	1160.61	353.39	2	11	None	2C	42.05	actin, alpha skeletal muscle [Homo sapiens]	519
4501881	2803	0.01787	0.144212	EITALAPSTMK	1160.61	387.88	2	11	None	2C	42.05	actin, alpha skeletal muscle [Homo sapiens]	519
4501881	2742	0	3.50752e-06	EITALAPSTMK	1160.61	318.9	2	11	None	2C	42.05	actin, alpha skeletal muscle [Homo sapiens]	520
4501881	2646	0	1.69044e-06	EITALAPSTMK	1160.61	318.9	2	11	None	2C	42.05	actin, alpha skeletal muscle [Homo sapiens]	521
4501881	2644	0.01413	0.0794328	EITALAPSTMK	1160.61	353.39	2	11	None	2C	42.05	actin, alpha skeletal muscle [Homo sapiens]	521
4501881	2834	0	4.4157e-06	EITALAPSTMK	1160.61	387.88	2	11	None	2C	42.05	actin, alpha skeletal muscle [Homo sapiens]	522
4501881	2876	0	8.97429e-07	EITALAPSTMK	1160.61	387.88	2	11	None	2C	42.05	actin, alpha skeletal muscle [Homo sapiens]	524
4501881	2753	0.00277	0.00252348	EITALAPSTMK	1160.61	387.88	2	11	None	2C	42.05	actin, alpha skeletal muscle [Homo sapiens]	525
4501881	3208	0	2.68534e-06	EITALAPSTMK	1160.61	387.88	2	11	None	2C	42.05	actin, alpha skeletal muscle [Homo sapiens]	527
4501881	3243	0.00428	0.00566239	EITALAPSTMK	1160.61	318.9	2	11	None	2C	42.05	actin, alpha skeletal muscle [Homo sapiens]	527
4501881	2704	0.01534	0.0972747	EITALAPSTMK	1160.61	387.88	2	11	None	2C	42.05	actin, alpha skeletal muscle [Homo sapiens]	528
4501881	2612	0	1.07895e-07	EITALAPSTMK	1160.61	353.39	2	11	None	2C	42.05	actin, alpha skeletal muscle [Homo sapiens]	529
4501881	2581	0	6.51628e-06	EITALAPSTMK	1160.61	387.88	2	11	None	2C	42.05	actin, alpha skeletal muscle [Homo sapiens]	529
4501881	2771	0	0.000100693	EITALAPSTMK	1160.61	318.9	2	11	None	2C	42.05	actin, alpha skeletal muscle [Homo sapiens]	530
4507729	3087	0	1.04713e-09	EIVHIQAGQcGNQIGAK	1889.94	254.04	3	17	NEM C:10	2C	49.91	tubulin beta-2A chain [Homo sapiens]	519
4507729	3072	0	2.45471e-09	EIVHIQAGQcGNQIGAK	1889.94	190.52	3	17	NEM C:10	2C	49.91	tubulin beta-2A chain [Homo sapiens]	522
4507729	3030	0	1.91867e-11	EIVHIQAGQcGNQIGAK	1889.94	190.52	3	17	NEM C:10	2C	49.91	tubulin beta-2A chain [Homo sapiens]	526
4507729	2638	0.01213	0.0570164	EIVHIQAGQcGNQIGAK	1821.91	301.97	3	17	carbamidomethyl C:10	2C	49.91	tubulin beta-2A chain [Homo sapiens]	526
4507729	3469	0.01109	0.0403645	EIVHIQAGQcGNQIGAK	1889.94	222.28	3	17	NEM C:10	2C	49.91	tubulin beta-2A chain [Homo sapiens]	527
4507729	2593	0.02982	0.665273	EIVHIQAGQcGNQIGAK	1821.91	269.02	3	17	carbamidomethyl C:10	2C	49.91	tubulin beta-2A chain [Homo sapiens]	530
10835143	3780	0	7.04693e-11	EIYcPAPPQIDNGIIQGER	2169.05	115.27	2	19	carbamidomethyl C:4	2C	41.4	complement decay-accelerating factor isoform 1 preproprotein [Homo sapiens]	522
10835143	3872	0	8.3946e-11	EIYcPAPPQIDNGIIQGER	2169.05	115.27	2	19	carbamidomethyl C:4	2C	41.4	complement decay-accelerating factor isoform 1 preproprotein [Homo sapiens]	524
50592994	3886	0	1.1749e-05	EKLEATINELV	1257.68	254.5	2	11	None	2C	11.74	thioredoxin [Homo sapiens]	519
50592994	3853	0	1.89234e-05	EKLEATINELV	1257.68	254.5	2	11	None	2C	11.74	thioredoxin [Homo sapiens]	519
50592994	3919	0.00032	0.00018239	EKLEATINELV	1257.68	318.15	2	11	None	2C	11.74	thioredoxin [Homo sapiens]	519
50592994	3682	0	4.76431e-06	EKLEATINELV	1257.68	254.5	2	11	None	2C	11.74	thioredoxin [Homo sapiens]	521
50592994	3740	0	1.76604e-05	EKLEATINELV	1257.68	254.5	2	11	None	2C	11.74	thioredoxin [Homo sapiens]	521
50592994	3711	0	2.38232e-05	EKLEATINELV	1257.68	222.68	2	11	None	2C	11.74	thioredoxin [Homo sapiens]	521
50592994	3835	0.00832	0.017338	EKLEATINELV	1257.68	286.32	2	11	None	2C	11.74	thioredoxin [Homo sapiens]	522
50592994	3714	0	3.06196e-06	EKLEATINELV	1257.68	254.5	2	11	None	2C	11.74	thioredoxin [Homo sapiens]	523
50592994	3776	0	2.10378e-05	EKLEATINELV	1257.68	286.32	2	11	None	2C	11.74	thioredoxin [Homo sapiens]	523
50592994	3743	0	2.14289e-05	EKLEATINELV	1257.68	95.42	2	11	None	2C	11.74	thioredoxin [Homo sapiens]	523
50592994	3681	0.01014	0.0280543	EKLEATINELV	1257.68	254.5	2	11	None	2C	11.74	thioredoxin [Homo sapiens]	523
50592994	3927	0	1.90985e-05	EKLEATINELV	1257.68	222.68	2	11	None	2C	11.74	thioredoxin [Homo sapiens]	524
50592994	3932	0.00091	0.000599791	EKLEATINELV	1257.68	159.05	2	11	None	2C	11.74	thioredoxin [Homo sapiens]	524
50592994	3873	0	1.02802e-06	EKLEATINELV	1257.68	286.32	2	11	None	2C	11.74	thioredoxin [Homo sapiens]	525
50592994	3840	0	7.46449e-06	EKLEATINELV	1257.68	254.5	2	11	None	2C	11.74	thioredoxin [Homo sapiens]	525
50592994	3805	0.00016	0.000134896	EKLEATINELV	1257.68	286.32	2	11	None	2C	11.74	thioredoxin [Homo sapiens]	525
50592994	3906	0.00016	0.000153109	EKLEATINELV	1257.68	286.32	2	11	None	2C	11.74	thioredoxin [Homo sapiens]	525
50592994	4360	0	1.45881e-06	EKLEATINELV	1257.68	254.5	2	11	None	2C	11.74	thioredoxin [Homo sapiens]	527
50592994	4396	0	2.13304e-05	EKLEATINELV	1257.68	349.97	2	11	None	2C	11.74	thioredoxin [Homo sapiens]	527
50592994	4365	0	0.000115345	EKLEATINELV	1257.68	286.32	2	11	None	2C	11.74	thioredoxin [Homo sapiens]	527
50592994	3736	0.00016	0.000139637	EKLEATINELV	1257.68	286.32	2	11	None	2C	11.74	thioredoxin [Homo sapiens]	529
50592994	3633	0.00016	0.000143549	EKLEATINELV	1257.68	254.5	2	11	None	2C	11.74	thioredoxin [Homo sapiens]	529
50592994	3699	0.00016	0.000144544	EKLEATINELV	1257.68	318.15	2	11	None	2C	11.74	thioredoxin [Homo sapiens]	529
50592994	3666	0.00032	0.000222844	EKLEATINELV	1257.68	254.5	2	11	None	2C	11.74	thioredoxin [Homo sapiens]	529
50592994	3873	0.00289	0.0034914	EKLEATINELV	1257.68	318.15	2	11	None	2C	11.74	thioredoxin [Homo sapiens]	530
304376266	4154	0	6.5013e-08	ELLAWDPPQELQADAAR	1921.95	161.32	2	17	None	2C	64.6	putative serine protease 56 [Homo sapiens]	520
304376266	4398	0	3.72392e-300	ELLAWDPPQELQADAAR	1921.95	161.32	2	17	None	2C	64.6	putative serine protease 56 [Homo sapiens]	524
304376266	4253	0	4.52898e-14	ELLAWDPPQELQADAAR	1921.95	244.6	2	17	None	2C	64.6	putative serine protease 56 [Homo sapiens]	526
21361657	4781	0	6.91831e-09	ELSDFISYLQR	1369.69	270.21	2	11	None	2C	56.78	protein disulfide-isomerase A3 precursor [Homo sapiens]	519
21361657	4537	0	1.28825e-08	ELSDFISYLQR	1369.69	240.99	2	11	None	2C	56.78	protein disulfide-isomerase A3 precursor [Homo sapiens]	520
21361657	4547	0	5.97035e-08	ELSDFISYLQR	1369.69	240.99	2	11	None	2C	56.78	protein disulfide-isomerase A3 precursor [Homo sapiens]	521
21361657	4691	0	3.4914e-09	ELSDFISYLQR	1369.69	299.43	2	11	None	2C	56.78	protein disulfide-isomerase A3 precursor [Homo sapiens]	522
21361657	4662	0	8.43335e-09	ELSDFISYLQR	1369.69	270.21	2	11	None	2C	56.78	protein disulfide-isomerase A3 precursor [Homo sapiens]	522
21361657	4814	0	3.41193e-09	ELSDFISYLQR	1369.69	211.77	2	11	None	2C	56.78	protein disulfide-isomerase A3 precursor [Homo sapiens]	524
21361657	4785	0	4.1783e-09	ELSDFISYLQR	1369.69	211.77	2	11	None	2C	56.78	protein disulfide-isomerase A3 precursor [Homo sapiens]	524
21361657	5399	0.00149	0.000952796	ELSDFISYLQR	1369.69	270.21	2	11	None	2C	56.78	protein disulfide-isomerase A3 precursor [Homo sapiens]	527
21361657	4548	0	5.57186e-09	ELSDFISYLQR	1369.69	270.21	2	11	None	2C	56.78	protein disulfide-isomerase A3 precursor [Homo sapiens]	528
21361657	4824	0	6.08135e-09	ELSDFISYLQR	1369.69	270.21	2	11	None	2C	56.78	protein disulfide-isomerase A3 precursor [Homo sapiens]	530
21361657	4793	0	2.63633e-06	ELSDFISYLQR	1369.69	270.21	2	11	None	2C	56.78	protein disulfide-isomerase A3 precursor [Homo sapiens]	530
9256618	4500	0.01312	0.069024	EmLLKISEItMPGKIFPLK	2283.2	245.33	3	19	oxidation of M:2 ,phosphorylation of T:10	2C	87.35	protocadherin beta-6 precursor [Homo sapiens]	525
4757900	3290	0	3.11172e-05	EQFLDGDGWTSR	1409.62	241.26	2	12	None	2C	48.14	calreticulin precursor [Homo sapiens]	520
4757900	3270	0	4.02717e-05	EQFLDGDGWTSR	1409.62	212.87	2	12	None	2C	48.14	calreticulin precursor [Homo sapiens]	520
4757900	3306	0	1.69434e-05	EQFLDGDGWTSR	1409.62	184.48	2	12	None	2C	48.14	calreticulin precursor [Homo sapiens]	521
4757900	3389	0	0.000122744	EQFLDGDGWTSR	1409.62	184.48	2	12	None	2C	48.14	calreticulin precursor [Homo sapiens]	522
4757900	3479	0	1.35207e-05	EQFLDGDGWTSR	1409.62	99.33	2	12	None	2C	48.14	calreticulin precursor [Homo sapiens]	524
4757900	3402	0	1.72187e-06	EQFLDGDGWTSR	1409.62	212.87	2	12	None	2C	48.14	calreticulin precursor [Homo sapiens]	525
4757900	3340	0.01276	0.0659174	EQFLDGDGWTSR	1409.62	241.26	2	12	None	2C	48.14	calreticulin precursor [Homo sapiens]	526
4757900	3300	0	6.68344e-05	EQFLDGDGWTSR	1409.62	156.09	2	12	None	2C	48.14	calreticulin precursor [Homo sapiens]	528
4757900	3298	0.01014	0.0274157	EQFLDGDGWTSR	1409.62	184.48	2	12	None	2C	48.14	calreticulin precursor [Homo sapiens]	528
4757900	3352	0	8.66962e-06	EQFLDGDGWTSR	1409.62	184.48	2	12	None	2C	48.14	calreticulin precursor [Homo sapiens]	530
48255889	2660	0	1.27057e-11	ERESLQQMAEVTR	1575.77	336.46	3	13	None	2C	59.42	glucosidase 2 subunit beta isoform 1 [Homo sapiens]	520
48255889	2740	0	1.1749e-11	ERESLQQMAEVTR	1575.77	336.46	3	13	None	2C	59.42	glucosidase 2 subunit beta isoform 1 [Homo sapiens]	522
48255889	2786	0	1.20504e-12	ERESLQQMAEVTR	1575.77	336.46	3	13	None	2C	59.42	glucosidase 2 subunit beta isoform 1 [Homo sapiens]	524
48255889	2691	0	2.40991e-13	ERESLQQMAEVTR	1575.77	336.46	3	13	None	2C	59.42	glucosidase 2 subunit beta isoform 1 [Homo sapiens]	526
48255889	2690	0	2.1928e-13	ERESLQQMAEVTR	1575.77	412.67	3	13	None	2C	59.42	glucosidase 2 subunit beta isoform 1 [Homo sapiens]	530
149274655	6814	0.02576	0.468813	ERPHmLNLSGTDssGVLRPRQNR	2795.27	-67.97	3	23	oxidation of M:5 ,phosphorylation of S:13 ,phosphorylation of S:14	2C	133.23	rho GTPase-activating protein SYDE2 [Homo sapiens]	520
88853069	2640	0.01985	0.222331	ERVYFFK	987.52	240.05	2	7	None	2C	54.31	vitronectin precursor [Homo sapiens]	528
33457348	2975	0	1.24451e-07	ESDVPLKTEEFEVTK	1749.87	222.92	3	15	None	2C	18.8	hypothetical protein LOC56005 precursor [Homo sapiens]	520
33457348	2995	0	1.34896e-06	ESDVPLKTEEFEVTK	1749.87	291.54	3	15	None	2C	18.8	hypothetical protein LOC56005 precursor [Homo sapiens]	520
33457348	3061	0	8.09096e-06	ESDVPLKTEEFEVTK	1749.87	291.54	3	15	None	2C	18.8	hypothetical protein LOC56005 precursor [Homo sapiens]	522
33457348	3094	0	9.46237e-05	ESDVPLKTEEFEVTK	1749.87	463.11	3	15	None	2C	18.8	hypothetical protein LOC56005 precursor [Homo sapiens]	522
33457348	3151	0.0025	0.00224905	ESDVPLKTEEFEVTK	1749.87	325.84	3	15	None	2C	18.8	hypothetical protein LOC56005 precursor [Homo sapiens]	524
33457348	3054	0	4.44631e-07	ESDVPLKTEEFEVTK	1749.87	325.84	3	15	None	2C	18.8	hypothetical protein LOC56005 precursor [Homo sapiens]	526
33457348	3019	0.00032	0.000230675	ESDVPLKTEEFEVTK	1749.87	325.84	3	15	None	2C	18.8	hypothetical protein LOC56005 precursor [Homo sapiens]	526
33457348	3022	0	1.71791e-07	ESDVPLKTEEFEVTK	1749.87	428.79	3	15	None	2C	18.8	hypothetical protein LOC56005 precursor [Homo sapiens]	530
5031635	4678	0	5.71479e-08	ESKKEDLVFIFWAPESAPLK	2333.23	312.97	3	20	None	2C	18.5	cofilin-1 [Homo sapiens]	525
48255889	3083	0	7.4817e-07	ESLQQMAEVTR	1290.62	232.5	2	11	None	2C	59.42	glucosidase 2 subunit beta isoform 1 [Homo sapiens]	519
48255889	3058	0	1.54525e-05	ESLQQMAEVTR	1290.62	232.5	2	11	None	2C	59.42	glucosidase 2 subunit beta isoform 1 [Homo sapiens]	519
48255889	2949	0	1.44212e-06	ESLQQMAEVTR	1290.62	232.5	2	11	None	2C	59.42	glucosidase 2 subunit beta isoform 1 [Homo sapiens]	520
48255889	2973	0	4.14e-06	ESLQQMAEVTR	1290.62	232.5	2	11	None	2C	59.42	glucosidase 2 subunit beta isoform 1 [Homo sapiens]	520
48255889	2929	0	1.42561e-05	ESLQQMAEVTR	1290.62	201.49	2	11	None	2C	59.42	glucosidase 2 subunit beta isoform 1 [Homo sapiens]	520
48255889	2915	0	5.48277e-07	ESLQQMAEVTR	1290.62	232.5	2	11	None	2C	59.42	glucosidase 2 subunit beta isoform 1 [Homo sapiens]	521
48255889	2884	0	1.71396e-05	ESLQQMAEVTR	1290.62	232.5	2	11	None	2C	59.42	glucosidase 2 subunit beta isoform 1 [Homo sapiens]	521
48255889	3059	0	2.01372e-06	ESLQQMAEVTR	1290.62	232.5	2	11	None	2C	59.42	glucosidase 2 subunit beta isoform 1 [Homo sapiens]	522
48255889	3037	0	2.79254e-06	ESLQQMAEVTR	1290.62	232.5	2	11	None	2C	59.42	glucosidase 2 subunit beta isoform 1 [Homo sapiens]	522
48255889	2900	0	9.68278e-06	ESLQQMAEVTR	1290.62	232.5	2	11	None	2C	59.42	glucosidase 2 subunit beta isoform 1 [Homo sapiens]	523
48255889	3094	0	2.09411e-06	ESLQQMAEVTR	1290.62	232.5	2	11	None	2C	59.42	glucosidase 2 subunit beta isoform 1 [Homo sapiens]	524
48255889	3127	0	1.30918e-05	ESLQQMAEVTR	1290.62	232.5	2	11	None	2C	59.42	glucosidase 2 subunit beta isoform 1 [Homo sapiens]	524
48255889	2982	0	6.25173e-06	ESLQQMAEVTR	1290.62	232.5	2	11	None	2C	59.42	glucosidase 2 subunit beta isoform 1 [Homo sapiens]	525
48255889	3015	0	3.3037e-05	ESLQQMAEVTR	1290.62	294.52	2	11	None	2C	59.42	glucosidase 2 subunit beta isoform 1 [Homo sapiens]	525
48255889	2995	0	3.90841e-06	ESLQQMAEVTR	1290.62	263.51	2	11	None	2C	59.42	glucosidase 2 subunit beta isoform 1 [Homo sapiens]	526
48255889	2973	0	4.69894e-05	ESLQQMAEVTR	1290.62	263.51	2	11	None	2C	59.42	glucosidase 2 subunit beta isoform 1 [Homo sapiens]	526
48255889	3028	0	0.000104472	ESLQQMAEVTR	1290.62	263.51	2	11	None	2C	59.42	glucosidase 2 subunit beta isoform 1 [Homo sapiens]	526
48255889	3474	0	7.17794e-07	ESLQQMAEVTR	1290.62	263.51	2	11	None	2C	59.42	glucosidase 2 subunit beta isoform 1 [Homo sapiens]	527
48255889	3441	0.01023	0.031989	ESLQQMAEVTR	1290.62	232.5	2	11	None	2C	59.42	glucosidase 2 subunit beta isoform 1 [Homo sapiens]	527
48255889	2951	0	7.81628e-07	ESLQQMAEVTR	1290.62	232.5	2	11	None	2C	59.42	glucosidase 2 subunit beta isoform 1 [Homo sapiens]	528
48255889	2929	0	2.0893e-05	ESLQQMAEVTR	1290.62	232.5	2	11	None	2C	59.42	glucosidase 2 subunit beta isoform 1 [Homo sapiens]	528
48255889	2863	0	7.01455e-07	ESLQQMAEVTR	1290.62	263.51	2	11	None	2C	59.42	glucosidase 2 subunit beta isoform 1 [Homo sapiens]	529
48255889	2830	0	1.11173e-06	ESLQQMAEVTR	1290.62	232.5	2	11	None	2C	59.42	glucosidase 2 subunit beta isoform 1 [Homo sapiens]	529
48255889	3007	0	1.57761e-06	ESLQQMAEVTR	1290.62	294.52	2	11	None	2C	59.42	glucosidase 2 subunit beta isoform 1 [Homo sapiens]	530
48255889	2985	0	2.95121e-06	ESLQQMAEVTR	1290.62	294.52	2	11	None	2C	59.42	glucosidase 2 subunit beta isoform 1 [Homo sapiens]	530
48255889	2965	0.00046	0.000341979	ESLQQMAEVTR	1290.62	263.51	2	11	None	2C	59.42	glucosidase 2 subunit beta isoform 1 [Homo sapiens]	530
4507149	2823	0	4.53942e-06	ESNGPVKVWGSIK	1399.74	157.2	2	13	None	2C	15.94	superoxide dismutase [Cu-Zn] [Homo sapiens]	519
4507149	2841	0.00277	0.00279254	ESNGPVKVWGSIK	1399.74	257.26	3	13	None	2C	15.94	superoxide dismutase [Cu-Zn] [Homo sapiens]	519
4507149	2788	0	9.977e-07	ESNGPVKVWGSIK	1399.74	157.2	2	13	None	2C	15.94	superoxide dismutase [Cu-Zn] [Homo sapiens]	520
4507149	2762	0.01085	0.0383707	ESNGPVKVWGSIK	1399.74	300.15	3	13	None	2C	15.94	superoxide dismutase [Cu-Zn] [Homo sapiens]	520
4507149	2784	0.01132	0.0444631	ESNGPVKVWGSIK	1399.74	257.26	3	13	None	2C	15.94	superoxide dismutase [Cu-Zn] [Homo sapiens]	520
4507149	2792	0.02678	0.529663	ESNGPVKVWGSIK	1399.74	300.15	3	13	None	2C	15.94	superoxide dismutase [Cu-Zn] [Homo sapiens]	520
4507149	2653	0	1.33045e-06	ESNGPVKVWGSIK	1399.74	157.2	2	13	None	2C	15.94	superoxide dismutase [Cu-Zn] [Homo sapiens]	521
4507149	2648	0.00046	0.000353997	ESNGPVKVWGSIK	1399.74	128.61	2	13	None	2C	15.94	superoxide dismutase [Cu-Zn] [Homo sapiens]	521
4507149	2692	0.0025	0.00226986	ESNGPVKVWGSIK	1399.74	157.2	2	13	None	2C	15.94	superoxide dismutase [Cu-Zn] [Homo sapiens]	521
4507149	2662	0.00524	0.00739605	ESNGPVKVWGSIK	1399.74	300.15	3	13	None	2C	15.94	superoxide dismutase [Cu-Zn] [Homo sapiens]	521
4507149	2852	0	5.83445e-06	ESNGPVKVWGSIK	1399.74	128.61	2	13	None	2C	15.94	superoxide dismutase [Cu-Zn] [Homo sapiens]	522
4507149	2876	0	9.63829e-06	ESNGPVKVWGSIK	1399.74	128.61	2	13	None	2C	15.94	superoxide dismutase [Cu-Zn] [Homo sapiens]	522
4507149	2896	0.01072	0.0375837	ESNGPVKVWGSIK	1399.74	300.15	3	13	None	2C	15.94	superoxide dismutase [Cu-Zn] [Homo sapiens]	522
4507149	2872	0.01121	0.0429536	ESNGPVKVWGSIK	1399.74	300.15	3	13	None	2C	15.94	superoxide dismutase [Cu-Zn] [Homo sapiens]	522
4507149	2839	0.02737	0.564937	ESNGPVKVWGSIK	1399.74	214.37	3	13	None	2C	15.94	superoxide dismutase [Cu-Zn] [Homo sapiens]	522
4507149	2671	0	2.1677e-06	ESNGPVKVWGSIK	1399.74	128.61	2	13	None	2C	15.94	superoxide dismutase [Cu-Zn] [Homo sapiens]	523
4507149	2706	0.00032	0.000180717	ESNGPVKVWGSIK	1399.74	157.2	2	13	None	2C	15.94	superoxide dismutase [Cu-Zn] [Homo sapiens]	523
4507149	2687	0.01121	0.0435512	ESNGPVKVWGSIK	1399.74	300.15	3	13	None	2C	15.94	superoxide dismutase [Cu-Zn] [Homo sapiens]	523
4507149	2902	0	2.61818e-06	ESNGPVKVWGSIK	1399.74	157.2	2	13	None	2C	15.94	superoxide dismutase [Cu-Zn] [Homo sapiens]	524
4507149	2929	0	4.81948e-05	ESNGPVKVWGSIK	1399.74	157.2	2	13	None	2C	15.94	superoxide dismutase [Cu-Zn] [Homo sapiens]	524
4507149	2874	0.01484	0.094189	ESNGPVKVWGSIK	1399.74	343.04	3	13	None	2C	15.94	superoxide dismutase [Cu-Zn] [Homo sapiens]	524
4507149	2907	0.01825	0.155955	ESNGPVKVWGSIK	1399.74	257.26	3	13	None	2C	15.94	superoxide dismutase [Cu-Zn] [Homo sapiens]	524
4507149	2757	0	7.26106e-06	ESNGPVKVWGSIK	1399.74	185.78	2	13	None	2C	15.94	superoxide dismutase [Cu-Zn] [Homo sapiens]	525
4507149	2749	0.02092	0.276058	ESNGPVKVWGSIK	1399.74	343.04	3	13	None	2C	15.94	superoxide dismutase [Cu-Zn] [Homo sapiens]	525
4507149	2819	0	1.05682e-06	ESNGPVKVWGSIK	1399.74	185.78	2	13	None	2C	15.94	superoxide dismutase [Cu-Zn] [Homo sapiens]	526
4507149	2792	0	4.45656e-06	ESNGPVKVWGSIK	1399.74	185.78	2	13	None	2C	15.94	superoxide dismutase [Cu-Zn] [Homo sapiens]	526
4507149	2830	0.01109	0.0397192	ESNGPVKVWGSIK	1399.74	300.15	3	13	None	2C	15.94	superoxide dismutase [Cu-Zn] [Homo sapiens]	526
4507149	2797	0.01276	0.0648634	ESNGPVKVWGSIK	1399.74	300.15	3	13	None	2C	15.94	superoxide dismutase [Cu-Zn] [Homo sapiens]	526
4507149	3212	0	6.30957e-06	ESNGPVKVWGSIK	1399.74	157.2	2	13	None	2C	15.94	superoxide dismutase [Cu-Zn] [Homo sapiens]	527
4507149	3219	0.00302	0.00394457	ESNGPVKVWGSIK	1399.74	171.49	3	13	None	2C	15.94	superoxide dismutase [Cu-Zn] [Homo sapiens]	527
4507149	2722	0	1.1749e-06	ESNGPVKVWGSIK	1399.74	157.2	2	13	None	2C	15.94	superoxide dismutase [Cu-Zn] [Homo sapiens]	528
4507149	2748	0	3.25837e-06	ESNGPVKVWGSIK	1399.74	157.2	2	13	None	2C	15.94	superoxide dismutase [Cu-Zn] [Homo sapiens]	528
4507149	2742	0.00149	0.0009977	ESNGPVKVWGSIK	1399.74	257.26	3	13	None	2C	15.94	superoxide dismutase [Cu-Zn] [Homo sapiens]	528
4507149	2709	0.01658	0.11298	ESNGPVKVWGSIK	1399.74	214.37	3	13	None	2C	15.94	superoxide dismutase [Cu-Zn] [Homo sapiens]	528
4507149	2605	0	3.95367e-06	ESNGPVKVWGSIK	1399.74	185.78	2	13	None	2C	15.94	superoxide dismutase [Cu-Zn] [Homo sapiens]	529
4507149	2610	0.01023	0.0326588	ESNGPVKVWGSIK	1399.74	214.37	3	13	None	2C	15.94	superoxide dismutase [Cu-Zn] [Homo sapiens]	529
4507149	2789	0	6.32412e-06	ESNGPVKVWGSIK	1399.74	185.78	2	13	None	2C	15.94	superoxide dismutase [Cu-Zn] [Homo sapiens]	530
4507149	2798	0.01014	0.0295121	ESNGPVKVWGSIK	1399.74	343.04	3	13	None	2C	15.94	superoxide dismutase [Cu-Zn] [Homo sapiens]	530
4503615	4117	0.02146	0.295121	ESRKDmVVFLDGGQLGTLVGK	2264.18	-150.14	3	21	oxidation of M:6	2C	42.44	homeobox even-skipped homolog protein 1 [Homo sapiens]	529
304376266	4016	0	3.77572e-12	EVLFGVTSWGDGcGEPGKPGVYTR	2567.21	89.6	3	24	carbamidomethyl C:13	2C	64.6	putative serine protease 56 [Homo sapiens]	530
42794771	2330	0.01882	0.174181	EYVESQLQR	1150.56	312.99	2	9	None	2C	47.63	thioredoxin domain-containing protein 5 isoform 1 precursor [Homo sapiens]	520
42794771	2418	0.01213	0.057544	EYVESQLQR	1150.56	278.2	2	9	None	2C	47.63	thioredoxin domain-containing protein 5 isoform 1 precursor [Homo sapiens]	522
42794771	2416	0.00106	0.000662217	EYVESQLQR	1150.56	243.42	2	9	None	2C	47.63	thioredoxin domain-containing protein 5 isoform 1 precursor [Homo sapiens]	524
42794771	2354	0.01905	0.190985	EYVESQLQR	1150.56	208.64	2	9	None	2C	47.63	thioredoxin domain-containing protein 5 isoform 1 precursor [Homo sapiens]	526
4506407	3236	0.01034	0.0340408	FASENDLPEWK	1334.62	224.83	2	11	None	2C	23.31	ran-specific GTPase-activating protein [Homo sapiens]	521
4504919	2990	0	7.39605e-05	FASFIDKVR	1081.59	194.2	3	9	None	2C	53.7	keratin, type II cytoskeletal 8 [Homo sapiens]	519
4504919	3061	0.00032	0.000208449	FASFIDKVR	1081.59	194.2	3	9	None	2C	53.7	keratin, type II cytoskeletal 8 [Homo sapiens]	524
4504919	3030	0.00386	0.00535797	FASFIDKVR	1081.59	138.7	3	9	None	2C	53.7	keratin, type II cytoskeletal 8 [Homo sapiens]	524
4504919	2856	0.00164	0.00115878	FASFIDKVR	1081.59	27.74	3	9	None	2C	53.7	keratin, type II cytoskeletal 8 [Homo sapiens]	528
4504919	2887	0.02773	0.576766	FASFIDKVR	1081.59	194.2	3	9	None	2C	53.7	keratin, type II cytoskeletal 8 [Homo sapiens]	528
4758304	3151	0.00236	0.00161808	FDVSGYPTIK	1125.57	186.61	2	10	None	2C	72.93	protein disulfide-isomerase A4 precursor [Homo sapiens]	520
4758304	3331	0.00631	0.0111429	FDVSGYPTIK	1125.57	293.27	2	10	None	2C	72.93	protein disulfide-isomerase A4 precursor [Homo sapiens]	524
4758304	3157	0.00277	0.00306902	FDVSGYPTIK	1125.57	222.16	2	10	None	2C	72.93	protein disulfide-isomerase A4 precursor [Homo sapiens]	528
10863927	3302	0.00032	0.000213796	FEDENFILK	1153.57	216.77	2	9	None	2C	18.01	peptidyl-prolyl cis-trans isomerase A [Homo sapiens]	521
10863927	3300	0.01658	0.114551	FEDENFILK	1153.57	216.77	2	9	None	2C	18.01	peptidyl-prolyl cis-trans isomerase A [Homo sapiens]	523
10863927	3252	0.00032	0.000243781	FEDENFILK	1153.57	251.46	2	9	None	2C	18.01	peptidyl-prolyl cis-trans isomerase A [Homo sapiens]	529
10835165	2471	0	3.22107e-08	FEHcNFNDVTTR	1538.66	247.03	3	12	carbamidomethyl C:4	2C	14.18	CD59 glycoprotein preproprotein [Homo sapiens]	520
10835165	2508	0	2.74789e-09	FEHcNFNDVTTR	1538.66	247.03	3	12	carbamidomethyl C:4	2C	14.18	CD59 glycoprotein preproprotein [Homo sapiens]	526
5454090	3936	0	8.70964e-09	FFDEESYSLLR	1404.66	213.62	2	11	None	2C	19	translocon-associated protein subunit delta isoform 2 precursor [Homo sapiens]	523
5454090	3872	0	9.7499e-11	FFDEESYSLLR	1404.66	213.62	2	11	None	2C	19	translocon-associated protein subunit delta isoform 2 precursor [Homo sapiens]	528
5454090	4014	0	2.81838e-09	FFDEESYSLLR	1404.66	213.62	2	11	None	2C	19	translocon-associated protein subunit delta isoform 2 precursor [Homo sapiens]	530
112380628	5886	0	3.11172e-11	FFLQGIQLNTILPDARDPAFK	2403.3	-374.34	3	21	None	2C	44.88	lysosome-associated membrane glycoprotein 1 precursor [Homo sapiens]	520
112380628	5868	0.00032	0.000242661	FFLQGIQLNTILPDARDPAFK	2403.3	-349.4	3	21	None	2C	44.88	lysosome-associated membrane glycoprotein 1 precursor [Homo sapiens]	520
112380628	6079	0	6.59174e-09	FFLQGIQLNTILPDARDPAFK	2403.3	174.79	3	21	None	2C	44.88	lysosome-associated membrane glycoprotein 1 precursor [Homo sapiens]	524
112380628	5861	0	9.61612e-09	FFLQGIQLNTILPDARDPAFK	2403.3	199.77	3	21	None	2C	44.88	lysosome-associated membrane glycoprotein 1 precursor [Homo sapiens]	526
112380628	5852	0	9.52796e-05	FFLQGIQLNTILPDARDPAFK	2403.3	224.74	3	21	None	2C	44.88	lysosome-associated membrane glycoprotein 1 precursor [Homo sapiens]	527
38372919	2322	0.00988	0.026485	FFVSSSQGR	1013.49	325.71	2	9	None	2C	42.2	basigin isoform 1 precursor [Homo sapiens]	530
47132620	5162	0	3.56451e-17	FGGFGGPGGVGGLGGPGGFGPGGYPGGIHEVSVNQSLLQP	4091.06	48.89	3	40	None	2C	65.43	keratin, type II cytoskeletal 2 epidermal [Homo sapiens]	519
47132620	5203	0	1.55239e-15	FGGFGGPGGVGGLGGPGGFGPGGYPGGIHEVSVNQSLLQP	4091.06	34.22	3	40	None	2C	65.43	keratin, type II cytoskeletal 2 epidermal [Homo sapiens]	519
47132620	5155	0	5.19996e-06	FGGFGGPGGVGGLGGPGGFGPGGYPGGIHEVSVNQSLLQP	5113.6	93.88	4	40	None	2C	65.43	keratin, type II cytoskeletal 2 epidermal [Homo sapiens]	519
47132620	4936	0	1.67494e-11	FGGFGGPGGVGGLGGPGGFGPGGYPGGIHEVSVNQSLLQP	4091.06	-53.77	3	40	None	2C	65.43	keratin, type II cytoskeletal 2 epidermal [Homo sapiens]	521
47132620	5100	0	1.72584e-14	FGGFGGPGGVGGLGGPGGFGPGGYPGGIHEVSVNQSLLQP	4091.06	-83.1	3	40	None	2C	65.43	keratin, type II cytoskeletal 2 epidermal [Homo sapiens]	522
47132620	5089	0	4.42588e-06	FGGFGGPGGVGGLGGPGGFGPGGYPGGIHEVSVNQSLLQP	5113.6	46.94	4	40	None	2C	65.43	keratin, type II cytoskeletal 2 epidermal [Homo sapiens]	522
47132620	5054	0	1.58855e-17	FGGFGGPGGVGGLGGPGGFGPGGYPGGIHEVSVNQSLLQP	4091.06	107.56	3	40	None	2C	65.43	keratin, type II cytoskeletal 2 epidermal [Homo sapiens]	523
47132620	5771	0	1.49624e-16	FGGFGGPGGVGGLGGPGGFGPGGYPGGIHEVSVNQSLLQP	4091.06	-9.78	3	40	None	2C	65.43	keratin, type II cytoskeletal 2 epidermal [Homo sapiens]	524
47132620	5797	0	4.77529e-16	FGGFGGPGGVGGLGGPGGFGPGGYPGGIHEVSVNQSLLQP	4091.06	4.89	3	40	None	2C	65.43	keratin, type II cytoskeletal 2 epidermal [Homo sapiens]	524
47132620	5195	0	2.35505e-15	FGGFGGPGGVGGLGGPGGFGPGGYPGGIHEVSVNQSLLQP	4091.06	92.89	3	40	None	2C	65.43	keratin, type II cytoskeletal 2 epidermal [Homo sapiens]	524
47132620	5173	0	1.90985e-14	FGGFGGPGGVGGLGGPGGFGPGGYPGGIHEVSVNQSLLQP	4091.06	4.89	3	40	None	2C	65.43	keratin, type II cytoskeletal 2 epidermal [Homo sapiens]	524
47132620	5828	0	1.31522e-13	FGGFGGPGGVGGLGGPGGFGPGGYPGGIHEVSVNQSLLQP	4091.06	48.89	3	40	None	2C	65.43	keratin, type II cytoskeletal 2 epidermal [Homo sapiens]	524
47132620	5175	0	2.77332e-08	FGGFGGPGGVGGLGGPGGFGPGGYPGGIHEVSVNQSLLQP	4091.06	4.89	4	40	None	2C	65.43	keratin, type II cytoskeletal 2 epidermal [Homo sapiens]	524
47132620	5179	0	3.65595e-06	FGGFGGPGGVGGLGGPGGFGPGGYPGGIHEVSVNQSLLQP	5113.6	31.29	4	40	None	2C	65.43	keratin, type II cytoskeletal 2 epidermal [Homo sapiens]	524
47132620	5903	0	1.29122e-05	FGGFGGPGGVGGLGGPGGFGPGGYPGGIHEVSVNQSLLQP	5113.6	-62.57	4	40	None	2C	65.43	keratin, type II cytoskeletal 2 epidermal [Homo sapiens]	524
47132620	5193	0	2.38781e-17	FGGFGGPGGVGGLGGPGGFGPGGYPGGIHEVSVNQSLLQP	4091.06	92.89	3	40	None	2C	65.43	keratin, type II cytoskeletal 2 epidermal [Homo sapiens]	525
47132620	5757	0	3.39625e-18	FGGFGGPGGVGGLGGPGGFGPGGYPGGIHEVSVNQSLLQP	4091.06	107.56	3	40	None	2C	65.43	keratin, type II cytoskeletal 2 epidermal [Homo sapiens]	527
47132620	5718	0	6.06736e-16	FGGFGGPGGVGGLGGPGGFGPGGYPGGIHEVSVNQSLLQP	4091.06	63.56	3	40	None	2C	65.43	keratin, type II cytoskeletal 2 epidermal [Homo sapiens]	527
47132620	4942	0	1.46218e-17	FGGFGGPGGVGGLGGPGGFGPGGYPGGIHEVSVNQSLLQP	4091.06	63.56	3	40	None	2C	65.43	keratin, type II cytoskeletal 2 epidermal [Homo sapiens]	528
47132620	4970	0	4.87528e-16	FGGFGGPGGVGGLGGPGGFGPGGYPGGIHEVSVNQSLLQP	4091.06	48.89	3	40	None	2C	65.43	keratin, type II cytoskeletal 2 epidermal [Homo sapiens]	528
47132620	4953	0.00329	0.00480839	FGGFGGPGGVGGLGGPGGFGPGGYPGGIHEVSVNQSLLQP	5113.6	46.94	4	40	None	2C	65.43	keratin, type II cytoskeletal 2 epidermal [Homo sapiens]	528
33286418	6743	0	7.8886e-14	FGVEQDVDMVFASFIR	1858.89	112.98	2	16	None	2C	57.94	pyruvate kinase isozymes M1/M2 isoform a [Homo sapiens]	519
4758638	5032	0	1.66725e-16	FHDFLGDSWGILFSHPR	2029.98	118.24	3	17	None	2C	25.03	peroxiredoxin-6 [Homo sapiens]	522
10835063	2425	0.02092	0.258821	FINYVK	782.43	296.6	2	6	None	2C	32.57	nucleophosmin isoform 1 [Homo sapiens]	519
10835063	2445	0.02092	0.279254	FINYVK	782.43	245.45	2	6	None	2C	32.57	nucleophosmin isoform 1 [Homo sapiens]	519
10835063	2257	0.01975	0.220293	FINYVK	782.43	245.45	2	6	None	2C	32.57	nucleophosmin isoform 1 [Homo sapiens]	521
10835063	2281	0.02056	0.25293	FINYVK	782.43	296.6	2	6	None	2C	32.57	nucleophosmin isoform 1 [Homo sapiens]	521
10835063	2237	0.02056	0.253513	FINYVK	782.43	296.6	2	6	None	2C	32.57	nucleophosmin isoform 1 [Homo sapiens]	521
10835063	2286	0.02092	0.260016	FINYVK	782.43	296.6	2	6	None	2C	32.57	nucleophosmin isoform 1 [Homo sapiens]	523
10835063	2306	0.02098	0.285102	FINYVK	782.43	245.45	2	6	None	2C	32.57	nucleophosmin isoform 1 [Homo sapiens]	523
10835063	2344	0.02146	0.294442	FINYVK	782.43	296.6	2	6	None	2C	32.57	nucleophosmin isoform 1 [Homo sapiens]	525
10835063	2889	0.02034	0.239332	FINYVK	782.43	245.45	2	6	None	2C	32.57	nucleophosmin isoform 1 [Homo sapiens]	527
10835063	2209	0.02092	0.260016	FINYVK	782.43	398.92	2	6	None	2C	32.57	nucleophosmin isoform 1 [Homo sapiens]	529
10835063	2187	0.02157	0.295801	FINYVK	782.43	245.45	2	6	None	2C	32.57	nucleophosmin isoform 1 [Homo sapiens]	529
21361657	4442	0.00178	0.0012388	FIQENIFGIcPHMTEDNKDLIQGK	2914.4	82.36	4	24	NEM C:10	2C	56.78	protein disulfide-isomerase A3 precursor [Homo sapiens]	522
21361657	4548	0	3.62243e-06	FIQENIFGIcPHMTEDNKDLIQGK	2914.4	164.73	4	24	NEM C:10	2C	56.78	protein disulfide-isomerase A3 precursor [Homo sapiens]	524
21361657	4482	0	4.96592e-06	FIQENIFGIcPHMTEDNKDLIQGK	2914.4	247.11	4	24	NEM C:10	2C	56.78	protein disulfide-isomerase A3 precursor [Homo sapiens]	526
21361657	4365	0	4.52898e-05	FIQENIFGIcPHMTEDNKDLIQGK	2914.4	137.27	4	24	NEM C:10	2C	56.78	protein disulfide-isomerase A3 precursor [Homo sapiens]	528
21361657	5980	0	7.2277e-19	FISDKDASIVGFFDDSFSEAHSEFLK	2937.37	85.12	3	26	None	2C	56.78	protein disulfide-isomerase A3 precursor [Homo sapiens]	520
21361657	5963	0	5.3827e-06	FISDKDASIVGFFDDSFSEAHSEFLK	2937.37	248.58	4	26	None	2C	56.78	protein disulfide-isomerase A3 precursor [Homo sapiens]	520
21361657	5167	0	2.94442e-20	FISDKDASIVGFFDDSFSEAHSEFLK	2937.37	85.12	3	26	None	2C	56.78	protein disulfide-isomerase A3 precursor [Homo sapiens]	521
21361657	5170	0	2.2182e-07	FISDKDASIVGFFDDSFSEAHSEFLK	2937.37	194.09	4	26	None	2C	56.78	protein disulfide-isomerase A3 precursor [Homo sapiens]	521
21361657	6015	0	1.97242e-19	FISDKDASIVGFFDDSFSEAHSEFLK	2937.37	187.28	3	26	None	2C	56.78	protein disulfide-isomerase A3 precursor [Homo sapiens]	522
21361657	6042	0	3.41979e-09	FISDKDASIVGFFDDSFSEAHSEFLK	2937.37	303.08	4	26	None	2C	56.78	protein disulfide-isomerase A3 precursor [Homo sapiens]	522
21361657	6020	0	3.08319e-06	FISDKDASIVGFFDDSFSEAHSEFLK	2937.37	303.08	4	26	None	2C	56.78	protein disulfide-isomerase A3 precursor [Homo sapiens]	522
21361657	6207	0.00016	0.000167494	FISDKDASIVGFFDDSFSEAHSEFLK	2937.37	330.34	4	26	None	2C	56.78	protein disulfide-isomerase A3 precursor [Homo sapiens]	523
21361657	6226	0	8.89201e-12	FISDKDASIVGFFDDSFSEAHSEFLK	2937.37	125.98	3	26	None	2C	56.78	protein disulfide-isomerase A3 precursor [Homo sapiens]	524
21361657	6222	0	1.36773e-05	FISDKDASIVGFFDDSFSEAHSEFLK	2937.37	248.58	4	26	None	2C	56.78	protein disulfide-isomerase A3 precursor [Homo sapiens]	524
21361657	6270	0.00236	0.00159588	FISDKDASIVGFFDDSFSEAHSEFLK	2937.37	166.84	4	26	None	2C	56.78	protein disulfide-isomerase A3 precursor [Homo sapiens]	524
21361657	5437	0	1.0617e-07	FISDKDASIVGFFDDSFSEAHSEFLK	2937.37	303.08	4	26	None	2C	56.78	protein disulfide-isomerase A3 precursor [Homo sapiens]	525
21361657	6008	0	4.79733e-20	FISDKDASIVGFFDDSFSEAHSEFLK	2937.37	146.41	3	26	None	2C	56.78	protein disulfide-isomerase A3 precursor [Homo sapiens]	527
3336842	2381	0	6.88652e-10	FKDLGEEHFK	1248.61	152.19	3	10	None	2C	69.32	bovine serum albumin [Bos taurus]	519
3336842	2308	0	2.13796e-08	FKDLGEEHFK	1248.61	152.19	3	10	None	2C	69.32	bovine serum albumin [Bos taurus]	520
3336842	2374	0	3.1842e-10	FKDLGEEHFK	1248.61	152.19	3	10	None	2C	69.32	bovine serum albumin [Bos taurus]	522
3336842	2388	0	9.46237e-10	FKDLGEEHFK	1248.61	152.19	3	10	None	2C	69.32	bovine serum albumin [Bos taurus]	522
3336842	2368	0	1.11686e-09	FKDLGEEHFK	1248.61	152.19	3	10	None	2C	69.32	bovine serum albumin [Bos taurus]	524
3336842	2292	0	2.59418e-09	FKDLGEEHFK	1248.61	200.26	3	10	None	2C	69.32	bovine serum albumin [Bos taurus]	530
3336842	2270	0	6.39735e-09	FKDLGEEHFK	1248.61	200.26	3	10	None	2C	69.32	bovine serum albumin [Bos taurus]	530
47132620	2847	0	8.89201e-12	FLEQQNQVLQTK	1474.78	176.33	2	12	None	2C	65.43	keratin, type II cytoskeletal 2 epidermal [Homo sapiens]	519
47132620	2913	0	1.20226e-11	FLEQQNQVLQTK	1474.78	203.46	2	12	None	2C	65.43	keratin, type II cytoskeletal 2 epidermal [Homo sapiens]	519
47132620	2874	0	1.3213e-11	FLEQQNQVLQTK	1474.78	203.46	2	12	None	2C	65.43	keratin, type II cytoskeletal 2 epidermal [Homo sapiens]	519
47132620	2911	0	1.41254e-08	FLEQQNQVLQTK	1474.78	176.33	2	12	None	2C	65.43	keratin, type II cytoskeletal 2 epidermal [Homo sapiens]	519
47132620	2878	0.00371	0.00529663	FLEQQNQVLQTK	1474.78	176.33	2	12	None	2C	65.43	keratin, type II cytoskeletal 2 epidermal [Homo sapiens]	519
47132620	2773	0	3.38065e-12	FLEQQNQVLQTK	1474.78	203.46	2	12	None	2C	65.43	keratin, type II cytoskeletal 2 epidermal [Homo sapiens]	520
47132620	2751	0	1.2218e-11	FLEQQNQVLQTK	1474.78	176.33	2	12	None	2C	65.43	keratin, type II cytoskeletal 2 epidermal [Homo sapiens]	520
47132620	2810	0	2.07014e-11	FLEQQNQVLQTK	1474.78	203.46	2	12	None	2C	65.43	keratin, type II cytoskeletal 2 epidermal [Homo sapiens]	520
47132620	2717	0	9.33254e-12	FLEQQNQVLQTK	1474.78	176.33	2	12	None	2C	65.43	keratin, type II cytoskeletal 2 epidermal [Homo sapiens]	521
47132620	2684	0	1.21339e-11	FLEQQNQVLQTK	1474.78	149.2	2	12	None	2C	65.43	keratin, type II cytoskeletal 2 epidermal [Homo sapiens]	521
47132620	2843	0	9.59401e-12	FLEQQNQVLQTK	1474.78	149.2	2	12	None	2C	65.43	keratin, type II cytoskeletal 2 epidermal [Homo sapiens]	522
47132620	2874	0	1.20504e-11	FLEQQNQVLQTK	1474.78	176.33	2	12	None	2C	65.43	keratin, type II cytoskeletal 2 epidermal [Homo sapiens]	522
47132620	2711	0	6.10942e-12	FLEQQNQVLQTK	1474.78	176.33	2	12	None	2C	65.43	keratin, type II cytoskeletal 2 epidermal [Homo sapiens]	523
47132620	2742	0	1.35207e-11	FLEQQNQVLQTK	1474.78	176.33	2	12	None	2C	65.43	keratin, type II cytoskeletal 2 epidermal [Homo sapiens]	523
47132620	2887	0	3.70681e-12	FLEQQNQVLQTK	1474.78	149.2	2	12	None	2C	65.43	keratin, type II cytoskeletal 2 epidermal [Homo sapiens]	524
47132620	2920	0	4.18794e-12	FLEQQNQVLQTK	1474.78	176.33	2	12	None	2C	65.43	keratin, type II cytoskeletal 2 epidermal [Homo sapiens]	524
47132620	2918	0	9.4189e-11	FLEQQNQVLQTK	1474.78	176.33	2	12	None	2C	65.43	keratin, type II cytoskeletal 2 epidermal [Homo sapiens]	524
47132620	2832	0	1.41254e-10	FLEQQNQVLQTK	1474.78	203.46	2	12	None	2C	65.43	keratin, type II cytoskeletal 2 epidermal [Homo sapiens]	525
47132620	2797	0	1.75792e-10	FLEQQNQVLQTK	1474.78	230.6	2	12	None	2C	65.43	keratin, type II cytoskeletal 2 epidermal [Homo sapiens]	525
47132620	2799	0	7.63836e-12	FLEQQNQVLQTK	1474.78	203.46	2	12	None	2C	65.43	keratin, type II cytoskeletal 2 epidermal [Homo sapiens]	526
47132620	2803	0	7.8886e-12	FLEQQNQVLQTK	1474.78	230.6	2	12	None	2C	65.43	keratin, type II cytoskeletal 2 epidermal [Homo sapiens]	526
47132620	2838	0	4.31519e-07	FLEQQNQVLQTK	1474.78	203.46	2	12	None	2C	65.43	keratin, type II cytoskeletal 2 epidermal [Homo sapiens]	526
47132620	3238	0	6.29506e-12	FLEQQNQVLQTK	1474.78	176.33	2	12	None	2C	65.43	keratin, type II cytoskeletal 2 epidermal [Homo sapiens]	527
47132620	3263	0	9.44061e-12	FLEQQNQVLQTK	1474.78	203.46	2	12	None	2C	65.43	keratin, type II cytoskeletal 2 epidermal [Homo sapiens]	527
47132620	3232	0	6.03949e-09	FLEQQNQVLQTK	1474.78	176.33	2	12	None	2C	65.43	keratin, type II cytoskeletal 2 epidermal [Homo sapiens]	527
47132620	2720	0	2.77971e-12	FLEQQNQVLQTK	1474.78	176.33	2	12	None	2C	65.43	keratin, type II cytoskeletal 2 epidermal [Homo sapiens]	528
47132620	2775	0	1.74181e-11	FLEQQNQVLQTK	1474.78	176.33	2	12	None	2C	65.43	keratin, type II cytoskeletal 2 epidermal [Homo sapiens]	528
47132620	2744	0	3.94457e-10	FLEQQNQVLQTK	1474.78	176.33	2	12	None	2C	65.43	keratin, type II cytoskeletal 2 epidermal [Homo sapiens]	528
47132620	2816	0.00277	0.00279254	FLEQQNQVLQTK	1474.78	176.33	2	12	None	2C	65.43	keratin, type II cytoskeletal 2 epidermal [Homo sapiens]	528
47132620	2667	0	7.32825e-12	FLEQQNQVLQTK	1474.78	203.46	2	12	None	2C	65.43	keratin, type II cytoskeletal 2 epidermal [Homo sapiens]	529
47132620	2632	0	9.63829e-12	FLEQQNQVLQTK	1474.78	203.46	2	12	None	2C	65.43	keratin, type II cytoskeletal 2 epidermal [Homo sapiens]	529
47132620	2665	0	2.03236e-11	FLEQQNQVLQTK	1474.78	203.46	2	12	None	2C	65.43	keratin, type II cytoskeletal 2 epidermal [Homo sapiens]	529
47132620	2791	0	5.10505e-12	FLEQQNQVLQTK	1474.78	230.6	2	12	None	2C	65.43	keratin, type II cytoskeletal 2 epidermal [Homo sapiens]	530
47132620	2824	0	5.49541e-11	FLEQQNQVLQTK	1474.78	203.46	2	12	None	2C	65.43	keratin, type II cytoskeletal 2 epidermal [Homo sapiens]	530
47132620	2787	0	5.04661e-10	FLEQQNQVLQTK	1474.78	230.6	2	12	None	2C	65.43	keratin, type II cytoskeletal 2 epidermal [Homo sapiens]	530
21361657	3516	0.00164	0.00106414	FLQDYFDGNLKR	1514.75	191.49	3	12	None	2C	56.78	protein disulfide-isomerase A3 precursor [Homo sapiens]	519
21361657	3327	0	2.61818e-08	FLQDYFDGNLKR	1514.75	231.11	3	12	None	2C	56.78	protein disulfide-isomerase A3 precursor [Homo sapiens]	520
21361657	3358	0	1.36144e-07	FLQDYFDGNLKR	1514.75	231.11	3	12	None	2C	56.78	protein disulfide-isomerase A3 precursor [Homo sapiens]	520
21361657	3368	0	7.72681e-08	FLQDYFDGNLKR	1514.75	270.75	3	12	None	2C	56.78	protein disulfide-isomerase A3 precursor [Homo sapiens]	521
21361657	3446	0	7.81628e-08	FLQDYFDGNLKR	1514.75	191.49	3	12	None	2C	56.78	protein disulfide-isomerase A3 precursor [Homo sapiens]	522
21361657	3520	0	1.25893e-06	FLQDYFDGNLKR	1514.75	191.49	3	12	None	2C	56.78	protein disulfide-isomerase A3 precursor [Homo sapiens]	524
21361657	3551	0.00164	0.0010666	FLQDYFDGNLKR	1514.75	231.11	3	12	None	2C	56.78	protein disulfide-isomerase A3 precursor [Homo sapiens]	524
21361657	3388	0	1.01158e-09	FLQDYFDGNLKR	1514.75	231.11	3	12	None	2C	56.78	protein disulfide-isomerase A3 precursor [Homo sapiens]	526
21361657	3975	0	1.69434e-06	FLQDYFDGNLKR	1514.75	178.28	2	12	None	2C	56.78	protein disulfide-isomerase A3 precursor [Homo sapiens]	527
21361657	3971	0.00343	0.00501187	FLQDYFDGNLKR	1514.75	231.11	3	12	None	2C	56.78	protein disulfide-isomerase A3 precursor [Homo sapiens]	527
21361657	3347	0	2.54097e-08	FLQDYFDGNLKR	1514.75	191.49	3	12	None	2C	56.78	protein disulfide-isomerase A3 precursor [Homo sapiens]	528
21361657	3388	0.01916	0.199067	FLQDYFDGNLKR	1514.75	270.75	3	12	None	2C	56.78	protein disulfide-isomerase A3 precursor [Homo sapiens]	528
21361657	3307	0.00106	0.000645654	FLQDYFDGNLKR	1514.75	270.75	3	12	None	2C	56.78	protein disulfide-isomerase A3 precursor [Homo sapiens]	529
21361657	3411	0	1.15878e-07	FLQDYFDGNLKR	1514.75	231.11	3	12	None	2C	56.78	protein disulfide-isomerase A3 precursor [Homo sapiens]	530
21361657	3440	0	1.65196e-05	FLQDYFDGNLKR	1514.75	270.75	3	12	None	2C	56.78	protein disulfide-isomerase A3 precursor [Homo sapiens]	530
4504981	2361	0	4.31519e-06	FNAHGDANTIVcNSK	1646.75	249.04	3	15	carbamidomethyl C:12	2C	14.72	galectin-1 [Homo sapiens]	519
4504981	2687	0.00016	0.000164437	FNAHGDANTIVcNSK	1714.77	262.49	3	15	NEM C:12	2C	14.72	galectin-1 [Homo sapiens]	519
4504981	2654	0.00207	0.00150314	FNAHGDANTIVcNSK	1714.77	262.49	3	15	NEM C:12	2C	14.72	galectin-1 [Homo sapiens]	519
4504981	2195	0	4.15911e-06	FNAHGDANTIVcNSK	1646.75	212.59	3	15	carbamidomethyl C:12	2C	14.72	galectin-1 [Homo sapiens]	521
4504981	2490	0	1.24738e-05	FNAHGDANTIVcNSK	1714.77	262.49	3	15	NEM C:12	2C	14.72	galectin-1 [Homo sapiens]	521
4504981	2508	0	9.24698e-05	FNAHGDANTIVcNSK	1714.77	262.49	3	15	NEM C:12	2C	14.72	galectin-1 [Homo sapiens]	521
4504981	2231	0	8.26038e-06	FNAHGDANTIVcNSK	1646.75	212.59	3	15	carbamidomethyl C:12	2C	14.72	galectin-1 [Homo sapiens]	523
4504981	2524	0	0.000119674	FNAHGDANTIVcNSK	1714.77	297.5	3	15	NEM C:12	2C	14.72	galectin-1 [Homo sapiens]	523
4504981	2548	0.00277	0.00268534	FNAHGDANTIVcNSK	1714.77	262.49	3	15	NEM C:12	2C	14.72	galectin-1 [Homo sapiens]	523
4504981	2284	0	3.0761e-08	FNAHGDANTIVcNSK	1646.75	285.49	3	15	carbamidomethyl C:12	2C	14.72	galectin-1 [Homo sapiens]	525
4504981	2606	0.00016	0.000124165	FNAHGDANTIVcNSK	1714.77	297.5	3	15	NEM C:12	2C	14.72	galectin-1 [Homo sapiens]	525
4504981	2610	0.00046	0.000456037	FNAHGDANTIVcNSK	1714.77	332.52	3	15	NEM C:12	2C	14.72	galectin-1 [Homo sapiens]	525
4504981	2304	0.00135	0.000872971	FNAHGDANTIVcNSK	1646.75	285.49	3	15	carbamidomethyl C:12	2C	14.72	galectin-1 [Homo sapiens]	525
4504981	3054	0	5.12861e-05	FNAHGDANTIVcNSK	1714.77	332.52	3	15	NEM C:12	2C	14.72	galectin-1 [Homo sapiens]	527
4504981	2139	0	6.53131e-06	FNAHGDANTIVcNSK	1646.75	212.59	3	15	carbamidomethyl C:12	2C	14.72	galectin-1 [Homo sapiens]	529
4504981	2458	0	7.26106e-05	FNAHGDANTIVcNSK	1714.77	297.5	3	15	NEM C:12	2C	14.72	galectin-1 [Homo sapiens]	529
4504981	2440	0	0.000105439	FNAHGDANTIVcNSK	1714.77	262.49	3	15	NEM C:12	2C	14.72	galectin-1 [Homo sapiens]	529
4501885	6270	0	3.28095e-16	FRcPEALFQPSFLGMEScGIHETTFNSIMK	3601.65	58.31	4	30	NEM C:3 ,carbamidomethyl C:18	2C	41.74	actin, cytoplasmic 1 [Homo sapiens]	519
4501885	6244	0	1.14815e-13	FRcPEALFQPSFLGMEScGIHETTFNSIMK	3601.65	213.84	4	30	NEM C:3 ,carbamidomethyl C:18	2C	41.74	actin, cytoplasmic 1 [Homo sapiens]	519
4501885	5175	0	2.66073e-13	FRcPEALFQPSFLGMEScGIHETTFNSIMK	3601.65	41.65	3	30	NEM C:3 ,carbamidomethyl C:18	2C	41.74	actin, cytoplasmic 1 [Homo sapiens]	519
4501885	5159	0	1.92752e-11	FRcPEALFQPSFLGMEScGIHETTFNSIMK	3601.65	41.65	3	30	NEM C:3 ,carbamidomethyl C:18	2C	41.74	actin, cytoplasmic 1 [Homo sapiens]	519
4501885	5164	0	7.32825e-10	FRcPEALFQPSFLGMEScGIHETTFNSIMK	3601.65	236.06	4	30	NEM C:3 ,carbamidomethyl C:18	2C	41.74	actin, cytoplasmic 1 [Homo sapiens]	519
4501885	6222	0	9.52796e-10	FRcPEALFQPSFLGMEScGIHETTFNSIMK	3601.65	36.1	4	30	NEM C:3 ,carbamidomethyl C:18	2C	41.74	actin, cytoplasmic 1 [Homo sapiens]	519
4501885	4919	0	2.43781e-18	FRcPEALFQPSFLGMEScGIHETTFNSIMK	3601.65	24.99	3	30	NEM C:3 ,carbamidomethyl C:18	2C	41.74	actin, cytoplasmic 1 [Homo sapiens]	521
4501885	4910	0	2.31739e-15	FRcPEALFQPSFLGMEScGIHETTFNSIMK	3601.65	169.4	4	30	NEM C:3 ,carbamidomethyl C:18	2C	41.74	actin, cytoplasmic 1 [Homo sapiens]	521
4501885	4939	0	1.21619e-14	FRcPEALFQPSFLGMEScGIHETTFNSIMK	3601.65	58.31	4	30	NEM C:3 ,carbamidomethyl C:18	2C	41.74	actin, cytoplasmic 1 [Homo sapiens]	521
4501885	5649	0	1.05925e-05	FRcPEALFQPSFLGMEScGIHETTFNSIMK	3601.65	169.4	4	30	NEM C:3 ,carbamidomethyl C:18	2C	41.74	actin, cytoplasmic 1 [Homo sapiens]	521
4501885	6119	0	6.10942e-297	FRcPEALFQPSFLGMEScGIHETTFNSIMK	3669.68	218.05	4	30	NEM C:3 ,NEM C:18	2C	41.74	actin, cytoplasmic 1 [Homo sapiens]	522
4501885	6143	0	1.13763e-13	FRcPEALFQPSFLGMEScGIHETTFNSIMK	3669.68	283.48	4	30	NEM C:3 ,NEM C:18	2C	41.74	actin, cytoplasmic 1 [Homo sapiens]	522
4501885	5043	0	2.58821e-14	FRcPEALFQPSFLGMEScGIHETTFNSIMK	3601.65	236.06	4	30	NEM C:3 ,carbamidomethyl C:18	2C	41.74	actin, cytoplasmic 1 [Homo sapiens]	523
4501885	5182	0	5.29663e-18	FRcPEALFQPSFLGMEScGIHETTFNSIMK	3601.65	74.97	3	30	NEM C:3 ,carbamidomethyl C:18	2C	41.74	actin, cytoplasmic 1 [Homo sapiens]	525
4501885	5186	0	2.8774e-11	FRcPEALFQPSFLGMEScGIHETTFNSIMK	3601.65	236.06	4	30	NEM C:3 ,carbamidomethyl C:18	2C	41.74	actin, cytoplasmic 1 [Homo sapiens]	525
4501885	5738	0	1.15878e-11	FRcPEALFQPSFLGMEScGIHETTFNSIMK	3601.65	13.88	4	30	NEM C:3 ,carbamidomethyl C:18	2C	41.74	actin, cytoplasmic 1 [Homo sapiens]	527
4501885	5713	0.0087	0.021727	FRcPEALFQPSFLGMEScGIHETTFNSIMK	3601.65	191.62	4	30	NEM C:3 ,carbamidomethyl C:18	2C	41.74	actin, cytoplasmic 1 [Homo sapiens]	527
4501885	4961	0.00032	0.000203236	FRcPEALFQPSFLGMEScGIHETTFNSIMK	3601.65	280.51	4	30	NEM C:3 ,carbamidomethyl C:18	2C	41.74	actin, cytoplasmic 1 [Homo sapiens]	529
25777602	4260	0.02773	0.57544	FSRFPEALRLALMLNDMELVEDIFTscK	3424.62	70.09	3	28	phosphorylation of S:26 ,carbamidomethyl C:27	2C	100.2	26S proteasome non-ATPase regulatory subunit 2 [Homo sapiens]	520
55956899	1722	0	7.6913e-07	FSSSSGYGGGSSR	1234.52	226.86	2	13	None	2C	62.06	keratin, type I cytoskeletal 9 [Homo sapiens]	521
55956899	1857	0	1.79887e-06	FSSSSGYGGGSSR	1234.52	226.86	2	13	None	2C	62.06	keratin, type I cytoskeletal 9 [Homo sapiens]	524
55956899	1844	0.01572	0.104713	FSSSSGYGGGSSR	1234.52	194.45	2	13	None	2C	62.06	keratin, type I cytoskeletal 9 [Homo sapiens]	524
55956899	2292	0	3.37287e-05	FSSSSGYGGGSSR	1234.52	259.28	2	13	None	2C	62.06	keratin, type I cytoskeletal 9 [Homo sapiens]	527
55956899	1725	0	2.29087e-05	FSSSSGYGGGSSR	1234.52	259.28	2	13	None	2C	62.06	keratin, type I cytoskeletal 9 [Homo sapiens]	528
55956899	1743	0	7.8886e-05	FSSSSGYGGGSSR	1234.52	291.7	2	13	None	2C	62.06	keratin, type I cytoskeletal 9 [Homo sapiens]	528
42794771	3182	0.00302	0.00415911	FVLSQAKDEL	1148.61	217.7	2	10	None	2C	47.63	thioredoxin domain-containing protein 5 isoform 1 precursor [Homo sapiens]	520
42794771	3290	0.00538	0.00790679	FVLSQAKDEL	1148.61	217.7	2	10	None	2C	47.63	thioredoxin domain-containing protein 5 isoform 1 precursor [Homo sapiens]	522
42794771	3135	0.00857	0.0197697	FVLSQAKDEL	1148.61	217.7	2	10	None	2C	47.63	thioredoxin domain-containing protein 5 isoform 1 precursor [Homo sapiens]	523
42794771	3358	0.00032	0.000251189	FVLSQAKDEL	1148.61	287.39	2	10	None	2C	47.63	thioredoxin domain-containing protein 5 isoform 1 precursor [Homo sapiens]	524
42794771	3257	0.02307	0.356451	FVLSQAKDEL	1148.61	252.54	2	10	None	2C	47.63	thioredoxin domain-containing protein 5 isoform 1 precursor [Homo sapiens]	525
42794771	3226	0.0055	0.0092045	FVLSQAKDEL	1148.61	287.39	2	10	None	2C	47.63	thioredoxin domain-containing protein 5 isoform 1 precursor [Homo sapiens]	526
42794771	3217	0.02276	0.331131	FVLSQAKDEL	1148.61	252.54	2	10	None	2C	47.63	thioredoxin domain-containing protein 5 isoform 1 precursor [Homo sapiens]	528
42794771	3182	0.02286	0.338844	FVLSQAKDEL	1148.61	252.54	2	10	None	2C	47.63	thioredoxin domain-containing protein 5 isoform 1 precursor [Homo sapiens]	528
42794771	3122	0.02109	0.285759	FVLSQAKDEL	1148.61	287.39	2	10	None	2C	47.63	thioredoxin domain-containing protein 5 isoform 1 precursor [Homo sapiens]	529
42794771	3240	0.00442	0.00587489	FVLSQAKDEL	1148.61	287.39	2	10	None	2C	47.63	thioredoxin domain-containing protein 5 isoform 1 precursor [Homo sapiens]	530
42794771	3262	0.00538	0.00744732	FVLSQAKDEL	1148.61	322.23	2	10	None	2C	47.63	thioredoxin domain-containing protein 5 isoform 1 precursor [Homo sapiens]	530
4757900	2165	0.01905	0.189234	FVLSSGK	736.41	340.96	2	7	None	2C	48.14	calreticulin precursor [Homo sapiens]	522
4757900	2053	0.0169	0.126183	FVLSSGK	736.41	395.32	2	7	None	2C	48.14	calreticulin precursor [Homo sapiens]	526
4757900	2007	0.02992	0.666807	FVLSSGK	736.41	340.96	2	7	None	2C	48.14	calreticulin precursor [Homo sapiens]	528
21361657	3023	0	6.79204e-07	FVMQEEFSR	1171.53	247.6	2	9	None	2C	56.78	protein disulfide-isomerase A3 precursor [Homo sapiens]	520
21361657	2972	0.00016	0.00016788	FVMQEEFSR	1171.53	247.6	2	9	None	2C	56.78	protein disulfide-isomerase A3 precursor [Homo sapiens]	521
21361657	3131	0	9.46237e-07	FVMQEEFSR	1171.53	247.6	2	9	None	2C	56.78	protein disulfide-isomerase A3 precursor [Homo sapiens]	522
21361657	3201	0	2.78612e-06	FVMQEEFSR	1171.53	213.44	2	9	None	2C	56.78	protein disulfide-isomerase A3 precursor [Homo sapiens]	524
21361657	3061	0	2.23872e-07	FVMQEEFSR	1171.53	281.76	2	9	None	2C	56.78	protein disulfide-isomerase A3 precursor [Homo sapiens]	526
21361657	3014	0.00934	0.0251768	FVMQEEFSR	1171.53	213.44	2	9	None	2C	56.78	protein disulfide-isomerase A3 precursor [Homo sapiens]	528
21361657	2924	0.00358	0.00521195	FVMQEEFSR	1171.53	247.6	2	9	None	2C	56.78	protein disulfide-isomerase A3 precursor [Homo sapiens]	529
21361657	3062	0	7.4131e-07	FVMQEEFSR	1171.53	281.76	2	9	None	2C	56.78	protein disulfide-isomerase A3 precursor [Homo sapiens]	530
51479173	1888	0.02092	0.260016	FYEVYCDVEPKR	1546.71	200.47	4	12	None	2C	521.05	dynein heavy chain 11, axonemal [Homo sapiens]	524
4757900	2359	0.02783	0.580764	FYGDEEKDKGLQTSQDAR	2085.96	134.25	4	18	None	2C	48.14	calreticulin precursor [Homo sapiens]	520
4757900	2438	0	2.34963e-10	FYGDEEKDKGLQTSQDAR	2085.96	172.61	3	18	None	2C	48.14	calreticulin precursor [Homo sapiens]	522
4757900	2432	0.0025	0.00232809	FYGDEEKDKGLQTSQDAR	2085.96	172.61	4	18	None	2C	48.14	calreticulin precursor [Homo sapiens]	522
4757900	2410	0.0055	0.00946237	FYGDEEKDKGLQTSQDAR	2085.96	134.25	4	18	None	2C	48.14	calreticulin precursor [Homo sapiens]	522
4757900	2315	0.0186	0.16293	FYGDEEKDKGLQTSQDAR	2085.96	172.61	4	18	None	2C	48.14	calreticulin precursor [Homo sapiens]	523
4757900	2449	0.00428	0.00580764	FYGDEEKDKGLQTSQDAR	2085.96	95.89	4	18	None	2C	48.14	calreticulin precursor [Homo sapiens]	524
4757900	2429	0.00832	0.0175388	FYGDEEKDKGLQTSQDAR	2085.96	210.98	4	18	None	2C	48.14	calreticulin precursor [Homo sapiens]	524
4757900	2812	0.00106	0.00069024	FYGDEEKDKGLQTSQDAR	2085.96	172.61	4	18	None	2C	48.14	calreticulin precursor [Homo sapiens]	527
4757900	2327	0.00016	0.000157036	FYGDEEKDKGLQTSQDAR	2085.96	172.61	4	18	None	2C	48.14	calreticulin precursor [Homo sapiens]	530
4757900	2349	0.00277	0.00305492	FYGDEEKDKGLQTSQDAR	2085.96	210.98	4	18	None	2C	48.14	calreticulin precursor [Homo sapiens]	530
59823631	4258	0.02492	0.446684	FyLIGGGIPIIVCGITAAANIK	2283.21	389.95	4	22	phosphorylation of Y:2	2C	146.15	probable G-protein coupled receptor 125 precursor [Homo sapiens]	520
7669492	3217	0	1.55239e-08	GALQNIIPASTGAAK	1410.78	184.33	2	15	None	2C	36.05	glyceraldehyde-3-phosphate dehydrogenase [Homo sapiens]	519
7669492	3248	0	3.55631e-06	GALQNIIPASTGAAK	1410.78	184.33	2	15	None	2C	36.05	glyceraldehyde-3-phosphate dehydrogenase [Homo sapiens]	519
7669492	3283	0.00483	0.00671429	GALQNIIPASTGAAK	1410.78	184.33	2	15	None	2C	36.05	glyceraldehyde-3-phosphate dehydrogenase [Homo sapiens]	519
7669492	3114	0	3.97192e-08	GALQNIIPASTGAAK	1410.78	212.69	2	15	None	2C	36.05	glyceraldehyde-3-phosphate dehydrogenase [Homo sapiens]	520
7669492	3082	0	6.4121e-08	GALQNIIPASTGAAK	1410.78	184.33	2	15	None	2C	36.05	glyceraldehyde-3-phosphate dehydrogenase [Homo sapiens]	521
7669492	3113	0	2.04644e-06	GALQNIIPASTGAAK	1410.78	212.69	2	15	None	2C	36.05	glyceraldehyde-3-phosphate dehydrogenase [Homo sapiens]	521
7669492	3051	0	0.00011722	GALQNIIPASTGAAK	1410.78	184.33	2	15	None	2C	36.05	glyceraldehyde-3-phosphate dehydrogenase [Homo sapiens]	521
7669492	3235	0	1.1272e-05	GALQNIIPASTGAAK	1410.78	212.69	2	15	None	2C	36.05	glyceraldehyde-3-phosphate dehydrogenase [Homo sapiens]	522
7669492	3274	0.01658	0.117761	GALQNIIPASTGAAK	1410.78	212.69	2	15	None	2C	36.05	glyceraldehyde-3-phosphate dehydrogenase [Homo sapiens]	522
7669492	3202	0.02034	0.242103	GALQNIIPASTGAAK	1410.78	212.69	2	15	None	2C	36.05	glyceraldehyde-3-phosphate dehydrogenase [Homo sapiens]	522
7669492	3054	0	6.06736e-07	GALQNIIPASTGAAK	1410.78	155.97	2	15	None	2C	36.05	glyceraldehyde-3-phosphate dehydrogenase [Homo sapiens]	523
7669492	3087	0	9.12011e-07	GALQNIIPASTGAAK	1410.78	184.33	2	15	None	2C	36.05	glyceraldehyde-3-phosphate dehydrogenase [Homo sapiens]	523
7669492	3285	0	5.99791e-08	GALQNIIPASTGAAK	1410.78	184.33	2	15	None	2C	36.05	glyceraldehyde-3-phosphate dehydrogenase [Homo sapiens]	524
7669492	3314	0	3.27341e-06	GALQNIIPASTGAAK	1410.78	212.69	2	15	None	2C	36.05	glyceraldehyde-3-phosphate dehydrogenase [Homo sapiens]	524
7669492	3180	0	1.7338e-07	GALQNIIPASTGAAK	1410.78	241.06	2	15	None	2C	36.05	glyceraldehyde-3-phosphate dehydrogenase [Homo sapiens]	525
7669492	3147	0	2.76058e-06	GALQNIIPASTGAAK	1410.78	212.69	2	15	None	2C	36.05	glyceraldehyde-3-phosphate dehydrogenase [Homo sapiens]	525
7669492	3213	0.0059	0.0103753	GALQNIIPASTGAAK	1410.78	212.69	2	15	None	2C	36.05	glyceraldehyde-3-phosphate dehydrogenase [Homo sapiens]	525
7669492	3138	0.02276	0.331131	GALQNIIPASTGAAK	1410.78	212.69	2	15	None	2C	36.05	glyceraldehyde-3-phosphate dehydrogenase [Homo sapiens]	525
7669492	3171	0	1.60325e-05	GALQNIIPASTGAAK	1410.78	297.8	2	15	None	2C	36.05	glyceraldehyde-3-phosphate dehydrogenase [Homo sapiens]	526
7669492	3672	0	1.34896e-06	GALQNIIPASTGAAK	1410.78	184.33	2	15	None	2C	36.05	glyceraldehyde-3-phosphate dehydrogenase [Homo sapiens]	527
7669492	3639	0	4.0738e-05	GALQNIIPASTGAAK	1410.78	155.97	2	15	None	2C	36.05	glyceraldehyde-3-phosphate dehydrogenase [Homo sapiens]	527
7669492	3705	0.00032	0.000181552	GALQNIIPASTGAAK	1410.78	241.06	2	15	None	2C	36.05	glyceraldehyde-3-phosphate dehydrogenase [Homo sapiens]	527
7669492	3094	0	1.1749e-06	GALQNIIPASTGAAK	1410.78	184.33	2	15	None	2C	36.05	glyceraldehyde-3-phosphate dehydrogenase [Homo sapiens]	528
7669492	3127	0	2.17771e-06	GALQNIIPASTGAAK	1410.78	184.33	2	15	None	2C	36.05	glyceraldehyde-3-phosphate dehydrogenase [Homo sapiens]	528
7669492	3162	0	9.4189e-06	GALQNIIPASTGAAK	1410.78	184.33	2	15	None	2C	36.05	glyceraldehyde-3-phosphate dehydrogenase [Homo sapiens]	528
7669492	3041	0	2.11836e-08	GALQNIIPASTGAAK	1410.78	212.69	2	15	None	2C	36.05	glyceraldehyde-3-phosphate dehydrogenase [Homo sapiens]	529
7669492	3006	0	2.54683e-07	GALQNIIPASTGAAK	1410.78	212.69	2	15	None	2C	36.05	glyceraldehyde-3-phosphate dehydrogenase [Homo sapiens]	529
7669492	3183	0	5.24807e-07	GALQNIIPASTGAAK	1410.78	241.06	2	15	None	2C	36.05	glyceraldehyde-3-phosphate dehydrogenase [Homo sapiens]	530
7669492	3222	0.00032	0.000171002	GALQNIIPASTGAAK	1410.78	241.06	2	15	None	2C	36.05	glyceraldehyde-3-phosphate dehydrogenase [Homo sapiens]	530
7669492	3165	0.0055	0.00872971	GALQNIIPASTGAAK	1410.78	241.06	2	15	None	2C	36.05	glyceraldehyde-3-phosphate dehydrogenase [Homo sapiens]	530
19718762	2128	0.01894	0.180302	GASSAyLENSKGAPNNSCSEIK	2305.99	-351.14	4	22	phosphorylation of Y:6	2C	97.97	ubiquitin-protein ligase E3A isoform 1 [Homo sapiens]	524
4505409	3331	0	1.42889e-05	GDFcIQVGR	1118.52	286.17	2	9	NEM C:4	2C	17.3	nucleoside diphosphate kinase B isoform a [Homo sapiens]	523
4505409	3422	0.00988	0.0263027	GDFcIQVGR	1118.52	357.74	2	9	NEM C:4	2C	17.3	nucleoside diphosphate kinase B isoform a [Homo sapiens]	525
4507149	3736	0	1.70608e-07	GDGPVQGIINFEQK	1500.76	159.94	2	14	None	2C	15.94	superoxide dismutase [Cu-Zn] [Homo sapiens]	519
4507149	3703	0	9.28966e-07	GDGPVQGIINFEQK	1500.76	186.61	2	14	None	2C	15.94	superoxide dismutase [Cu-Zn] [Homo sapiens]	519
4507149	3507	0	3.87258e-06	GDGPVQGIINFEQK	1500.76	186.61	2	14	None	2C	15.94	superoxide dismutase [Cu-Zn] [Homo sapiens]	520
4507149	3540	0	5.12861e-05	GDGPVQGIINFEQK	1500.76	186.61	2	14	None	2C	15.94	superoxide dismutase [Cu-Zn] [Homo sapiens]	520
4507149	3557	0	4.05509e-06	GDGPVQGIINFEQK	1500.76	159.94	2	14	None	2C	15.94	superoxide dismutase [Cu-Zn] [Homo sapiens]	521
4507149	3592	0.00178	0.00118304	GDGPVQGIINFEQK	1500.76	159.94	2	14	None	2C	15.94	superoxide dismutase [Cu-Zn] [Homo sapiens]	521
4507149	3539	0.01166	0.0510505	GDGPVQGIINFEQK	1500.76	159.94	2	14	None	2C	15.94	superoxide dismutase [Cu-Zn] [Homo sapiens]	521
4507149	3664	0	1.10408e-08	GDGPVQGIINFEQK	1500.76	213.27	2	14	None	2C	15.94	superoxide dismutase [Cu-Zn] [Homo sapiens]	522
4507149	3635	0	1.25603e-08	GDGPVQGIINFEQK	1500.76	186.61	2	14	None	2C	15.94	superoxide dismutase [Cu-Zn] [Homo sapiens]	522
4507149	3564	0.00845	0.0191867	GDGPVQGIINFEQK	1500.76	186.61	2	14	None	2C	15.94	superoxide dismutase [Cu-Zn] [Homo sapiens]	523
4507149	3727	0	1.96789e-08	GDGPVQGIINFEQK	1500.76	186.61	2	14	None	2C	15.94	superoxide dismutase [Cu-Zn] [Homo sapiens]	524
4507149	3708	0	5.99791e-09	GDGPVQGIINFEQK	1500.76	213.27	2	14	None	2C	15.94	superoxide dismutase [Cu-Zn] [Homo sapiens]	525
4507149	3673	0	7.31139e-08	GDGPVQGIINFEQK	1500.76	213.27	2	14	None	2C	15.94	superoxide dismutase [Cu-Zn] [Homo sapiens]	525
4507149	3644	0.00076	0.000533335	GDGPVQGIINFEQK	1500.76	213.27	2	14	None	2C	15.94	superoxide dismutase [Cu-Zn] [Homo sapiens]	525
4507149	3575	0.00106	0.00069024	GDGPVQGIINFEQK	1500.76	239.94	2	14	None	2C	15.94	superoxide dismutase [Cu-Zn] [Homo sapiens]	526
4507149	4204	0	1.99067e-09	GDGPVQGIINFEQK	1500.76	186.61	2	14	None	2C	15.94	superoxide dismutase [Cu-Zn] [Homo sapiens]	527
4507149	4231	0	6.57658e-09	GDGPVQGIINFEQK	1500.76	213.27	2	14	None	2C	15.94	superoxide dismutase [Cu-Zn] [Homo sapiens]	527
4507149	4193	0.00524	0.00731139	GDGPVQGIINFEQK	1500.76	213.27	2	14	None	2C	15.94	superoxide dismutase [Cu-Zn] [Homo sapiens]	527
4507149	3562	0	1.94089e-07	GDGPVQGIINFEQK	1500.76	186.61	2	14	None	2C	15.94	superoxide dismutase [Cu-Zn] [Homo sapiens]	528
4507149	3531	0	1.09901e-06	GDGPVQGIINFEQK	1500.76	159.94	2	14	None	2C	15.94	superoxide dismutase [Cu-Zn] [Homo sapiens]	528
4507149	3538	0	4.56037e-09	GDGPVQGIINFEQK	1500.76	213.27	2	14	None	2C	15.94	superoxide dismutase [Cu-Zn] [Homo sapiens]	529
4507149	3507	0	1.03039e-05	GDGPVQGIINFEQK	1500.76	213.27	2	14	None	2C	15.94	superoxide dismutase [Cu-Zn] [Homo sapiens]	529
4507149	3682	0	5.39511e-09	GDGPVQGIINFEQK	1500.76	239.94	2	14	None	2C	15.94	superoxide dismutase [Cu-Zn] [Homo sapiens]	530
4507149	3651	0	1.00462e-08	GDGPVQGIINFEQK	1500.76	239.94	2	14	None	2C	15.94	superoxide dismutase [Cu-Zn] [Homo sapiens]	530
46409278	3166	0.02098	0.283792	GEGPRAPHSNSsDHLtGLK	2118.89	269.08	4	19	phosphorylation of S:12 ,phosphorylation of T:16	2C	40.31	zinc finger protein 474 [Homo sapiens]	522
46409278	3065	0.01462	0.0912011	GEGPRAPHSNSsDHLtGLK	2118.89	231.31	4	19	phosphorylation of S:12 ,phosphorylation of T:16	2C	40.31	zinc finger protein 474 [Homo sapiens]	528
20149594	5843	0	3.2961e-10	GFEVVYMTEPIDEYcVQQLK	2515.16	127.24	2	20	NEM C:15	2C	83.26	heat shock protein HSP 90-beta [Homo sapiens]	527
4758516	4075	0	1.06905e-08	GFSEGLWEIENNPTVK	1818.88	175.96	2	16	None	2C	26.79	hepatoma-derived growth factor isoform a [Homo sapiens]	519
4758516	3956	0	7.26106e-09	GFSEGLWEIENNPTVK	1818.88	153.96	2	16	None	2C	26.79	hepatoma-derived growth factor isoform a [Homo sapiens]	523
4758516	4047	0	1.21619e-08	GFSEGLWEIENNPTVK	1818.88	175.96	2	16	None	2C	26.79	hepatoma-derived growth factor isoform a [Homo sapiens]	525
4758516	3872	0	6.79204e-06	GFSEGLWEIENNPTVK	1818.88	153.96	2	16	None	2C	26.79	hepatoma-derived growth factor isoform a [Homo sapiens]	529
47132620	2317	0	8.27942e-12	GFSSGSAVVSGGSR	1253.6	223.41	2	14	None	2C	65.43	keratin, type II cytoskeletal 2 epidermal [Homo sapiens]	519
47132620	2297	0	2.37684e-10	GFSSGSAVVSGGSR	1253.6	255.33	2	14	None	2C	65.43	keratin, type II cytoskeletal 2 epidermal [Homo sapiens]	524
47132620	2313	0	2.96483e-10	GFSSGSAVVSGGSR	1253.6	223.41	2	14	None	2C	65.43	keratin, type II cytoskeletal 2 epidermal [Homo sapiens]	524
47132620	2343	0.00032	0.000308319	GFSSGSAVVSGGSR	1253.6	191.49	2	14	None	2C	65.43	keratin, type II cytoskeletal 2 epidermal [Homo sapiens]	524
47132620	2192	0	4.93174e-12	GFSSGSAVVSGGSR	1253.6	223.41	2	14	None	2C	65.43	keratin, type II cytoskeletal 2 epidermal [Homo sapiens]	528
47132620	2170	0	2.47172e-11	GFSSGSAVVSGGSR	1253.6	223.41	2	14	None	2C	65.43	keratin, type II cytoskeletal 2 epidermal [Homo sapiens]	528
4502985	3272	0.0055	0.00924698	GGDISVcEWYQR	1468.64	136.2	2	12	carbamidomethyl C:7	2C	10.19	cytochrome c oxidase subunit 6B1 [Homo sapiens]	520
4502985	3278	0.00442	0.0058479	GGDISVcEWYQR	1468.64	108.96	2	12	carbamidomethyl C:7	2C	10.19	cytochrome c oxidase subunit 6B1 [Homo sapiens]	521
4502985	3367	0	8.6896e-06	GGDISVcEWYQR	1468.64	217.94	2	12	carbamidomethyl C:7	2C	10.19	cytochrome c oxidase subunit 6B1 [Homo sapiens]	522
4502985	3454	0	8.74984e-06	GGDISVcEWYQR	1468.64	108.96	2	12	carbamidomethyl C:7	2C	10.19	cytochrome c oxidase subunit 6B1 [Homo sapiens]	524
4502985	3358	0.00767	0.0151008	GGDISVcEWYQR	1468.64	136.2	2	12	carbamidomethyl C:7	2C	10.19	cytochrome c oxidase subunit 6B1 [Homo sapiens]	525
4502985	3276	0	1.34276e-05	GGDISVcEWYQR	1468.64	136.2	2	12	carbamidomethyl C:7	2C	10.19	cytochrome c oxidase subunit 6B1 [Homo sapiens]	528
4502985	3350	0.00289	0.00362243	GGDISVcEWYQR	1468.64	190.69	2	12	carbamidomethyl C:7	2C	10.19	cytochrome c oxidase subunit 6B1 [Homo sapiens]	530
4503483	2182	0.01583	0.106905	GGGQIIPTAR	968.54	227.2	2	10	None	2C	95.34	elongation factor 2 [Homo sapiens]	521
17978489	2603	0	6.59174e-13	GGHWATEGcQVLGSK	1585.73	258.62	3	15	carbamidomethyl C:9	2C	81.74	CD97 antigen isoform 2 precursor [Homo sapiens]	520
17978489	2700	0	1.1749e-07	GGHWATEGcQVLGSK	1585.73	220.77	3	15	carbamidomethyl C:9	2C	81.74	CD97 antigen isoform 2 precursor [Homo sapiens]	524
55956899	1864	0	9.09913e-08	GGSGGSYGGGGSGGGYGGGSGSR	1790.71	150.8	2	23	None	2C	62.06	keratin, type I cytoskeletal 9 [Homo sapiens]	524
262118227	8112	0.02428	0.389942	GGVADALLYRATmILTVGGTAyAIYELAVASFPKK	3725.91	-195.89	4	35	oxidation of M:13 ,phosphorylation of Y:22	2C	12.84	cytochrome c oxidase subunit 7A2, mitochondrial precursor [Homo sapiens]	529
38372919	2680	0.01001	0.0267917	GGVVLKEDALPGQK	1409.79	319.3	3	14	None	2C	42.2	basigin isoform 1 precursor [Homo sapiens]	519
38372919	2627	0	9.72747e-11	GGVVLKEDALPGQK	1409.79	163.17	2	14	None	2C	42.2	basigin isoform 1 precursor [Homo sapiens]	520
38372919	2610	0	4.51856e-09	GGVVLKEDALPGQK	1409.79	319.3	3	14	None	2C	42.2	basigin isoform 1 precursor [Homo sapiens]	520
38372919	2685	0	1.33045e-05	GGVVLKEDALPGQK	1409.79	319.3	3	14	None	2C	42.2	basigin isoform 1 precursor [Homo sapiens]	522
38372919	2709	0.00289	0.0032961	GGVVLKEDALPGQK	1409.79	361.89	3	14	None	2C	42.2	basigin isoform 1 precursor [Homo sapiens]	522
38372919	2739	0	4.23643e-11	GGVVLKEDALPGQK	1409.79	163.17	2	14	None	2C	42.2	basigin isoform 1 precursor [Homo sapiens]	524
38372919	2720	0	2.26464e-08	GGVVLKEDALPGQK	1409.79	361.89	3	14	None	2C	42.2	basigin isoform 1 precursor [Homo sapiens]	524
38372919	2654	0	1.40281e-10	GGVVLKEDALPGQK	1409.79	163.17	2	14	None	2C	42.2	basigin isoform 1 precursor [Homo sapiens]	526
38372919	2645	0	3.09742e-08	GGVVLKEDALPGQK	1409.79	361.89	3	14	None	2C	42.2	basigin isoform 1 precursor [Homo sapiens]	526
38372919	2581	0	6.01174e-10	GGVVLKEDALPGQK	1409.79	134.79	2	14	None	2C	42.2	basigin isoform 1 precursor [Homo sapiens]	528
38372919	2622	0	1.50661e-07	GGVVLKEDALPGQK	1409.79	404.48	3	14	None	2C	42.2	basigin isoform 1 precursor [Homo sapiens]	530
72534660	1927	0	6.74528e-06	GHYAYDcHR	1245.5	112.42	3	9	NEM C:7	2C	27.37	serine/arginine-rich splicing factor 7 isoform 1 [Homo sapiens]	521
72534660	2007	0.00538	0.00831764	GHYAYDcHR	1245.5	160.6	3	9	NEM C:7	2C	27.37	serine/arginine-rich splicing factor 7 isoform 1 [Homo sapiens]	525
72534660	2506	0.01188	0.055335	GHYAYDcHR	1245.5	-706.04	3	9	NEM C:7	2C	27.37	serine/arginine-rich splicing factor 7 isoform 1 [Homo sapiens]	527
4503529	3072	0	9.33254e-06	GIYAYGFEKPSAIQQR	1826.93	257.33	3	16	None	2C	46.15	eukaryotic initiation factor 4A-I isoform 1 [Homo sapiens]	520
4503529	3009	0.02916	0.619441	GIYAYGFEKPSAIQQR	1826.93	158.76	3	16	None	2C	46.15	eukaryotic initiation factor 4A-I isoform 1 [Homo sapiens]	521
4503529	3182	0.00046	0.000480839	GIYAYGFEKPSAIQQR	1826.93	257.33	3	16	None	2C	46.15	eukaryotic initiation factor 4A-I isoform 1 [Homo sapiens]	522
4503529	3239	0	1.2218e-05	GIYAYGFEKPSAIQQR	1826.93	224.47	3	16	None	2C	46.15	eukaryotic initiation factor 4A-I isoform 1 [Homo sapiens]	524
4503529	3116	0	4.1115e-05	GIYAYGFEKPSAIQQR	1826.93	257.33	3	16	None	2C	46.15	eukaryotic initiation factor 4A-I isoform 1 [Homo sapiens]	526
4503529	3067	0.00767	0.0152405	GIYAYGFEKPSAIQQR	1826.93	224.47	3	16	None	2C	46.15	eukaryotic initiation factor 4A-I isoform 1 [Homo sapiens]	528
170172518	2563	0.01776	0.139959	GKACtNTKCLIIGAGPCGLR	2054.98	282.32	4	20	phosphorylation of T:5	2C	109.05	protein MICAL-3 isoform 3 [Homo sapiens]	527
4504425	1603	0.01825	0.156675	GKFEDMAK	924.44	256.44	2	8	None	2C	24.89	high mobility group protein B1 [Homo sapiens]	521
4504425	1619	0.01894	0.181134	GKFEDMAK	924.44	169.86	2	8	None	2C	24.89	high mobility group protein B1 [Homo sapiens]	521
194097323	2594	0.00135	0.000887156	GKNNTVGLIQLNRPK	1650.95	-405.66	3	15	None	2C	31.39	enoyl-CoA hydratase, mitochondrial precursor [Homo sapiens]	519
194097323	2383	0.00046	0.000328095	GKNNTVGLIQLNRPK	1650.95	-187.74	3	15	None	2C	31.39	enoyl-CoA hydratase, mitochondrial precursor [Homo sapiens]	529
7669492	2220	0.00135	0.000885116	GKVKVGVNGFGR	1216.7	213.74	3	12	None	2C	36.05	glyceraldehyde-3-phosphate dehydrogenase [Homo sapiens]	519
7669492	2072	0.01825	0.156675	GKVKVGVNGFGR	1216.7	115.08	3	12	None	2C	36.05	glyceraldehyde-3-phosphate dehydrogenase [Homo sapiens]	521
7669492	2104	0	7.36207e-05	GKVKVGVNGFGR	1216.7	411.12	3	12	None	2C	36.05	glyceraldehyde-3-phosphate dehydrogenase [Homo sapiens]	523
7669492	2084	0.00046	0.00032434	GKVKVGVNGFGR	1216.7	115.08	3	12	None	2C	36.05	glyceraldehyde-3-phosphate dehydrogenase [Homo sapiens]	523
7669492	2088	0.02438	0.412098	GKVKVGVNGFGR	1216.7	213.74	3	12	None	2C	36.05	glyceraldehyde-3-phosphate dehydrogenase [Homo sapiens]	528
7669492	2011	0.02034	0.241546	GKVKVGVNGFGR	1216.7	-624.25	3	12	None	2C	36.05	glyceraldehyde-3-phosphate dehydrogenase [Homo sapiens]	529
30425444	3111	0.01046	0.0359749	GKyLICKMLLR	1416.74	240.05	4	11	phosphorylation of Y:3	2C	84.63	ankyrin repeat and protein kinase domain-containing protein 1 [Homo sapiens]	524
31542331	2974	0	8.87156e-09	GLEcNFGASSTALK	1453.69	254.59	2	14	carbamidomethyl C:4	2C	42.03	protein CYR61 precursor [Homo sapiens]	530
27734709	3353	0.01166	0.0508159	GLLPGcVYHVQLK	1482.8	377.81	2	13	carbamidomethyl C:6	2C	134.19	nodal modulator 2 isoform 2 [Homo sapiens]	526
4507149	3674	0	7.4131e-20	GLTEGLHGFHVHEFGDNTAGcTSAGPHFNPLSR	3518.61	25.58	3	33	carbamidomethyl C:21	2C	15.94	superoxide dismutase [Cu-Zn] [Homo sapiens]	519
4507149	3712	0	4.77529e-14	GLTEGLHGFHVHEFGDNTAGcTSAGPHFNPLSR	3518.61	105.17	4	33	carbamidomethyl C:21	2C	15.94	superoxide dismutase [Cu-Zn] [Homo sapiens]	519
4507149	3681	0	1.10662e-12	GLTEGLHGFHVHEFGDNTAGcTSAGPHFNPLSR	3518.61	59.69	4	33	carbamidomethyl C:21	2C	15.94	superoxide dismutase [Cu-Zn] [Homo sapiens]	519
4507149	3677	0	1.18032e-10	GLTEGLHGFHVHEFGDNTAGcTSAGPHFNPLSR	3518.61	-76.73	4	33	carbamidomethyl C:21	2C	15.94	superoxide dismutase [Cu-Zn] [Homo sapiens]	519
4507149	3501	0	1.75792e-12	GLTEGLHGFHVHEFGDNTAGcTSAGPHFNPLSR	3518.61	36.95	4	33	carbamidomethyl C:21	2C	15.94	superoxide dismutase [Cu-Zn] [Homo sapiens]	520
4507149	3669	0	2.03236e-13	GLTEGLHGFHVHEFGDNTAGcTSAGPHFNPLSR	3518.61	82.43	4	33	carbamidomethyl C:21	2C	15.94	superoxide dismutase [Cu-Zn] [Homo sapiens]	521
4507149	3715	0	1.70216e-11	GLTEGLHGFHVHEFGDNTAGcTSAGPHFNPLSR	3518.61	14.21	4	33	carbamidomethyl C:21	2C	15.94	superoxide dismutase [Cu-Zn] [Homo sapiens]	521
4507149	3533	0	9.61612e-10	GLTEGLHGFHVHEFGDNTAGcTSAGPHFNPLSR	3518.61	36.95	4	33	carbamidomethyl C:21	2C	15.94	superoxide dismutase [Cu-Zn] [Homo sapiens]	521
4507149	3604	0	3.02691e-16	GLTEGLHGFHVHEFGDNTAGcTSAGPHFNPLSR	3518.61	42.63	3	33	carbamidomethyl C:21	2C	15.94	superoxide dismutase [Cu-Zn] [Homo sapiens]	522
4507149	3573	0	3.33426e-16	GLTEGLHGFHVHEFGDNTAGcTSAGPHFNPLSR	3518.61	59.69	3	33	carbamidomethyl C:21	2C	15.94	superoxide dismutase [Cu-Zn] [Homo sapiens]	522
4507149	3562	0	1.37404e-14	GLTEGLHGFHVHEFGDNTAGcTSAGPHFNPLSR	3518.61	-93.78	3	33	carbamidomethyl C:21	2C	15.94	superoxide dismutase [Cu-Zn] [Homo sapiens]	522
4507149	3538	0	7.06318e-13	GLTEGLHGFHVHEFGDNTAGcTSAGPHFNPLSR	3518.61	59.69	4	33	carbamidomethyl C:21	2C	15.94	superoxide dismutase [Cu-Zn] [Homo sapiens]	522
4507149	3598	0	1.61436e-11	GLTEGLHGFHVHEFGDNTAGcTSAGPHFNPLSR	3518.61	59.69	4	33	carbamidomethyl C:21	2C	15.94	superoxide dismutase [Cu-Zn] [Homo sapiens]	522
4507149	3826	0	3.1989e-11	GLTEGLHGFHVHEFGDNTAGcTSAGPHFNPLSR	3518.61	-190.38	4	33	carbamidomethyl C:21	2C	15.94	superoxide dismutase [Cu-Zn] [Homo sapiens]	522
4507149	3569	0	3.54813e-11	GLTEGLHGFHVHEFGDNTAGcTSAGPHFNPLSR	3518.61	59.69	4	33	carbamidomethyl C:21	2C	15.94	superoxide dismutase [Cu-Zn] [Homo sapiens]	522
4507149	3551	0	1.8281e-16	GLTEGLHGFHVHEFGDNTAGcTSAGPHFNPLSR	3518.61	93.8	3	33	carbamidomethyl C:21	2C	15.94	superoxide dismutase [Cu-Zn] [Homo sapiens]	523
4507149	3545	0	1.09396e-13	GLTEGLHGFHVHEFGDNTAGcTSAGPHFNPLSR	3518.61	82.43	4	33	carbamidomethyl C:21	2C	15.94	superoxide dismutase [Cu-Zn] [Homo sapiens]	523
4507149	3652	0	3.01301e-15	GLTEGLHGFHVHEFGDNTAGcTSAGPHFNPLSR	3518.61	42.63	3	33	carbamidomethyl C:21	2C	15.94	superoxide dismutase [Cu-Zn] [Homo sapiens]	524
4507149	3674	0	2.01837e-13	GLTEGLHGFHVHEFGDNTAGcTSAGPHFNPLSR	3518.61	36.95	4	33	carbamidomethyl C:21	2C	15.94	superoxide dismutase [Cu-Zn] [Homo sapiens]	524
4507149	3637	0	3.1842e-14	GLTEGLHGFHVHEFGDNTAGcTSAGPHFNPLSR	3518.61	105.17	4	33	carbamidomethyl C:21	2C	15.94	superoxide dismutase [Cu-Zn] [Homo sapiens]	525
4507149	3664	0	1.83654e-13	GLTEGLHGFHVHEFGDNTAGcTSAGPHFNPLSR	3518.61	105.17	4	33	carbamidomethyl C:21	2C	15.94	superoxide dismutase [Cu-Zn] [Homo sapiens]	525
4507149	3520	0	1.96789e-11	GLTEGLHGFHVHEFGDNTAGcTSAGPHFNPLSR	3518.61	127.91	4	33	carbamidomethyl C:21	2C	15.94	superoxide dismutase [Cu-Zn] [Homo sapiens]	526
4507149	4116	0	7.44732e-17	GLTEGLHGFHVHEFGDNTAGcTSAGPHFNPLSR	3518.61	127.91	4	33	carbamidomethyl C:21	2C	15.94	superoxide dismutase [Cu-Zn] [Homo sapiens]	527
4507149	4107	0	3.34965e-15	GLTEGLHGFHVHEFGDNTAGcTSAGPHFNPLSR	3518.61	76.74	3	33	carbamidomethyl C:21	2C	15.94	superoxide dismutase [Cu-Zn] [Homo sapiens]	527
4507149	4061	0	5.47016e-13	GLTEGLHGFHVHEFGDNTAGcTSAGPHFNPLSR	3518.61	76.74	3	33	carbamidomethyl C:21	2C	15.94	superoxide dismutase [Cu-Zn] [Homo sapiens]	527
4507149	4017	0	1.62181e-12	GLTEGLHGFHVHEFGDNTAGcTSAGPHFNPLSR	3518.61	264.38	4	33	carbamidomethyl C:21	2C	15.94	superoxide dismutase [Cu-Zn] [Homo sapiens]	527
4507149	4079	0	1.67109e-12	GLTEGLHGFHVHEFGDNTAGcTSAGPHFNPLSR	3518.61	82.43	4	33	carbamidomethyl C:21	2C	15.94	superoxide dismutase [Cu-Zn] [Homo sapiens]	527
4507149	4028	0	1.04232e-11	GLTEGLHGFHVHEFGDNTAGcTSAGPHFNPLSR	3518.61	59.69	3	33	carbamidomethyl C:21	2C	15.94	superoxide dismutase [Cu-Zn] [Homo sapiens]	527
4507149	3564	0	1.2106e-13	GLTEGLHGFHVHEFGDNTAGcTSAGPHFNPLSR	3518.61	82.43	4	33	carbamidomethyl C:21	2C	15.94	superoxide dismutase [Cu-Zn] [Homo sapiens]	528
4507149	3749	0	2.62422e-13	GLTEGLHGFHVHEFGDNTAGcTSAGPHFNPLSR	3518.61	127.91	4	33	carbamidomethyl C:21	2C	15.94	superoxide dismutase [Cu-Zn] [Homo sapiens]	528
4507149	3520	0	2.91743e-13	GLTEGLHGFHVHEFGDNTAGcTSAGPHFNPLSR	3518.61	59.69	3	33	carbamidomethyl C:21	2C	15.94	superoxide dismutase [Cu-Zn] [Homo sapiens]	528
4507149	3527	0	8.43335e-13	GLTEGLHGFHVHEFGDNTAGcTSAGPHFNPLSR	3518.61	105.17	4	33	carbamidomethyl C:21	2C	15.94	superoxide dismutase [Cu-Zn] [Homo sapiens]	528
4507149	3721	0	8.27942e-12	GLTEGLHGFHVHEFGDNTAGcTSAGPHFNPLSR	3518.61	150.65	4	33	carbamidomethyl C:21	2C	15.94	superoxide dismutase [Cu-Zn] [Homo sapiens]	528
4507149	3635	0	7.85236e-10	GLTEGLHGFHVHEFGDNTAGcTSAGPHFNPLSR	3518.61	82.43	4	33	carbamidomethyl C:21	2C	15.94	superoxide dismutase [Cu-Zn] [Homo sapiens]	528
4507149	3474	0	2.50611e-13	GLTEGLHGFHVHEFGDNTAGcTSAGPHFNPLSR	3518.61	36.95	4	33	carbamidomethyl C:21	2C	15.94	superoxide dismutase [Cu-Zn] [Homo sapiens]	529
4507149	3505	0	1.16145e-12	GLTEGLHGFHVHEFGDNTAGcTSAGPHFNPLSR	3518.61	59.69	4	33	carbamidomethyl C:21	2C	15.94	superoxide dismutase [Cu-Zn] [Homo sapiens]	529
4507149	3596	0	3.72392e-15	GLTEGLHGFHVHEFGDNTAGcTSAGPHFNPLSR	3518.61	127.91	4	33	carbamidomethyl C:21	2C	15.94	superoxide dismutase [Cu-Zn] [Homo sapiens]	530
4507149	3532	0	2.86418e-14	GLTEGLHGFHVHEFGDNTAGcTSAGPHFNPLSR	3518.61	150.65	4	33	carbamidomethyl C:21	2C	15.94	superoxide dismutase [Cu-Zn] [Homo sapiens]	530
4507149	3561	0	6.39735e-13	GLTEGLHGFHVHEFGDNTAGcTSAGPHFNPLSR	3518.61	127.91	4	33	carbamidomethyl C:21	2C	15.94	superoxide dismutase [Cu-Zn] [Homo sapiens]	530
29725609	2645	0	5.24807e-06	GPDNcIQcAHYIDGPHcVK	2239.95	-272.25	4	19	carbamidomethyl C:5 ,carbamidomethyl C:8 ,carbamidomethyl C:17	2C	134.28	epidermal growth factor receptor isoform a precursor [Homo sapiens]	520
29725609	2711	0.00538	0.00743019	GPDNcIQcAHYIDGPHcVK	2239.95	-272.25	4	19	carbamidomethyl C:5 ,carbamidomethyl C:8 ,carbamidomethyl C:17	2C	134.28	epidermal growth factor receptor isoform a precursor [Homo sapiens]	522
29725609	2742	0.00806	0.0161808	GPDNcIQcAHYIDGPHcVK	2239.95	-343.64	4	19	carbamidomethyl C:5 ,carbamidomethyl C:8 ,carbamidomethyl C:17	2C	134.28	epidermal growth factor receptor isoform a precursor [Homo sapiens]	522
29725609	2735	0.01213	0.0571479	GPDNcIQcAHYIDGPHcVK	2239.95	-307.95	4	19	carbamidomethyl C:5 ,carbamidomethyl C:8 ,carbamidomethyl C:17	2C	134.28	epidermal growth factor receptor isoform a precursor [Homo sapiens]	524
29725609	2673	0.01702	0.127057	GPDNcIQcAHYIDGPHcVK	2239.95	156.28	4	19	carbamidomethyl C:5 ,carbamidomethyl C:8 ,carbamidomethyl C:17	2C	134.28	epidermal growth factor receptor isoform a precursor [Homo sapiens]	526
29725609	2659	0.00016	0.000135207	GPDNcIQcAHYIDGPHcVK	2239.95	-236.56	4	19	carbamidomethyl C:5 ,carbamidomethyl C:8 ,carbamidomethyl C:17	2C	134.28	epidermal growth factor receptor isoform a precursor [Homo sapiens]	530
29725609	2641	0.00263	0.00233346	GPDNcIQcAHYIDGPHcVK	2239.95	192.01	4	19	carbamidomethyl C:5 ,carbamidomethyl C:8 ,carbamidomethyl C:17	2C	134.28	epidermal growth factor receptor isoform a precursor [Homo sapiens]	530
31543380	6957	0	5.42001e-16	GPGTSFEFALAIVEALNGK	1920	104.18	2	19	None	2C	19.89	protein DJ-1 [Homo sapiens]	519
31543380	6496	0	5.09331e-15	GPGTSFEFALAIVEALNGK	1920	145.85	2	19	None	2C	19.89	protein DJ-1 [Homo sapiens]	521
31543380	7553	0	3.8815e-09	GPGTSFEFALAIVEALNGK	1920	291.75	2	19	None	2C	19.89	protein DJ-1 [Homo sapiens]	527
10835063	2031	0	1.36773e-05	GPSSVEDIK	930.47	242.95	2	9	None	2C	32.57	nucleophosmin isoform 1 [Homo sapiens]	519
10835063	2007	0	1.41906e-05	GPSSVEDIK	930.47	242.95	2	9	None	2C	32.57	nucleophosmin isoform 1 [Homo sapiens]	519
10835063	1983	0	1.52405e-05	GPSSVEDIK	930.47	242.95	2	9	None	2C	32.57	nucleophosmin isoform 1 [Homo sapiens]	519
10835063	1963	0	1.58855e-05	GPSSVEDIK	930.47	242.95	2	9	None	2C	32.57	nucleophosmin isoform 1 [Homo sapiens]	519
10835063	1830	0	1.79887e-05	GPSSVEDIK	930.47	199.94	2	9	None	2C	32.57	nucleophosmin isoform 1 [Homo sapiens]	521
10835063	1870	0	2.03236e-05	GPSSVEDIK	930.47	199.94	2	9	None	2C	32.57	nucleophosmin isoform 1 [Homo sapiens]	521
10835063	1848	0	2.45471e-05	GPSSVEDIK	930.47	242.95	2	9	None	2C	32.57	nucleophosmin isoform 1 [Homo sapiens]	521
10835063	1900	0.01497	0.0957194	GPSSVEDIK	930.47	156.94	2	9	None	2C	32.57	nucleophosmin isoform 1 [Homo sapiens]	521
10835063	1884	0	9.57194e-06	GPSSVEDIK	930.47	242.95	2	9	None	2C	32.57	nucleophosmin isoform 1 [Homo sapiens]	523
10835063	1842	0	1.06414e-05	GPSSVEDIK	930.47	242.95	2	9	None	2C	32.57	nucleophosmin isoform 1 [Homo sapiens]	523
10835063	1906	0	1.4388e-05	GPSSVEDIK	930.47	199.94	2	9	None	2C	32.57	nucleophosmin isoform 1 [Homo sapiens]	523
10835063	1862	0	1.46218e-05	GPSSVEDIK	930.47	242.95	2	9	None	2C	32.57	nucleophosmin isoform 1 [Homo sapiens]	523
10835063	1891	0	1.49968e-05	GPSSVEDIK	930.47	242.95	2	9	None	2C	32.57	nucleophosmin isoform 1 [Homo sapiens]	525
10835063	1871	0	1.61436e-05	GPSSVEDIK	930.47	242.95	2	9	None	2C	32.57	nucleophosmin isoform 1 [Homo sapiens]	525
10835063	1851	0	3.59749e-05	GPSSVEDIK	930.47	285.96	2	9	None	2C	32.57	nucleophosmin isoform 1 [Homo sapiens]	525
10835063	1915	0.00164	0.00104713	GPSSVEDIK	930.47	242.95	2	9	None	2C	32.57	nucleophosmin isoform 1 [Homo sapiens]	525
10835063	2495	0	9.68278e-06	GPSSVEDIK	930.47	199.94	2	9	None	2C	32.57	nucleophosmin isoform 1 [Homo sapiens]	527
10835063	2449	0	1.29122e-05	GPSSVEDIK	930.47	242.95	2	9	None	2C	32.57	nucleophosmin isoform 1 [Homo sapiens]	527
10835063	2429	0	4.1783e-05	GPSSVEDIK	930.47	242.95	2	9	None	2C	32.57	nucleophosmin isoform 1 [Homo sapiens]	527
10835063	2471	0	7.92501e-05	GPSSVEDIK	930.47	242.95	2	9	None	2C	32.57	nucleophosmin isoform 1 [Homo sapiens]	527
10835063	1807	0	1.2388e-05	GPSSVEDIK	930.47	285.96	2	9	None	2C	32.57	nucleophosmin isoform 1 [Homo sapiens]	529
10835063	1789	0	1.62181e-05	GPSSVEDIK	930.47	242.95	2	9	None	2C	32.57	nucleophosmin isoform 1 [Homo sapiens]	529
10835063	1831	0	3.64754e-05	GPSSVEDIK	930.47	242.95	2	9	None	2C	32.57	nucleophosmin isoform 1 [Homo sapiens]	529
10835063	1857	0.00032	0.000203236	GPSSVEDIK	930.47	242.95	2	9	None	2C	32.57	nucleophosmin isoform 1 [Homo sapiens]	529
10835063	1888	0.00277	0.00248886	GPSSVEDIKAK	1129.6	301.08	3	11	None	2C	32.57	nucleophosmin isoform 1 [Homo sapiens]	519
10835063	1912	0.00469	0.0063387	GPSSVEDIKAK	1129.6	247.94	3	11	None	2C	32.57	nucleophosmin isoform 1 [Homo sapiens]	519
10835063	1906	0.00882	0.022856	GPSSVEDIKAK	1129.6	141.66	3	11	None	2C	32.57	nucleophosmin isoform 1 [Homo sapiens]	519
10835063	1782	0.0087	0.020893	GPSSVEDIKAK	1129.6	247.94	3	11	None	2C	32.57	nucleophosmin isoform 1 [Homo sapiens]	521
10835063	1760	0.01085	0.038815	GPSSVEDIKAK	1129.6	247.94	3	11	None	2C	32.57	nucleophosmin isoform 1 [Homo sapiens]	521
10835063	1776	0.0156	0.100231	GPSSVEDIKAK	1129.6	141.66	3	11	None	2C	32.57	nucleophosmin isoform 1 [Homo sapiens]	523
10835063	1814	0.00277	0.00300608	GPSSVEDIKAK	1129.6	247.94	3	11	None	2C	32.57	nucleophosmin isoform 1 [Homo sapiens]	525
10835063	2383	0.00428	0.00570164	GPSSVEDIKAK	1129.6	247.94	3	11	None	2C	32.57	nucleophosmin isoform 1 [Homo sapiens]	527
10835063	1741	0.01658	0.117761	GPSSVEDIKAK	1129.6	354.23	3	11	None	2C	32.57	nucleophosmin isoform 1 [Homo sapiens]	529
10835063	1769	0.01916	0.203236	GPSSVEDIKAK	1129.6	247.94	2	11	None	2C	32.57	nucleophosmin isoform 1 [Homo sapiens]	529
56243533	2200	0	6.18016e-07	GQHEVHGMPSANTHNTWK	2029.92	157.67	4	18	None	2C	23.6	stromal cell-derived factor 2-like protein 1 precursor [Homo sapiens]	519
56243533	2214	0	3.33426e-06	GQHEVHGMPSANTHNTWK	2029.92	157.67	4	18	None	2C	23.6	stromal cell-derived factor 2-like protein 1 precursor [Homo sapiens]	519
56243533	2141	0	1.95884e-06	GQHEVHGMPSANTHNTWK	2029.92	197.09	4	18	None	2C	23.6	stromal cell-derived factor 2-like protein 1 precursor [Homo sapiens]	520
56243533	2135	0	2.18273e-05	GQHEVHGMPSANTHNTWK	2029.92	275.95	4	18	None	2C	23.6	stromal cell-derived factor 2-like protein 1 precursor [Homo sapiens]	520
56243533	2163	0	4.47713e-05	GQHEVHGMPSANTHNTWK	2029.92	197.09	4	18	None	2C	23.6	stromal cell-derived factor 2-like protein 1 precursor [Homo sapiens]	520
56243533	2117	0.00289	0.00341979	GQHEVHGMPSANTHNTWK	2029.92	197.09	4	18	None	2C	23.6	stromal cell-derived factor 2-like protein 1 precursor [Homo sapiens]	520
56243533	2057	0	5.00035e-07	GQHEVHGMPSANTHNTWK	2029.92	197.09	4	18	None	2C	23.6	stromal cell-derived factor 2-like protein 1 precursor [Homo sapiens]	521
56243533	2083	0.01014	0.0274789	GQHEVHGMPSANTHNTWK	2029.92	197.09	4	18	None	2C	23.6	stromal cell-derived factor 2-like protein 1 precursor [Homo sapiens]	521
56243533	2212	0	3.79315e-06	GQHEVHGMPSANTHNTWK	2029.92	197.09	4	18	None	2C	23.6	stromal cell-derived factor 2-like protein 1 precursor [Homo sapiens]	522
56243533	2190	0	5.79429e-05	GQHEVHGMPSANTHNTWK	2029.92	236.52	4	18	None	2C	23.6	stromal cell-derived factor 2-like protein 1 precursor [Homo sapiens]	522
56243533	2086	0	4.4978e-05	GQHEVHGMPSANTHNTWK	2029.92	157.67	4	18	None	2C	23.6	stromal cell-derived factor 2-like protein 1 precursor [Homo sapiens]	523
56243533	2174	0	1.3122e-07	GQHEVHGMPSANTHNTWK	2029.92	197.09	4	18	None	2C	23.6	stromal cell-derived factor 2-like protein 1 precursor [Homo sapiens]	524
56243533	2192	0	2.84446e-05	GQHEVHGMPSANTHNTWK	2029.92	157.67	4	18	None	2C	23.6	stromal cell-derived factor 2-like protein 1 precursor [Homo sapiens]	524
56243533	2163	0	2.79254e-05	GQHEVHGMPSANTHNTWK	2029.92	236.52	4	18	None	2C	23.6	stromal cell-derived factor 2-like protein 1 precursor [Homo sapiens]	525
56243533	2137	0	2.37684e-06	GQHEVHGMPSANTHNTWK	2029.92	236.52	4	18	None	2C	23.6	stromal cell-derived factor 2-like protein 1 precursor [Homo sapiens]	526
56243533	2161	0.00016	0.000141906	GQHEVHGMPSANTHNTWK	2029.92	-275.8	4	18	None	2C	23.6	stromal cell-derived factor 2-like protein 1 precursor [Homo sapiens]	526
56243533	2598	0	2.94442e-07	GQHEVHGMPSANTHNTWK	2029.92	197.09	4	18	None	2C	23.6	stromal cell-derived factor 2-like protein 1 precursor [Homo sapiens]	527
56243533	2616	0.00032	0.000284446	GQHEVHGMPSANTHNTWK	2029.92	197.09	4	18	None	2C	23.6	stromal cell-derived factor 2-like protein 1 precursor [Homo sapiens]	527
56243533	2084	0	6.4121e-07	GQHEVHGMPSANTHNTWK	2029.92	197.09	4	18	None	2C	23.6	stromal cell-derived factor 2-like protein 1 precursor [Homo sapiens]	528
56243533	2064	0.00032	0.000274157	GQHEVHGMPSANTHNTWK	2029.92	197.09	4	18	None	2C	23.6	stromal cell-derived factor 2-like protein 1 precursor [Homo sapiens]	528
56243533	2005	0	1.56315e-06	GQHEVHGMPSANTHNTWK	2029.92	236.52	4	18	None	2C	23.6	stromal cell-derived factor 2-like protein 1 precursor [Homo sapiens]	529
56243533	2083	0	2.5293e-05	GQHEVHGMPSANTHNTWK	2029.92	275.95	4	18	None	2C	23.6	stromal cell-derived factor 2-like protein 1 precursor [Homo sapiens]	530
56243533	2105	0	3.63915e-05	GQHEVHGMPSANTHNTWK	2029.92	197.09	4	18	None	2C	23.6	stromal cell-derived factor 2-like protein 1 precursor [Homo sapiens]	530
87116675	3070	0.01633	0.110154	GRHHLEEImYNENtR	1993.85	205.67	3	15	oxidation of M:9 ,phosphorylation of T:14	2C	43.61	nitrogen permease regulator 3-like protein isoform 2 [Homo sapiens]	520
87116675	3014	0.01438	0.0809096	GRHHLEEImYNENtR	1993.85	205.67	3	15	oxidation of M:9 ,phosphorylation of T:14	2C	43.61	nitrogen permease regulator 3-like protein isoform 2 [Homo sapiens]	521
87116675	3083	0.02916	0.616595	GRHHLEEImYNENtR	1993.85	205.67	3	15	oxidation of M:9 ,phosphorylation of T:14	2C	43.61	nitrogen permease regulator 3-like protein isoform 2 [Homo sapiens]	526
5031973	3890	0	2.89734e-10	GSFSEQGINEFLR	1482.71	155.15	2	13	None	2C	48.12	protein disulfide-isomerase A6 precursor [Homo sapiens]	519
5031973	3923	0	1.71791e-09	GSFSEQGINEFLR	1482.71	290.09	2	13	None	2C	48.12	protein disulfide-isomerase A6 precursor [Homo sapiens]	519
5031973	3760	0	1.65196e-07	GSFSEQGINEFLR	1482.71	236.11	2	13	None	2C	48.12	protein disulfide-isomerase A6 precursor [Homo sapiens]	520
5031973	3758	0.00178	0.00123595	GSFSEQGINEFLR	1482.71	236.11	2	13	None	2C	48.12	protein disulfide-isomerase A6 precursor [Homo sapiens]	520
5031973	3733	0	6.15177e-10	GSFSEQGINEFLR	1482.71	263.1	2	13	None	2C	48.12	protein disulfide-isomerase A6 precursor [Homo sapiens]	521
5031973	3864	0	7.19449e-10	GSFSEQGINEFLR	1482.71	263.1	2	13	None	2C	48.12	protein disulfide-isomerase A6 precursor [Homo sapiens]	522
5031973	3837	0.00046	0.000412098	GSFSEQGINEFLR	1482.71	209.12	2	13	None	2C	48.12	protein disulfide-isomerase A6 precursor [Homo sapiens]	522
5031973	3967	0	4.80839e-10	GSFSEQGINEFLR	1482.71	263.1	2	13	None	2C	48.12	protein disulfide-isomerase A6 precursor [Homo sapiens]	524
5031973	3938	0	6.03949e-05	GSFSEQGINEFLR	1482.71	263.1	2	13	None	2C	48.12	protein disulfide-isomerase A6 precursor [Homo sapiens]	524
5031973	3886	0	1.70216e-08	GSFSEQGINEFLR	1482.71	290.09	2	13	None	2C	48.12	protein disulfide-isomerase A6 precursor [Homo sapiens]	525
5031973	3855	0.00076	0.000580764	GSFSEQGINEFLR	1482.71	263.1	2	13	None	2C	48.12	protein disulfide-isomerase A6 precursor [Homo sapiens]	525
5031973	3784	0.01085	0.0384592	GSFSEQGINEFLR	1482.71	290.09	2	13	None	2C	48.12	protein disulfide-isomerase A6 precursor [Homo sapiens]	526
5031973	4424	0	8.64968e-10	GSFSEQGINEFLR	1482.71	263.1	2	13	None	2C	48.12	protein disulfide-isomerase A6 precursor [Homo sapiens]	527
5031973	3758	0	2.49459e-10	GSFSEQGINEFLR	1482.71	263.1	2	13	None	2C	48.12	protein disulfide-isomerase A6 precursor [Homo sapiens]	528
5031973	3787	0	2.82488e-10	GSFSEQGINEFLR	1482.71	263.1	2	13	None	2C	48.12	protein disulfide-isomerase A6 precursor [Homo sapiens]	528
5031973	3727	0	2.58821e-06	GSFSEQGINEFLR	1482.71	263.1	2	13	None	2C	48.12	protein disulfide-isomerase A6 precursor [Homo sapiens]	529
5031973	3902	0	2.5704e-10	GSFSEQGINEFLR	1482.71	290.09	2	13	None	2C	48.12	protein disulfide-isomerase A6 precursor [Homo sapiens]	530
5031973	3889	0.00538	0.00772681	GSFSEQGINEFLR	1482.71	290.09	2	13	None	2C	48.12	protein disulfide-isomerase A6 precursor [Homo sapiens]	530
304376266	2737	0.00032	0.000198609	GSGRPRPQALLQDPPEPGPcGER	2470.21	376.63	4	23	carbamidomethyl C:20	2C	64.6	putative serine protease 56 [Homo sapiens]	520
304376266	2764	0.00032	0.000207491	GSGRPRPQALLQDPPEPGPcGER	2470.21	344.22	4	23	carbamidomethyl C:20	2C	64.6	putative serine protease 56 [Homo sapiens]	520
304376266	2766	0.00857	0.0199067	GSGRPRPQALLQDPPEPGPcGER	2470.21	409.04	4	23	carbamidomethyl C:20	2C	64.6	putative serine protease 56 [Homo sapiens]	526
304376266	2786	0.01497	0.0957194	GSGRPRPQALLQDPPEPGPcGER	2470.21	409.04	4	23	carbamidomethyl C:20	2C	64.6	putative serine protease 56 [Homo sapiens]	526
304376266	2731	0.00149	0.00100925	GSGRPRPQALLQDPPEPGPcGER	2470.21	409.04	4	23	carbamidomethyl C:20	2C	64.6	putative serine protease 56 [Homo sapiens]	528
304376266	2749	0.00908	0.0248886	GSGRPRPQALLQDPPEPGPcGER	2470.21	409.04	4	23	carbamidomethyl C:20	2C	64.6	putative serine protease 56 [Homo sapiens]	530
170932514	4304	0.00032	0.000235505	GSLCSGCQKPITGRcITAmAK	2265.07	269.38	3	21	NEM C:15 ,oxidation of M:19	2C	64.51	paxillin isoform 1 [Homo sapiens]	519
170932514	4348	0.00469	0.00662217	GSLCSGCQKPITGRcITAmAK	2265.07	216.38	3	21	NEM C:15 ,oxidation of M:19	2C	64.51	paxillin isoform 1 [Homo sapiens]	519
170932514	4148	0.01109	0.040738	GSLCSGCQKPITGRcITAmAK	2265.07	189.88	3	21	NEM C:15 ,oxidation of M:19	2C	64.51	paxillin isoform 1 [Homo sapiens]	520
170932514	4103	0.0055	0.00835603	GSLCSGCQKPITGRcITAmAK	2265.07	242.88	3	21	NEM C:15 ,oxidation of M:19	2C	64.51	paxillin isoform 1 [Homo sapiens]	521
170932514	4136	0.00562	0.0097499	GSLCSGCQKPITGRcITAmAK	2265.07	189.88	3	21	NEM C:15 ,oxidation of M:19	2C	64.51	paxillin isoform 1 [Homo sapiens]	521
170932514	4183	0.00316	0.00431519	GSLCSGCQKPITGRcITAmAK	2265.07	242.88	3	21	NEM C:15 ,oxidation of M:19	2C	64.51	paxillin isoform 1 [Homo sapiens]	523
170932514	4154	0.02982	0.662217	GSLCSGCQKPITGRcITAmAK	2265.07	295.88	3	21	NEM C:15 ,oxidation of M:19	2C	64.51	paxillin isoform 1 [Homo sapiens]	523
170932514	4304	0.0082	0.0166725	GSLCSGCQKPITGRcITAmAK	2265.07	216.38	3	21	NEM C:15 ,oxidation of M:19	2C	64.51	paxillin isoform 1 [Homo sapiens]	524
170932514	4322	0.00685	0.0128529	GSLCSGCQKPITGRcITAmAK	2265.07	136.88	3	21	NEM C:15 ,oxidation of M:19	2C	64.51	paxillin isoform 1 [Homo sapiens]	525
170932514	4836	0.01975	0.2208	GSLCSGCQKPITGRcITAmAK	2265.07	136.88	3	21	NEM C:15 ,oxidation of M:19	2C	64.51	paxillin isoform 1 [Homo sapiens]	527
195972866	3325	0	1.39637e-13	GSLGGGFSSGGFSGGSFSR	1706.76	140.64	2	19	None	2C	58.8	keratin, type I cytoskeletal 10 [Homo sapiens]	528
195972866	3936	0	1.05682e-15	GSSGGGcFGGSSGGYGGLGGFGGGSFR	2341.97	106.76	2	27	carbamidomethyl C:7	2C	58.8	keratin, type I cytoskeletal 10 [Homo sapiens]	524
195972866	3776	0	4.59198e-16	GSSGGGcFGGSSGGYGGLGGFGGGSFR	2341.97	106.76	2	27	carbamidomethyl C:7	2C	58.8	keratin, type I cytoskeletal 10 [Homo sapiens]	528
195972866	3740	0	8.6896e-15	GSSGGGcFGGSSGGYGGLGGFGGGSFR	2341.97	106.76	2	27	carbamidomethyl C:7	2C	58.8	keratin, type I cytoskeletal 10 [Homo sapiens]	528
5031973	3474	0	2.04174e-12	GSTAPVGGGAFPTIVER	1614.84	222.98	2	17	None	2C	48.12	protein disulfide-isomerase A6 precursor [Homo sapiens]	519
5031973	3301	0	3.13329e-10	GSTAPVGGGAFPTIVER	1614.84	222.98	2	17	None	2C	48.12	protein disulfide-isomerase A6 precursor [Homo sapiens]	520
5031973	3408	0	1.41254e-11	GSTAPVGGGAFPTIVER	1614.84	222.98	2	17	None	2C	48.12	protein disulfide-isomerase A6 precursor [Homo sapiens]	522
5031973	3483	0	5.86138e-13	GSTAPVGGGAFPTIVER	1614.84	173.42	2	17	None	2C	48.12	protein disulfide-isomerase A6 precursor [Homo sapiens]	524
5031973	3920	0	1.57761e-09	GSTAPVGGGAFPTIVER	1614.84	247.76	2	17	None	2C	48.12	protein disulfide-isomerase A6 precursor [Homo sapiens]	527
5031973	3322	0	1.22462e-08	GSTAPVGGGAFPTIVER	1614.84	198.2	2	17	None	2C	48.12	protein disulfide-isomerase A6 precursor [Homo sapiens]	528
5031973	3374	0	2.67301e-12	GSTAPVGGGAFPTIVER	1614.84	272.55	2	17	None	2C	48.12	protein disulfide-isomerase A6 precursor [Homo sapiens]	530
5031973	3796	0	0.00011508	GSTAPVGGGAFPTIVEREPWDGR	2355.16	67.94	3	23	None	2C	48.12	protein disulfide-isomerase A6 precursor [Homo sapiens]	520
5031973	3998	0.00767	0.0146893	GSTAPVGGGAFPTIVEREPWDGR	2355.16	144.38	3	23	None	2C	48.12	protein disulfide-isomerase A6 precursor [Homo sapiens]	524
5031973	3987	0.0246	0.428549	GSTAPVGGGAFPTIVEREPWDGR	2355.16	144.38	3	23	None	2C	48.12	protein disulfide-isomerase A6 precursor [Homo sapiens]	524
4503481	6404	0.00302	0.00400867	GSTPEAAAQVVQWVSFADSDIVPPASTWVFPTLGIMHHNK	4290.12	-46.62	4	40	None	2C	50.12	elongation factor 1-gamma [Homo sapiens]	521
4503481	7286	0	3.36512e-08	GSTPEAAAQVVQWVSFADSDIVPPASTWVFPTLGIMHHNK	4290.12	-41.96	3	40	None	2C	50.12	elongation factor 1-gamma [Homo sapiens]	527
23308577	2963	0	5.28445e-09	GTIQVITQGTSLK	1344.76	208.26	2	13	None	2C	56.65	D-3-phosphoglycerate dehydrogenase [Homo sapiens]	521
23308577	2964	0	1.04954e-09	GTIQVITQGTSLK	1344.76	208.26	2	13	None	2C	56.65	D-3-phosphoglycerate dehydrogenase [Homo sapiens]	523
23308577	3500	0	2.60615e-09	GTIQVITQGTSLK	1344.76	148.75	2	13	None	2C	56.65	D-3-phosphoglycerate dehydrogenase [Homo sapiens]	527
4757900	6246	0	1.17761e-16	GTWIHPEIDNPEYSPDPSIYAYDNFGVLGLDLWQVK	4147.98	0	3	36	None	2C	48.14	calreticulin precursor [Homo sapiens]	520
4757900	6228	0	2.59418e-16	GTWIHPEIDNPEYSPDPSIYAYDNFGVLGLDLWQVK	4147.98	-101.24	3	36	None	2C	48.14	calreticulin precursor [Homo sapiens]	521
4757900	6420	0	2.75423e-19	GTWIHPEIDNPEYSPDPSIYAYDNFGVLGLDLWQVK	4147.98	115.73	3	36	None	2C	48.14	calreticulin precursor [Homo sapiens]	522
4757900	6394	0	6.01174e-17	GTWIHPEIDNPEYSPDPSIYAYDNFGVLGLDLWQVK	4147.98	-28.93	3	36	None	2C	48.14	calreticulin precursor [Homo sapiens]	522
4757900	6458	0	3.89045e-18	GTWIHPEIDNPEYSPDPSIYAYDNFGVLGLDLWQVK	4147.98	-57.86	3	36	None	2C	48.14	calreticulin precursor [Homo sapiens]	525
20149594	3714	0	1.64437e-13	GVVDSEDLPLNISR	1512.78	198.35	2	14	None	2C	83.26	heat shock protein HSP 90-beta [Homo sapiens]	519
20149594	3559	0	1.83231e-12	GVVDSEDLPLNISR	1512.78	198.35	2	14	None	2C	83.26	heat shock protein HSP 90-beta [Homo sapiens]	521
20149594	3600	0	2.11836e-05	GVVDSEDLPLNISR	1512.78	-330.41	2	14	None	2C	83.26	heat shock protein HSP 90-beta [Homo sapiens]	523
20149594	3582	0.00135	0.000879023	GVVDSEDLPLNISR	1512.78	-356.83	2	14	None	2C	83.26	heat shock protein HSP 90-beta [Homo sapiens]	523
20149594	3681	0	1.30017e-12	GVVDSEDLPLNISR	1512.78	224.8	2	14	None	2C	83.26	heat shock protein HSP 90-beta [Homo sapiens]	525
20149594	3710	0	7.70903e-10	GVVDSEDLPLNISR	1512.78	251.26	2	14	None	2C	83.26	heat shock protein HSP 90-beta [Homo sapiens]	525
20149594	4206	0	1.37721e-08	GVVDSEDLPLNISR	1512.78	251.26	2	14	None	2C	83.26	heat shock protein HSP 90-beta [Homo sapiens]	527
20149594	3518	0	2.05589e-06	GVVDSEDLPLNISR	1512.78	224.8	2	14	None	2C	83.26	heat shock protein HSP 90-beta [Homo sapiens]	529
17149842	3749	0	3.84592e-14	GWDQGLLGMcEGEK	1578.68	152.05	2	14	carbamidomethyl C:10	2C	15.65	peptidyl-prolyl cis-trans isomerase FKBP2 precursor [Homo sapiens]	520
17149842	3971	0	6.10942e-10	GWDQGLLGMcEGEK	1578.68	202.74	2	14	carbamidomethyl C:10	2C	15.65	peptidyl-prolyl cis-trans isomerase FKBP2 precursor [Homo sapiens]	524
17149842	3928	0	1.1508e-13	GWDQGLLGMcEGEK	1578.68	228.09	2	14	carbamidomethyl C:10	2C	15.65	peptidyl-prolyl cis-trans isomerase FKBP2 precursor [Homo sapiens]	530
17149842	3340	0.0125	0.0609537	GWDQGLLGMcEGEKR	1734.78	138.37	3	15	carbamidomethyl C:10	2C	15.65	peptidyl-prolyl cis-trans isomerase FKBP2 precursor [Homo sapiens]	520
42794771	4442	0.00895	0.0234963	GYPTLLLFR	1078.62	426.65	2	9	None	2C	47.63	thioredoxin domain-containing protein 5 isoform 1 precursor [Homo sapiens]	524
42794771	4486	0	7.4131e-05	GYPTLLWFR	1151.61	321.39	2	9	None	2C	47.63	thioredoxin domain-containing protein 5 isoform 1 precursor [Homo sapiens]	520
42794771	4439	0.00221	0.00154882	GYPTLLWFR	1151.61	286.64	2	9	None	2C	47.63	thioredoxin domain-containing protein 5 isoform 1 precursor [Homo sapiens]	521
42794771	4645	0.01238	0.0598412	GYPTLLWFR	1151.61	356.15	2	9	None	2C	47.63	thioredoxin domain-containing protein 5 isoform 1 precursor [Homo sapiens]	525
42794771	4598	0.0092	0.0250611	GYPTLLWFR	1151.61	321.39	2	9	None	2C	47.63	thioredoxin domain-containing protein 5 isoform 1 precursor [Homo sapiens]	526
42794771	5295	0.02492	0.439542	GYPTLLWFR	1151.61	356.15	2	9	None	2C	47.63	thioredoxin domain-containing protein 5 isoform 1 precursor [Homo sapiens]	527
42794771	4484	0.00263	0.00240436	GYPTLLWFR	1151.61	286.64	2	9	None	2C	47.63	thioredoxin domain-containing protein 5 isoform 1 precursor [Homo sapiens]	528
37594464	4492	0.00032	0.000180302	HANAKPFEVPFLKF	1643.88	219.04	3	14	None	2C	24.33	ADP-sugar pyrophosphatase [Homo sapiens]	527
34932414	2029	0	3.16228e-05	HEHQVMLMR	1179.56	118.7	3	9	None	2C	54.23	non-POU domain-containing octamer-binding protein isoform 1 [Homo sapiens]	519
34932414	2009	0.00767	0.0150314	HEHQVMLMR	1179.56	220.47	3	9	None	2C	54.23	non-POU domain-containing octamer-binding protein isoform 1 [Homo sapiens]	519
34932414	1885	0	9.03649e-06	HEHQVMLMR	1179.56	220.47	3	9	None	2C	54.23	non-POU domain-containing octamer-binding protein isoform 1 [Homo sapiens]	521
34932414	1952	0.00046	0.000379315	HEHQVMLMR	1179.56	220.47	3	9	None	2C	54.23	non-POU domain-containing octamer-binding protein isoform 1 [Homo sapiens]	525
34932414	1868	0	4.43609e-06	HEHQVMLMR	1179.56	271.36	3	9	None	2C	54.23	non-POU domain-containing octamer-binding protein isoform 1 [Homo sapiens]	529
5031635	2662	0	1.76198e-19	HELQANcYEEVKDR	1789.81	173.23	3	14	carbamidomethyl C:7	2C	18.5	cofilin-1 [Homo sapiens]	527
116734717	2128	0	8.93305e-11	HETHGGEDVAVFSK	1511.7	119.09	3	14	None	2C	57.3	alkaline phosphatase, tissue-nonspecific isozyme isoform 1 precursor [Homo sapiens]	520
116734717	2207	0	2.18273e-07	HETHGGEDVAVFSK	1511.7	79.39	3	14	None	2C	57.3	alkaline phosphatase, tissue-nonspecific isozyme isoform 1 precursor [Homo sapiens]	522
116734717	2100	0	2.57632e-12	HETHGGEDVAVFSK	1511.7	238.2	3	14	None	2C	57.3	alkaline phosphatase, tissue-nonspecific isozyme isoform 1 precursor [Homo sapiens]	530
4505591	2715	0	2.04174e-08	HGEVcPAGWKPGSDTIKPDVQK	2405.18	158.02	4	22	carbamidomethyl C:5	2C	22.11	peroxiredoxin-1 [Homo sapiens]	519
4505591	2656	0	3.42768e-11	HGEVcPAGWKPGSDTIKPDVQK	2405.18	158.02	4	22	carbamidomethyl C:5	2C	22.11	peroxiredoxin-1 [Homo sapiens]	520
4505591	2554	0	4.98884e-12	HGEVcPAGWKPGSDTIKPDVQK	2405.18	124.75	4	22	carbamidomethyl C:5	2C	22.11	peroxiredoxin-1 [Homo sapiens]	521
4505591	2718	0	3.90841e-08	HGEVcPAGWKPGSDTIKPDVQK	2405.18	158.02	4	22	carbamidomethyl C:5	2C	22.11	peroxiredoxin-1 [Homo sapiens]	522
4505591	2759	0	1.27644e-08	HGEVcPAGWKPGSDTIKPDVQK	2405.18	158.02	4	22	carbamidomethyl C:5	2C	22.11	peroxiredoxin-1 [Homo sapiens]	524
4505591	2656	0	2.17771e-11	HGEVcPAGWKPGSDTIKPDVQK	2405.18	158.02	4	22	carbamidomethyl C:5	2C	22.11	peroxiredoxin-1 [Homo sapiens]	525
4505591	2676	0	5.08159e-10	HGEVcPAGWKPGSDTIKPDVQK	2405.18	224.57	4	22	carbamidomethyl C:5	2C	22.11	peroxiredoxin-1 [Homo sapiens]	526
4505591	2603	0	1.61065e-12	HGEVcPAGWKPGSDTIKPDVQK	2405.18	91.48	4	22	carbamidomethyl C:5	2C	22.11	peroxiredoxin-1 [Homo sapiens]	528
4505591	2625	0	5.57186e-08	HGEVcPAGWKPGSDTIKPDVQK	2405.18	124.75	4	22	carbamidomethyl C:5	2C	22.11	peroxiredoxin-1 [Homo sapiens]	528
4505591	2644	0	1.05682e-10	HGEVcPAGWKPGSDTIKPDVQK	2405.18	224.57	4	22	carbamidomethyl C:5	2C	22.11	peroxiredoxin-1 [Homo sapiens]	530
47132620	2205	0	6.99842e-13	HGGGGGGFGGGGFGSR	1319.57	401.81	3	16	None	2C	65.43	keratin, type II cytoskeletal 2 epidermal [Homo sapiens]	519
47132620	2130	0	2.2856e-12	HGGGGGGFGGGGFGSR	1319.57	356.3	3	16	None	2C	65.43	keratin, type II cytoskeletal 2 epidermal [Homo sapiens]	520
47132620	2154	0	2.37137e-09	HGGGGGGFGGGGFGSR	1319.57	356.3	3	16	None	2C	65.43	keratin, type II cytoskeletal 2 epidermal [Homo sapiens]	520
47132620	2050	0	3.68129e-11	HGGGGGGFGGGGFGSR	1319.57	401.81	3	16	None	2C	65.43	keratin, type II cytoskeletal 2 epidermal [Homo sapiens]	521
47132620	2227	0	1.48936e-10	HGGGGGGFGGGGFGSR	1319.57	492.83	3	16	None	2C	65.43	keratin, type II cytoskeletal 2 epidermal [Homo sapiens]	522
47132620	2090	0	1.37088e-08	HGGGGGGFGGGGFGSR	1319.57	310.8	3	16	None	2C	65.43	keratin, type II cytoskeletal 2 epidermal [Homo sapiens]	523
47132620	2198	0	1.50661e-12	HGGGGGGFGGGGFGSR	1319.57	447.32	3	16	None	2C	65.43	keratin, type II cytoskeletal 2 epidermal [Homo sapiens]	524
47132620	2220	0	1.89671e-12	HGGGGGGFGGGGFGSR	1319.57	447.32	3	16	None	2C	65.43	keratin, type II cytoskeletal 2 epidermal [Homo sapiens]	524
47132620	2218	0	2.02768e-11	HGGGGGGFGGGGFGSR	1319.57	401.81	3	16	None	2C	65.43	keratin, type II cytoskeletal 2 epidermal [Homo sapiens]	524
47132620	2141	0	5.02343e-13	HGGGGGGFGGGGFGSR	1319.57	356.3	3	16	None	2C	65.43	keratin, type II cytoskeletal 2 epidermal [Homo sapiens]	526
47132620	2060	0	2.46037e-12	HGGGGGGFGGGGFGSR	1319.57	401.81	3	16	None	2C	65.43	keratin, type II cytoskeletal 2 epidermal [Homo sapiens]	528
47132620	2082	0	4.05509e-12	HGGGGGGFGGGGFGSR	1319.57	401.81	3	16	None	2C	65.43	keratin, type II cytoskeletal 2 epidermal [Homo sapiens]	528
47132620	2104	0	2.82488e-09	HGGGGGGFGGGGFGSR	1319.57	310.8	3	16	None	2C	65.43	keratin, type II cytoskeletal 2 epidermal [Homo sapiens]	528
47132620	2002	0	2.38232e-10	HGGGGGGFGGGGFGSR	1319.57	447.32	3	16	None	2C	65.43	keratin, type II cytoskeletal 2 epidermal [Homo sapiens]	529
4757714	1908	0	6.44169e-06	HGIPMSHVAR	1103.57	208.46	3	10	None	2C	18.04	low molecular weight phosphotyrosine protein phosphatase isoform c [Homo sapiens]	519
4757714	1771	0	5.7544e-10	HGIPMSHVAR	1103.57	208.46	3	10	None	2C	18.04	low molecular weight phosphotyrosine protein phosphatase isoform c [Homo sapiens]	521
4757714	1757	0	1.03039e-09	HGIPMSHVAR	1103.57	154.07	3	10	None	2C	18.04	low molecular weight phosphotyrosine protein phosphatase isoform c [Homo sapiens]	521
4757714	1755	0	3.90841e-09	HGIPMSHVAR	1103.57	99.69	3	10	None	2C	18.04	low molecular weight phosphotyrosine protein phosphatase isoform c [Homo sapiens]	521
4757714	1818	0	3.09742e-08	HGIPMSHVAR	1103.57	262.85	3	10	None	2C	18.04	low molecular weight phosphotyrosine protein phosphatase isoform c [Homo sapiens]	525
4757714	2345	0	5.91562e-09	HGIPMSHVAR	1103.57	208.46	3	10	None	2C	18.04	low molecular weight phosphotyrosine protein phosphatase isoform c [Homo sapiens]	527
4757714	1743	0	1.79887e-08	HGIPMSHVAR	1103.57	154.07	3	10	None	2C	18.04	low molecular weight phosphotyrosine protein phosphatase isoform c [Homo sapiens]	529
4757714	1723	0	2.72898e-07	HGIPMSHVAR	1103.57	154.07	3	10	None	2C	18.04	low molecular weight phosphotyrosine protein phosphatase isoform c [Homo sapiens]	529
4504771	3423	0	4.04576e-13	HGLLVPNNTTDQELQHIR	2084.08	163.17	3	18	None	2C	26.6	eukaryotic translation initiation factor 6 isoform a [Homo sapiens]	527
4506903	3443	0.00076	0.000537032	HGLVPFAFVR	1141.64	-70.07	2	10	None	2C	25.54	serine/arginine-rich splicing factor 9 [Homo sapiens]	521
4506903	3412	0.02471	0.430527	HGLVPFAFVR	1141.64	-35.04	2	10	None	2C	25.54	serine/arginine-rich splicing factor 9 [Homo sapiens]	521
4506903	3530	0.00061	0.000497737	HGLVPFAFVR	1141.64	-35.04	2	10	None	2C	25.54	serine/arginine-rich splicing factor 9 [Homo sapiens]	525
4506903	3369	0.0025	0.00186638	HGLVPFAFVR	1141.64	-70.07	2	10	None	2C	25.54	serine/arginine-rich splicing factor 9 [Homo sapiens]	529
57864582	1725	0.00032	0.000250035	HGSGSGHSSSYGQHGSGSGWSSSSGR	2476.01	165.62	4	26	None	2C	282.4	hornerin [Homo sapiens]	520
57864582	1703	0.00207	0.0014388	HGSGSGHSSSYGQHGSGSGWSSSSGR	2476.01	230.26	4	26	None	2C	282.4	hornerin [Homo sapiens]	520
57864582	1763	0	6.82339e-05	HGSGSGHSSSYGQHGSGSGWSSSSGR	2476.01	165.62	4	26	None	2C	282.4	hornerin [Homo sapiens]	522
57864582	1648	0	3.4435e-06	HGSGSGHSSSYGQHGSGSGWSSSSGR	2476.01	197.94	4	26	None	2C	282.4	hornerin [Homo sapiens]	528
57864582	1670	0	4.30527e-06	HGSGSGHSSSYGQHGSGSGWSSSSGR	2476.01	197.94	4	26	None	2C	282.4	hornerin [Homo sapiens]	528
38202257	4412	0	4.39542e-08	HHGPQTLYLPVTLSSIPVFQR	2389.29	238.62	3	21	None	2C	106.87	neutral alpha-glucosidase AB isoform 2 [Homo sapiens]	520
38202257	4403	0.00032	0.000250035	HHGPQTLYLPVTLSSIPVFQR	2389.29	372.63	4	21	None	2C	106.87	neutral alpha-glucosidase AB isoform 2 [Homo sapiens]	520
38202257	4524	0	1.26183e-11	HHGPQTLYLPVTLSSIPVFQR	2389.29	263.75	3	21	None	2C	106.87	neutral alpha-glucosidase AB isoform 2 [Homo sapiens]	522
153792590	2840	0	1.58489e-07	HIYYITGETK	1223.62	212.53	2	10	None	2C	98.16	heat shock protein HSP 90-alpha isoform 1 [Homo sapiens]	527
20149594	3151	0	9.59401e-13	HLEINPDHPIVETLR	1781.94	168.38	3	15	None	2C	83.26	heat shock protein HSP 90-beta [Homo sapiens]	519
20149594	3208	0	3.57273e-12	HLEINPDHPIVETLR	1781.94	33.67	3	15	None	2C	83.26	heat shock protein HSP 90-beta [Homo sapiens]	519
20149594	3177	0	8.45279e-12	HLEINPDHPIVETLR	1781.94	168.38	3	15	None	2C	83.26	heat shock protein HSP 90-beta [Homo sapiens]	519
20149594	3085	0	3.22849e-09	HLEINPDHPIVETLR	1781.94	168.38	3	15	None	2C	83.26	heat shock protein HSP 90-beta [Homo sapiens]	520
20149594	3031	0	3.1842e-13	HLEINPDHPIVETLR	1781.94	134.7	3	15	None	2C	83.26	heat shock protein HSP 90-beta [Homo sapiens]	521
20149594	2998	0	5.3827e-10	HLEINPDHPIVETLR	1781.94	168.38	3	15	None	2C	83.26	heat shock protein HSP 90-beta [Homo sapiens]	521
20149594	3164	0	1.13501e-05	HLEINPDHPIVETLR	1781.94	168.38	3	15	None	2C	83.26	heat shock protein HSP 90-beta [Homo sapiens]	522
20149594	3032	0	1.23027e-15	HLEINPDHPIVETLR	1781.94	134.7	3	15	None	2C	83.26	heat shock protein HSP 90-beta [Homo sapiens]	523
20149594	2997	0	1.63305e-10	HLEINPDHPIVETLR	1781.94	168.38	3	15	None	2C	83.26	heat shock protein HSP 90-beta [Homo sapiens]	523
20149594	3232	0	1.8281e-07	HLEINPDHPIVETLR	1781.94	134.7	3	15	None	2C	83.26	heat shock protein HSP 90-beta [Homo sapiens]	524
20149594	3164	0	4.00867e-12	HLEINPDHPIVETLR	1781.94	134.7	3	15	None	2C	83.26	heat shock protein HSP 90-beta [Homo sapiens]	525
20149594	3127	0	5.64937e-12	HLEINPDHPIVETLR	1781.94	168.38	3	15	None	2C	83.26	heat shock protein HSP 90-beta [Homo sapiens]	525
20149594	3090	0	1.03276e-11	HLEINPDHPIVETLR	1781.94	202.07	3	15	None	2C	83.26	heat shock protein HSP 90-beta [Homo sapiens]	525
20149594	3144	0	2.14783e-08	HLEINPDHPIVETLR	1781.94	168.38	3	15	None	2C	83.26	heat shock protein HSP 90-beta [Homo sapiens]	526
20149594	3105	0	5.33335e-08	HLEINPDHPIVETLR	1781.94	235.75	3	15	None	2C	83.26	heat shock protein HSP 90-beta [Homo sapiens]	526
20149594	3586	0	9.7499e-13	HLEINPDHPIVETLR	1781.94	168.38	3	15	None	2C	83.26	heat shock protein HSP 90-beta [Homo sapiens]	527
20149594	3549	0	1.53815e-12	HLEINPDHPIVETLR	1781.94	168.38	3	15	None	2C	83.26	heat shock protein HSP 90-beta [Homo sapiens]	527
20149594	3518	0	2.47172e-09	HLEINPDHPIVETLR	1781.94	168.38	3	15	None	2C	83.26	heat shock protein HSP 90-beta [Homo sapiens]	527
20149594	3085	0	1.8578e-06	HLEINPDHPIVETLR	1781.94	202.07	3	15	None	2C	83.26	heat shock protein HSP 90-beta [Homo sapiens]	528
20149594	2984	0	1.02329e-14	HLEINPDHPIVETLR	1781.94	168.38	3	15	None	2C	83.26	heat shock protein HSP 90-beta [Homo sapiens]	529
20149594	2959	0	3.49945e-14	HLEINPDHPIVETLR	1781.94	134.7	3	15	None	2C	83.26	heat shock protein HSP 90-beta [Homo sapiens]	529
20149594	3121	0	1.16145e-11	HLEINPDHPIVETLR	1781.94	235.75	3	15	None	2C	83.26	heat shock protein HSP 90-beta [Homo sapiens]	530
20149594	3092	0	2.23872e-08	HLEINPDHPIVETLR	1781.94	269.44	3	15	None	2C	83.26	heat shock protein HSP 90-beta [Homo sapiens]	530
153792590	3424	0	1.37088e-13	HLEINPDHSIIETLR	1785.94	156.8	3	15	None	2C	98.16	heat shock protein HSP 90-alpha isoform 1 [Homo sapiens]	519
153792590	3395	0	2.8774e-12	HLEINPDHSIIETLR	1785.94	156.8	3	15	None	2C	98.16	heat shock protein HSP 90-alpha isoform 1 [Homo sapiens]	519
153792590	3267	0	5.62341e-14	HLEINPDHSIIETLR	1785.94	156.8	3	15	None	2C	98.16	heat shock protein HSP 90-alpha isoform 1 [Homo sapiens]	521
153792590	3238	0	5.2723e-10	HLEINPDHSIIETLR	1785.94	156.8	3	15	None	2C	98.16	heat shock protein HSP 90-alpha isoform 1 [Homo sapiens]	521
153792590	3362	0	2.44906e-09	HLEINPDHSIIETLR	1785.94	156.8	3	15	None	2C	98.16	heat shock protein HSP 90-alpha isoform 1 [Homo sapiens]	522
153792590	3248	0	3.16228e-12	HLEINPDHSIIETLR	1785.94	190.41	3	15	None	2C	98.16	heat shock protein HSP 90-alpha isoform 1 [Homo sapiens]	523
153792590	3221	0	1.27644e-08	HLEINPDHSIIETLR	1785.94	156.8	3	15	None	2C	98.16	heat shock protein HSP 90-alpha isoform 1 [Homo sapiens]	523
153792590	3439	0	9.59401e-09	HLEINPDHSIIETLR	1785.94	190.41	3	15	None	2C	98.16	heat shock protein HSP 90-alpha isoform 1 [Homo sapiens]	524
153792590	3340	0	5.92925e-13	HLEINPDHSIIETLR	1785.94	224.02	3	15	None	2C	98.16	heat shock protein HSP 90-alpha isoform 1 [Homo sapiens]	525
153792590	3367	0	2.2856e-12	HLEINPDHSIIETLR	1785.94	156.8	3	15	None	2C	98.16	heat shock protein HSP 90-alpha isoform 1 [Homo sapiens]	525
153792590	3318	0.00302	0.00403645	HLEINPDHSIIETLR	1785.94	190.41	3	15	None	2C	98.16	heat shock protein HSP 90-alpha isoform 1 [Homo sapiens]	526
153792590	3806	0	1.84927e-14	HLEINPDHSIIETLR	1785.94	156.8	3	15	None	2C	98.16	heat shock protein HSP 90-alpha isoform 1 [Homo sapiens]	527
153792590	3835	0	2.08449e-11	HLEINPDHSIIETLR	1785.94	156.8	3	15	None	2C	98.16	heat shock protein HSP 90-alpha isoform 1 [Homo sapiens]	527
153792590	3793	0.00483	0.00679204	HLEINPDHSIIETLR	1785.94	156.8	3	15	None	2C	98.16	heat shock protein HSP 90-alpha isoform 1 [Homo sapiens]	527
153792590	3217	0	1.28233e-12	HLEINPDHSIIETLR	1785.94	190.41	3	15	None	2C	98.16	heat shock protein HSP 90-alpha isoform 1 [Homo sapiens]	529
153792590	3215	0	5.4325e-11	HLEINPDHSIIETLR	1785.94	190.41	3	15	None	2C	98.16	heat shock protein HSP 90-alpha isoform 1 [Homo sapiens]	529
153792590	3190	0	5.33335e-08	HLEINPDHSIIETLR	1785.94	123.2	3	15	None	2C	98.16	heat shock protein HSP 90-alpha isoform 1 [Homo sapiens]	529
23308579	3754	0	7.62079e-14	HLNEIDLFHcIDPNDSK	2065.95	159.76	3	17	carbamidomethyl C:10	2C	18.7	prostaglandin E synthase 3 [Homo sapiens]	519
23308579	3597	0	3.98107e-13	HLNEIDLFHcIDPNDSK	2065.95	-333.88	3	17	carbamidomethyl C:10	2C	18.7	prostaglandin E synthase 3 [Homo sapiens]	521
23308579	3604	0	1.09144e-13	HLNEIDLFHcIDPNDSK	2065.95	159.76	3	17	carbamidomethyl C:10	2C	18.7	prostaglandin E synthase 3 [Homo sapiens]	523
23308579	3639	0	4.53942e-10	HLNEIDLFHcIDPNDSK	2065.95	130.71	3	17	carbamidomethyl C:10	2C	18.7	prostaglandin E synthase 3 [Homo sapiens]	523
23308579	3723	0	3.12608e-14	HLNEIDLFHcIDPNDSK	2065.95	130.71	3	17	carbamidomethyl C:10	2C	18.7	prostaglandin E synthase 3 [Homo sapiens]	525
23308579	3721	0	2.86418e-10	HLNEIDLFHcIDPNDSK	2065.95	-304.85	3	17	carbamidomethyl C:10	2C	18.7	prostaglandin E synthase 3 [Homo sapiens]	525
23308579	3556	0	1.2942e-08	HLNEIDLFHcIDPNDSK	2065.95	159.76	3	17	carbamidomethyl C:10	2C	18.7	prostaglandin E synthase 3 [Homo sapiens]	529
3336842	2865	0	1.21339e-09	HLVDEPQNLIK	1304.71	176.32	2	11	None	2C	69.32	bovine serum albumin [Bos taurus]	519
3336842	2797	0	3.3266e-08	HLVDEPQNLIK	1304.71	145.65	2	11	None	2C	69.32	bovine serum albumin [Bos taurus]	520
3336842	2867	0	9.22571e-10	HLVDEPQNLIK	1304.71	145.65	2	11	None	2C	69.32	bovine serum albumin [Bos taurus]	522
3336842	2937	0	6.48634e-09	HLVDEPQNLIK	1304.71	114.98	2	11	None	2C	69.32	bovine serum albumin [Bos taurus]	524
3336842	2821	0	5.3827e-10	HLVDEPQNLIK	1304.71	145.65	2	11	None	2C	69.32	bovine serum albumin [Bos taurus]	526
3336842	2852	0	1.59221e-09	HLVDEPQNLIK	1304.71	206.99	2	11	None	2C	69.32	bovine serum albumin [Bos taurus]	526
3336842	2757	0	2.23872e-09	HLVDEPQNLIK	1304.71	145.65	2	11	None	2C	69.32	bovine serum albumin [Bos taurus]	528
3336842	2783	0	3.25837e-09	HLVDEPQNLIK	1304.71	145.65	2	11	None	2C	69.32	bovine serum albumin [Bos taurus]	528
3336842	2788	0	5.08159e-08	HLVDEPQNLIK	1304.71	145.65	2	11	None	2C	69.32	bovine serum albumin [Bos taurus]	528
3336842	2811	0	7.2277e-10	HLVDEPQNLIK	1304.71	176.32	2	11	None	2C	69.32	bovine serum albumin [Bos taurus]	530
3336842	2809	0	2.60016e-08	HLVDEPQNLIK	1304.71	268.33	2	11	None	2C	69.32	bovine serum albumin [Bos taurus]	530
18543329	2318	0	9.68278e-05	HNIIcLQNDHK	1458.7	233.14	3	11	NEM C:5	2C	24.68	26S proteasome non-ATPase regulatory subunit 9 [Homo sapiens]	521
18543329	2388	0	6.93426e-11	HNIIcLQNDHK	1458.7	233.14	3	11	NEM C:5	2C	24.68	26S proteasome non-ATPase regulatory subunit 9 [Homo sapiens]	525
4501881	2071	0	6.30957e-12	HQGVMVGMGQK	1170.56	478.63	3	11	None	2C	42.05	actin, alpha skeletal muscle [Homo sapiens]	519
4501881	2049	0	3.37287e-11	HQGVMVGMGQK	1170.56	529.94	3	11	None	2C	42.05	actin, alpha skeletal muscle [Homo sapiens]	519
4501881	2035	0	1.79887e-09	HQGVMVGMGQK	1170.56	529.94	3	11	None	2C	42.05	actin, alpha skeletal muscle [Homo sapiens]	519
4501881	2073	0	2.11349e-08	HQGVMVGMGQK	1170.56	205.07	2	11	None	2C	42.05	actin, alpha skeletal muscle [Homo sapiens]	519
4501881	2051	0	2.30675e-08	HQGVMVGMGQK	1170.56	205.07	2	11	None	2C	42.05	actin, alpha skeletal muscle [Homo sapiens]	519
4501881	2075	0	1.50314e-07	HQGVMVGMGQK	1170.56	478.63	3	11	None	2C	42.05	actin, alpha skeletal muscle [Homo sapiens]	519
4501881	2101	0.00032	0.00021677	HQGVMVGMGQK	1170.56	529.94	3	11	None	2C	42.05	actin, alpha skeletal muscle [Homo sapiens]	519
4501881	2018	0	8.37529e-12	HQGVMVGMGQK	1170.56	478.63	3	11	None	2C	42.05	actin, alpha skeletal muscle [Homo sapiens]	520
4501881	2044	0	7.60326e-07	HQGVMVGMGQK	1170.56	581.26	3	11	None	2C	42.05	actin, alpha skeletal muscle [Homo sapiens]	520
4501881	1994	0	1.1722e-06	HQGVMVGMGQK	1170.56	324.74	3	11	None	2C	42.05	actin, alpha skeletal muscle [Homo sapiens]	520
4501881	1947	0	1.54882e-12	HQGVMVGMGQK	1170.56	427.33	3	11	None	2C	42.05	actin, alpha skeletal muscle [Homo sapiens]	521
4501881	1925	0	1.26474e-11	HQGVMVGMGQK	1170.56	529.94	3	11	None	2C	42.05	actin, alpha skeletal muscle [Homo sapiens]	521
4501881	1905	0	7.90679e-11	HQGVMVGMGQK	1170.56	427.33	3	11	None	2C	42.05	actin, alpha skeletal muscle [Homo sapiens]	521
4501881	1936	0	1.77011e-09	HQGVMVGMGQK	1170.56	170.89	2	11	None	2C	42.05	actin, alpha skeletal muscle [Homo sapiens]	521
4501881	1914	0	1.67109e-08	HQGVMVGMGQK	1170.56	170.89	2	11	None	2C	42.05	actin, alpha skeletal muscle [Homo sapiens]	521
4501881	2086	0	5.188e-11	HQGVMVGMGQK	1170.56	427.33	3	11	None	2C	42.05	actin, alpha skeletal muscle [Homo sapiens]	522
4501881	2104	0	3.34965e-09	HQGVMVGMGQK	1170.56	376.03	3	11	None	2C	42.05	actin, alpha skeletal muscle [Homo sapiens]	522
4501881	2066	0	6.82339e-05	HQGVMVGMGQK	1170.56	273.45	3	11	None	2C	42.05	actin, alpha skeletal muscle [Homo sapiens]	522
4501881	2099	0.00832	0.0183654	HQGVMVGMGQK	1170.56	170.89	2	11	None	2C	42.05	actin, alpha skeletal muscle [Homo sapiens]	522
4501881	1941	0	1.2106e-10	HQGVMVGMGQK	1170.56	427.33	3	11	None	2C	42.05	actin, alpha skeletal muscle [Homo sapiens]	523
4501881	1965	0	7.36207e-09	HQGVMVGMGQK	1170.56	427.33	3	11	None	2C	42.05	actin, alpha skeletal muscle [Homo sapiens]	523
4501881	1934	0	2.91743e-08	HQGVMVGMGQK	1170.56	205.07	2	11	None	2C	42.05	actin, alpha skeletal muscle [Homo sapiens]	523
4501881	1923	0	1.96789e-06	HQGVMVGMGQK	1170.56	376.03	3	11	None	2C	42.05	actin, alpha skeletal muscle [Homo sapiens]	523
4501881	2095	0	3.77572e-12	HQGVMVGMGQK	1170.56	478.63	3	11	None	2C	42.05	actin, alpha skeletal muscle [Homo sapiens]	524
4501881	2071	0	4.08319e-12	HQGVMVGMGQK	1170.56	478.63	3	11	None	2C	42.05	actin, alpha skeletal muscle [Homo sapiens]	524
4501881	2055	0	7.09578e-07	HQGVMVGMGQK	1170.56	376.03	3	11	None	2C	42.05	actin, alpha skeletal muscle [Homo sapiens]	524
4501881	1979	0	3.11889e-11	HQGVMVGMGQK	1170.56	581.26	3	11	None	2C	42.05	actin, alpha skeletal muscle [Homo sapiens]	525
4501881	2001	0	6.91831e-11	HQGVMVGMGQK	1170.56	478.63	3	11	None	2C	42.05	actin, alpha skeletal muscle [Homo sapiens]	525
4501881	1965	0	4.00867e-09	HQGVMVGMGQK	1170.56	478.63	3	11	None	2C	42.05	actin, alpha skeletal muscle [Homo sapiens]	525
4501881	1983	0	4.46684e-08	HQGVMVGMGQK	1170.56	205.07	2	11	None	2C	42.05	actin, alpha skeletal muscle [Homo sapiens]	525
4501881	2005	0	5.5335e-08	HQGVMVGMGQK	1170.56	205.07	2	11	None	2C	42.05	actin, alpha skeletal muscle [Homo sapiens]	525
4501881	1976	0.00192	0.00135207	HQGVMVGMGQK	1170.56	239.26	2	11	None	2C	42.05	actin, alpha skeletal muscle [Homo sapiens]	525
4501881	2020	0	5.22396e-10	HQGVMVGMGQK	1170.56	478.63	3	11	None	2C	42.05	actin, alpha skeletal muscle [Homo sapiens]	526
4501881	2000	0	3.14051e-05	HQGVMVGMGQK	1170.56	529.94	3	11	None	2C	42.05	actin, alpha skeletal muscle [Homo sapiens]	526
4501881	2541	0	5.83445e-12	HQGVMVGMGQK	1170.56	427.33	3	11	None	2C	42.05	actin, alpha skeletal muscle [Homo sapiens]	527
4501881	2526	0	3.14051e-10	HQGVmVGmGQK	1202.55	324.42	3	11	oxidation of M:5 ,oxidation of M:8	2C	42.05	actin, alpha skeletal muscle [Homo sapiens]	527
4501881	2537	0	5.74116e-10	HQGVMVGMGQK	1170.56	581.26	3	11	None	2C	42.05	actin, alpha skeletal muscle [Homo sapiens]	527
4501881	2523	0.00032	0.000240436	HQGVMVGMGQK	1170.56	427.33	3	11	None	2C	42.05	actin, alpha skeletal muscle [Homo sapiens]	527
4501881	1954	0	3.06196e-09	HQGVMVGMGQK	1170.56	427.33	3	11	None	2C	42.05	actin, alpha skeletal muscle [Homo sapiens]	528
4501881	1947	0	3.20627e-07	HQGVMVGMGQK	1170.56	205.07	2	11	None	2C	42.05	actin, alpha skeletal muscle [Homo sapiens]	528
4501881	1932	0.00046	0.000377572	HQGVMVGMGQK	1170.56	324.74	3	11	None	2C	42.05	actin, alpha skeletal muscle [Homo sapiens]	528
4501881	1910	0	1.84927e-11	HQGVMVGMGQK	1170.56	529.94	3	11	None	2C	42.05	actin, alpha skeletal muscle [Homo sapiens]	529
4501881	1886	0	6.06736e-11	HQGVMVGMGQK	1170.56	427.33	3	11	None	2C	42.05	actin, alpha skeletal muscle [Homo sapiens]	529
4501881	1866	0	4.56037e-09	HQGVMVGMGQK	1170.56	529.94	3	11	None	2C	42.05	actin, alpha skeletal muscle [Homo sapiens]	529
4501881	1879	0	1.45211e-08	HQGVMVGMGQK	1170.56	205.07	2	11	None	2C	42.05	actin, alpha skeletal muscle [Homo sapiens]	529
4501881	1895	0	1.08393e-07	HQGVMVGMGQK	1170.56	239.26	2	11	None	2C	42.05	actin, alpha skeletal muscle [Homo sapiens]	529
4501881	1908	0	8.66962e-07	HQGVMVGMGQK	1170.56	478.63	3	11	None	2C	42.05	actin, alpha skeletal muscle [Homo sapiens]	529
20149594	4096	0	5.61048e-15	HSQFIGYPITLYLEK	1807.95	16.59	2	15	None	2C	83.26	heat shock protein HSP 90-beta [Homo sapiens]	521
20149594	4065	0	1.55597e-13	HSQFIGYPITLYLEK	1807.95	149.36	2	15	None	2C	83.26	heat shock protein HSP 90-beta [Homo sapiens]	521
20149594	4202	0	2.06538e-14	HSQFIGYPITLYLEK	1807.95	149.36	2	15	None	2C	83.26	heat shock protein HSP 90-beta [Homo sapiens]	523
20149594	4306	0	5.97035e-11	HSQFIGYPITLYLEK	1807.95	82.97	2	15	None	2C	83.26	heat shock protein HSP 90-beta [Homo sapiens]	525
20149594	4899	0	3.92645e-14	HSQFIGYPITLYLEK	1807.95	105.1	2	15	None	2C	83.26	heat shock protein HSP 90-beta [Homo sapiens]	527
154355000	2128	0	1.76604e-06	HSVGVVIGR	922.53	187.56	2	9	None	2C	73.12	far upstream element-binding protein 2 [Homo sapiens]	519
154355000	2108	0	8.77001e-06	HSVGVVIGR	922.53	144.19	2	9	None	2C	73.12	far upstream element-binding protein 2 [Homo sapiens]	519
154355000	1991	0	1.09396e-06	HSVGVVIGR	922.53	230.94	2	9	None	2C	73.12	far upstream element-binding protein 2 [Homo sapiens]	521
154355000	1971	0	5.10505e-06	HSVGVVIGR	922.53	187.56	2	9	None	2C	73.12	far upstream element-binding protein 2 [Homo sapiens]	521
154355000	2009	0	1.22744e-06	HSVGVVIGR	922.53	187.56	2	9	None	2C	73.12	far upstream element-binding protein 2 [Homo sapiens]	523
154355000	1989	0	0.000116145	HSVGVVIGR	922.53	144.19	2	9	None	2C	73.12	far upstream element-binding protein 2 [Homo sapiens]	523
154355000	2058	0	5.92925e-06	HSVGVVIGR	922.53	187.56	2	9	None	2C	73.12	far upstream element-binding protein 2 [Homo sapiens]	525
154355000	2036	0	3.13329e-05	HSVGVVIGR	922.53	187.56	2	9	None	2C	73.12	far upstream element-binding protein 2 [Homo sapiens]	525
154355000	2583	0	4.32514e-05	HSVGVVIGR	922.53	187.56	2	9	None	2C	73.12	far upstream element-binding protein 2 [Homo sapiens]	527
154355000	1932	0.00091	0.000598412	HSVGVVIGR	922.53	144.19	2	9	None	2C	73.12	far upstream element-binding protein 2 [Homo sapiens]	529
154355000	1939	0.01766	0.131826	HSVGVVIGR	922.53	187.56	2	9	None	2C	73.12	far upstream element-binding protein 2 [Homo sapiens]	529
10863927	4546	0	1.8239e-16	HTGPGILSMANAGPNTNGSQFFIcTAK	2858.35	66.48	3	27	NEM C:24	2C	18.01	peptidyl-prolyl cis-trans isomerase A [Homo sapiens]	519
10863927	4484	0	4.10204e-16	HTGPGILSMANAGPNTNGSQFFIcTAK	2858.35	150.46	3	27	NEM C:24	2C	18.01	peptidyl-prolyl cis-trans isomerase A [Homo sapiens]	519
10863927	4618	0	1.19674e-14	HTGPGILSMANAGPNTNGSQFFIcTAK	2858.35	-185.39	3	27	NEM C:24	2C	18.01	peptidyl-prolyl cis-trans isomerase A [Homo sapiens]	519
10863927	4513	0	1.24451e-12	HTGPGILSMANAGPNTNGSQFFIcTAK	2858.35	129.46	3	27	NEM C:24	2C	18.01	peptidyl-prolyl cis-trans isomerase A [Homo sapiens]	519
10863927	4713	0	1.75792e-09	HTGPGILSMANAGPNTNGSQFFIcTAK	2858.35	-164.4	3	27	NEM C:24	2C	18.01	peptidyl-prolyl cis-trans isomerase A [Homo sapiens]	519
10863927	4307	0	2.1727e-16	HTGPGILSMANAGPNTNGSQFFIcTAK	2858.35	24.49	2	27	NEM C:24	2C	18.01	peptidyl-prolyl cis-trans isomerase A [Homo sapiens]	521
10863927	4301	0	3.6141e-16	HTGPGILSMANAGPNTNGSQFFIcTAK	2858.35	150.46	3	27	NEM C:24	2C	18.01	peptidyl-prolyl cis-trans isomerase A [Homo sapiens]	521
10863927	4334	0	1.09648e-14	HTGPGILSMANAGPNTNGSQFFIcTAK	2858.35	129.46	3	27	NEM C:24	2C	18.01	peptidyl-prolyl cis-trans isomerase A [Homo sapiens]	521
10863927	4274	0	9.35406e-14	HTGPGILSMANAGPNTNGSQFFIcTAK	2858.35	150.46	3	27	NEM C:24	2C	18.01	peptidyl-prolyl cis-trans isomerase A [Homo sapiens]	521
10863927	4305	0	4.19759e-11	HTGPGILSMANAGPNTNGSQFFIcTAK	2858.35	38.49	2	27	NEM C:24	2C	18.01	peptidyl-prolyl cis-trans isomerase A [Homo sapiens]	521
10863927	4352	0	3.66438e-17	HTGPGILSMANAGPNTNGSQFFIcTAK	2858.35	150.46	3	27	NEM C:24	2C	18.01	peptidyl-prolyl cis-trans isomerase A [Homo sapiens]	523
10863927	4389	0	3.8815e-16	HTGPGILSMANAGPNTNGSQFFIcTAK	2858.35	38.49	2	27	NEM C:24	2C	18.01	peptidyl-prolyl cis-trans isomerase A [Homo sapiens]	523
10863927	4381	0	1.85353e-14	HTGPGILSMANAGPNTNGSQFFIcTAK	2858.35	192.46	3	27	NEM C:24	2C	18.01	peptidyl-prolyl cis-trans isomerase A [Homo sapiens]	523
10863927	4515	0	9.977e-17	HTGPGILSMANAGPNTNGSQFFIcTAK	2858.35	94.47	2	27	NEM C:24	2C	18.01	peptidyl-prolyl cis-trans isomerase A [Homo sapiens]	525
10863927	4467	0	4.01791e-16	HTGPGILSMANAGPNTNGSQFFIcTAK	2858.35	255.46	3	27	NEM C:24	2C	18.01	peptidyl-prolyl cis-trans isomerase A [Homo sapiens]	525
10863927	4531	0	2.01372e-15	HTGPGILSMANAGPNTNGSQFFIcTAK	2858.35	192.46	3	27	NEM C:24	2C	18.01	peptidyl-prolyl cis-trans isomerase A [Homo sapiens]	525
10863927	4504	0	3.77572e-14	HTGPGILSMANAGPNTNGSQFFIcTAK	2858.35	297.46	3	27	NEM C:24	2C	18.01	peptidyl-prolyl cis-trans isomerase A [Homo sapiens]	525
10863927	4498	0	2.48313e-12	HTGPGILSMANAGPNTNGSQFFIcTAK	2858.35	234.46	3	27	NEM C:24	2C	18.01	peptidyl-prolyl cis-trans isomerase A [Homo sapiens]	525
10863927	5023	0	3.45939e-17	HTGPGILSMANAGPNTNGSQFFIcTAK	2858.35	129.46	3	27	NEM C:24	2C	18.01	peptidyl-prolyl cis-trans isomerase A [Homo sapiens]	527
10863927	5012	0	4.97737e-17	HTGPGILSMANAGPNTNGSQFFIcTAK	2858.35	52.48	2	27	NEM C:24	2C	18.01	peptidyl-prolyl cis-trans isomerase A [Homo sapiens]	527
10863927	5051	0	1.88799e-16	HTGPGILSMANAGPNTNGSQFFIcTAK	2858.35	80.47	2	27	NEM C:24	2C	18.01	peptidyl-prolyl cis-trans isomerase A [Homo sapiens]	527
10863927	5056	0	4.37522e-14	HTGPGILSMANAGPNTNGSQFFIcTAK	2858.35	108.47	3	27	NEM C:24	2C	18.01	peptidyl-prolyl cis-trans isomerase A [Homo sapiens]	527
10863927	4996	0	8.64968e-13	HTGPGILSMANAGPNTNGSQFFIcTAK	2858.35	192.46	3	27	NEM C:24	2C	18.01	peptidyl-prolyl cis-trans isomerase A [Homo sapiens]	527
10863927	4317	0	4.15911e-19	HTGPGILSMANAGPNTNGSQFFIcTAK	2858.35	108.47	3	27	NEM C:24	2C	18.01	peptidyl-prolyl cis-trans isomerase A [Homo sapiens]	529
10863927	4348	0	2.0797e-18	HTGPGILSMANAGPNTNGSQFFIcTAK	2858.35	255.46	3	27	NEM C:24	2C	18.01	peptidyl-prolyl cis-trans isomerase A [Homo sapiens]	529
10863927	4323	0	1.57398e-15	HTGPGILSMANAGPNTNGSQFFIcTAK	2858.35	66.48	2	27	NEM C:24	2C	18.01	peptidyl-prolyl cis-trans isomerase A [Homo sapiens]	529
10863927	3881	0	6.62217e-15	HTGPGILSMANAGPNTNGSQFFIcTAK	2790.32	93.19	3	27	carbamidomethyl C:24	2C	18.01	peptidyl-prolyl cis-trans isomerase A [Homo sapiens]	529
10863927	4286	0	9.93116e-13	HTGPGILSMANAGPNTNGSQFFIcTAK	2858.35	129.46	3	27	NEM C:24	2C	18.01	peptidyl-prolyl cis-trans isomerase A [Homo sapiens]	529
10863927	4508	0	2.208e-12	HTGPGILSMANAGPNTNGSQFFIcTAK	2858.35	-122.43	3	27	NEM C:24	2C	18.01	peptidyl-prolyl cis-trans isomerase A [Homo sapiens]	529
10863927	4315	0	1.30617e-11	HTGPGILSMANAGPNTNGSQFFIcTAK	2858.35	234.46	3	27	NEM C:24	2C	18.01	peptidyl-prolyl cis-trans isomerase A [Homo sapiens]	529
4507149	4961	0	5.72796e-19	HVGDLGNVTADKDGVADVSIEDSVISLSGDHcIIGR	3787.83	145.22	4	36	NEM C:32	2C	15.94	superoxide dismutase [Cu-Zn] [Homo sapiens]	519
4507149	4924	0	1.2942e-18	HVGDLGNVTADKDGVADVSIEDSVISLSGDHcIIGR	3787.83	60.72	4	36	NEM C:32	2C	15.94	superoxide dismutase [Cu-Zn] [Homo sapiens]	519
4507149	4992	0	1.79887e-16	HVGDLGNVTADKDGVADVSIEDSVISLSGDHcIIGR	3787.83	81.85	4	36	NEM C:32	2C	15.94	superoxide dismutase [Cu-Zn] [Homo sapiens]	519
4507149	4829	0	3.9355e-16	HVGDLGNVTADKDGVADVSIEDSVISLSGDHcIIGR	3787.83	60.72	4	36	NEM C:32	2C	15.94	superoxide dismutase [Cu-Zn] [Homo sapiens]	519
4507149	4889	0	1.48252e-15	HVGDLGNVTADKDGVADVSIEDSVISLSGDHcIIGR	3787.83	60.72	4	36	NEM C:32	2C	15.94	superoxide dismutase [Cu-Zn] [Homo sapiens]	519
4507149	4953	0	2.97852e-15	HVGDLGNVTADKDGVADVSIEDSVISLSGDHcIIGR	3787.83	-2.64	4	36	NEM C:32	2C	15.94	superoxide dismutase [Cu-Zn] [Homo sapiens]	519
4507149	4548	0	2.99226e-15	HVGDLGNVTADKDGVADVSIEDSVISLSGDHcIIGR	3719.8	96.79	4	36	carbamidomethyl C:32	2C	15.94	superoxide dismutase [Cu-Zn] [Homo sapiens]	519
4507149	4920	0	1.47231e-14	HVGDLGNVTADKDGVADVSIEDSVISLSGDHcIIGR	3787.83	-2.64	4	36	NEM C:32	2C	15.94	superoxide dismutase [Cu-Zn] [Homo sapiens]	519
4507149	4856	0	2.38781e-14	HVGDLGNVTADKDGVADVSIEDSVISLSGDHcIIGR	3787.83	81.85	4	36	NEM C:32	2C	15.94	superoxide dismutase [Cu-Zn] [Homo sapiens]	519
4507149	4620	0	7.63836e-13	HVGDLGNVTADKDGVADVSIEDSVISLSGDHcIIGR	3719.8	118.3	4	36	carbamidomethyl C:32	2C	15.94	superoxide dismutase [Cu-Zn] [Homo sapiens]	519
4507149	5696	0	1.1246e-12	HVGDLGNVTADKDGVADVSIEDSVISLSGDHcIIGR	3787.83	102.97	4	36	NEM C:32	2C	15.94	superoxide dismutase [Cu-Zn] [Homo sapiens]	519
4507149	5635	0	2.80543e-12	HVGDLGNVTADKDGVADVSIEDSVISLSGDHcIIGR	3787.83	39.6	4	36	NEM C:32	2C	15.94	superoxide dismutase [Cu-Zn] [Homo sapiens]	519
4507149	4579	0	4.47713e-12	HVGDLGNVTADKDGVADVSIEDSVISLSGDHcIIGR	3719.8	118.3	4	36	carbamidomethyl C:32	2C	15.94	superoxide dismutase [Cu-Zn] [Homo sapiens]	519
4507149	5703	0	2.76694e-19	HVGDLGNVTADKDGVADVSIEDSVISLSGDHcIIGR	3787.83	-2.64	4	36	NEM C:32	2C	15.94	superoxide dismutase [Cu-Zn] [Homo sapiens]	520
4507149	4761	0	4.0738e-19	HVGDLGNVTADKDGVADVSIEDSVISLSGDHcIIGR	3787.83	39.6	3	36	NEM C:32	2C	15.94	superoxide dismutase [Cu-Zn] [Homo sapiens]	520
4507149	4372	0	1.62555e-17	HVGDLGNVTADKDGVADVSIEDSVISLSGDHcIIGR	3719.8	118.3	4	36	carbamidomethyl C:32	2C	15.94	superoxide dismutase [Cu-Zn] [Homo sapiens]	520
4507149	5736	0	3.02691e-17	HVGDLGNVTADKDGVADVSIEDSVISLSGDHcIIGR	3787.83	60.72	4	36	NEM C:32	2C	15.94	superoxide dismutase [Cu-Zn] [Homo sapiens]	520
4507149	5582	0	4.7863e-17	HVGDLGNVTADKDGVADVSIEDSVISLSGDHcIIGR	3787.83	-108.23	4	36	NEM C:32	2C	15.94	superoxide dismutase [Cu-Zn] [Homo sapiens]	520
4507149	5534	0	5.52077e-17	HVGDLGNVTADKDGVADVSIEDSVISLSGDHcIIGR	3787.83	18.48	4	36	NEM C:32	2C	15.94	superoxide dismutase [Cu-Zn] [Homo sapiens]	520
4507149	4722	0	3.74111e-15	HVGDLGNVTADKDGVADVSIEDSVISLSGDHcIIGR	3787.83	124.1	4	36	NEM C:32	2C	15.94	superoxide dismutase [Cu-Zn] [Homo sapiens]	520
4507149	5648	0	4.93174e-15	HVGDLGNVTADKDGVADVSIEDSVISLSGDHcIIGR	3787.83	60.72	4	36	NEM C:32	2C	15.94	superoxide dismutase [Cu-Zn] [Homo sapiens]	520
4507149	4341	0	7.97995e-15	HVGDLGNVTADKDGVADVSIEDSVISLSGDHcIIGR	3719.8	-32.26	4	36	carbamidomethyl C:32	2C	15.94	superoxide dismutase [Cu-Zn] [Homo sapiens]	520
4507149	4662	0	8.87156e-15	HVGDLGNVTADKDGVADVSIEDSVISLSGDHcIIGR	3787.83	81.85	4	36	NEM C:32	2C	15.94	superoxide dismutase [Cu-Zn] [Homo sapiens]	520
4507149	4343	0	1.11429e-14	HVGDLGNVTADKDGVADVSIEDSVISLSGDHcIIGR	3719.8	96.79	4	36	carbamidomethyl C:32	2C	15.94	superoxide dismutase [Cu-Zn] [Homo sapiens]	520
4507149	4687	0	1.90546e-14	HVGDLGNVTADKDGVADVSIEDSVISLSGDHcIIGR	3787.83	-87.11	4	36	NEM C:32	2C	15.94	superoxide dismutase [Cu-Zn] [Homo sapiens]	520
4507149	4627	0	5.15229e-14	HVGDLGNVTADKDGVADVSIEDSVISLSGDHcIIGR	3787.83	-23.76	4	36	NEM C:32	2C	15.94	superoxide dismutase [Cu-Zn] [Homo sapiens]	520
4507149	5677	0	5.64937e-14	HVGDLGNVTADKDGVADVSIEDSVISLSGDHcIIGR	3787.83	18.48	4	36	NEM C:32	2C	15.94	superoxide dismutase [Cu-Zn] [Homo sapiens]	520
4507149	5734	0	5.68853e-14	HVGDLGNVTADKDGVADVSIEDSVISLSGDHcIIGR	3787.83	-2.64	4	36	NEM C:32	2C	15.94	superoxide dismutase [Cu-Zn] [Homo sapiens]	520
4507149	5626	0	1.72584e-13	HVGDLGNVTADKDGVADVSIEDSVISLSGDHcIIGR	3787.83	124.1	4	36	NEM C:32	2C	15.94	superoxide dismutase [Cu-Zn] [Homo sapiens]	520
4507149	4705	0	2.06063e-19	HVGDLGNVTADKDGVADVSIEDSVISLSGDHcIIGR	3787.83	39.6	3	36	NEM C:32	2C	15.94	superoxide dismutase [Cu-Zn] [Homo sapiens]	521
4507149	4730	0	1.14288e-16	HVGDLGNVTADKDGVADVSIEDSVISLSGDHcIIGR	3787.83	81.85	4	36	NEM C:32	2C	15.94	superoxide dismutase [Cu-Zn] [Homo sapiens]	521
4507149	4664	0	4.62381e-16	HVGDLGNVTADKDGVADVSIEDSVISLSGDHcIIGR	3787.83	39.6	4	36	NEM C:32	2C	15.94	superoxide dismutase [Cu-Zn] [Homo sapiens]	521
4507149	4600	0	4.69894e-16	HVGDLGNVTADKDGVADVSIEDSVISLSGDHcIIGR	3787.83	39.6	4	36	NEM C:32	2C	15.94	superoxide dismutase [Cu-Zn] [Homo sapiens]	521
4507149	4697	0	1.11173e-14	HVGDLGNVTADKDGVADVSIEDSVISLSGDHcIIGR	3787.83	81.85	4	36	NEM C:32	2C	15.94	superoxide dismutase [Cu-Zn] [Homo sapiens]	521
4507149	4331	0	2.50611e-14	HVGDLGNVTADKDGVADVSIEDSVISLSGDHcIIGR	3719.8	75.28	4	36	carbamidomethyl C:32	2C	15.94	superoxide dismutase [Cu-Zn] [Homo sapiens]	521
4507149	4356	0	1.39959e-11	HVGDLGNVTADKDGVADVSIEDSVISLSGDHcIIGR	3719.8	75.28	4	36	carbamidomethyl C:32	2C	15.94	superoxide dismutase [Cu-Zn] [Homo sapiens]	521
4507149	4486	0	4.69894e-303	HVGDLGNVTADKDGVADVSIEDSVISLSGDHcIIGR	3719.8	139.81	4	36	carbamidomethyl C:32	2C	15.94	superoxide dismutase [Cu-Zn] [Homo sapiens]	522
4507149	4772	0	4.97737e-22	HVGDLGNVTADKDGVADVSIEDSVISLSGDHcIIGR	3787.83	134.66	3	36	NEM C:32	2C	15.94	superoxide dismutase [Cu-Zn] [Homo sapiens]	522
4507149	5441	0	8.64968e-18	HVGDLGNVTADKDGVADVSIEDSVISLSGDHcIIGR	3787.83	39.6	4	36	NEM C:32	2C	15.94	superoxide dismutase [Cu-Zn] [Homo sapiens]	522
4507149	5417	0	1.78238e-17	HVGDLGNVTADKDGVADVSIEDSVISLSGDHcIIGR	3787.83	81.85	4	36	NEM C:32	2C	15.94	superoxide dismutase [Cu-Zn] [Homo sapiens]	522
4507149	4821	0	7.09578e-17	HVGDLGNVTADKDGVADVSIEDSVISLSGDHcIIGR	3787.83	166.35	4	36	NEM C:32	2C	15.94	superoxide dismutase [Cu-Zn] [Homo sapiens]	522
4507149	4918	0	9.31108e-17	HVGDLGNVTADKDGVADVSIEDSVISLSGDHcIIGR	3787.83	39.6	4	36	NEM C:32	2C	15.94	superoxide dismutase [Cu-Zn] [Homo sapiens]	522
4507149	4447	0	9.52796e-17	HVGDLGNVTADKDGVADVSIEDSVISLSGDHcIIGR	3719.8	75.28	4	36	carbamidomethyl C:32	2C	15.94	superoxide dismutase [Cu-Zn] [Homo sapiens]	522
4507149	4955	0	1.59588e-16	HVGDLGNVTADKDGVADVSIEDSVISLSGDHcIIGR	3787.83	166.35	4	36	NEM C:32	2C	15.94	superoxide dismutase [Cu-Zn] [Homo sapiens]	522
4507149	4788	0	2.99916e-16	HVGDLGNVTADKDGVADVSIEDSVISLSGDHcIIGR	3787.83	81.85	4	36	NEM C:32	2C	15.94	superoxide dismutase [Cu-Zn] [Homo sapiens]	522
4507149	4478	0	4.68813e-15	HVGDLGNVTADKDGVADVSIEDSVISLSGDHcIIGR	3719.8	139.81	4	36	carbamidomethyl C:32	2C	15.94	superoxide dismutase [Cu-Zn] [Homo sapiens]	522
4507149	4854	0	6.65273e-15	HVGDLGNVTADKDGVADVSIEDSVISLSGDHcIIGR	3787.83	18.48	4	36	NEM C:32	2C	15.94	superoxide dismutase [Cu-Zn] [Homo sapiens]	522
4507149	4722	0	1.15345e-14	HVGDLGNVTADKDGVADVSIEDSVISLSGDHcIIGR	3787.83	39.6	4	36	NEM C:32	2C	15.94	superoxide dismutase [Cu-Zn] [Homo sapiens]	522
4507149	4887	0	1.05682e-13	HVGDLGNVTADKDGVADVSIEDSVISLSGDHcIIGR	3787.83	145.22	4	36	NEM C:32	2C	15.94	superoxide dismutase [Cu-Zn] [Homo sapiens]	522
4507149	4700	0	3.53997e-18	HVGDLGNVTADKDGVADVSIEDSVISLSGDHcIIGR	3787.83	81.85	4	36	NEM C:32	2C	15.94	superoxide dismutase [Cu-Zn] [Homo sapiens]	523
4507149	4768	0	4.29536e-18	HVGDLGNVTADKDGVADVSIEDSVISLSGDHcIIGR	3787.83	124.1	4	36	NEM C:32	2C	15.94	superoxide dismutase [Cu-Zn] [Homo sapiens]	523
4507149	4867	0	9.86279e-18	HVGDLGNVTADKDGVADVSIEDSVISLSGDHcIIGR	3787.83	145.22	4	36	NEM C:32	2C	15.94	superoxide dismutase [Cu-Zn] [Homo sapiens]	523
4507149	4416	0	2.33884e-17	HVGDLGNVTADKDGVADVSIEDSVISLSGDHcIIGR	3719.8	53.77	4	36	carbamidomethyl C:32	2C	15.94	superoxide dismutase [Cu-Zn] [Homo sapiens]	523
4507149	4799	0	2.94442e-17	HVGDLGNVTADKDGVADVSIEDSVISLSGDHcIIGR	3787.83	-2.64	4	36	NEM C:32	2C	15.94	superoxide dismutase [Cu-Zn] [Homo sapiens]	523
4507149	4464	0	6.4121e-17	HVGDLGNVTADKDGVADVSIEDSVISLSGDHcIIGR	3719.8	161.33	4	36	carbamidomethyl C:32	2C	15.94	superoxide dismutase [Cu-Zn] [Homo sapiens]	523
4507149	4832	0	8.16582e-17	HVGDLGNVTADKDGVADVSIEDSVISLSGDHcIIGR	3787.83	145.22	4	36	NEM C:32	2C	15.94	superoxide dismutase [Cu-Zn] [Homo sapiens]	523
4507149	4444	0	1.58125e-15	HVGDLGNVTADKDGVADVSIEDSVISLSGDHcIIGR	3719.8	75.28	3	36	carbamidomethyl C:32	2C	15.94	superoxide dismutase [Cu-Zn] [Homo sapiens]	523
4507149	4737	0	1.68267e-15	HVGDLGNVTADKDGVADVSIEDSVISLSGDHcIIGR	3787.83	102.97	4	36	NEM C:32	2C	15.94	superoxide dismutase [Cu-Zn] [Homo sapiens]	523
4507149	4409	0	9.66051e-14	HVGDLGNVTADKDGVADVSIEDSVISLSGDHcIIGR	3719.8	139.81	4	36	carbamidomethyl C:32	2C	15.94	superoxide dismutase [Cu-Zn] [Homo sapiens]	523
4507149	4449	0	2.1727e-13	HVGDLGNVTADKDGVADVSIEDSVISLSGDHcIIGR	3719.8	75.28	4	36	carbamidomethyl C:32	2C	15.94	superoxide dismutase [Cu-Zn] [Homo sapiens]	523
4507149	5718	0	6.87068e-20	HVGDLGNVTADKDGVADVSIEDSVISLSGDHcIIGR	3787.83	124.1	4	36	NEM C:32	2C	15.94	superoxide dismutase [Cu-Zn] [Homo sapiens]	524
4507149	4933	0	7.87046e-20	HVGDLGNVTADKDGVADVSIEDSVISLSGDHcIIGR	3787.83	60.72	4	36	NEM C:32	2C	15.94	superoxide dismutase [Cu-Zn] [Homo sapiens]	524
4507149	5646	0	2.81838e-19	HVGDLGNVTADKDGVADVSIEDSVISLSGDHcIIGR	3787.83	102.97	4	36	NEM C:32	2C	15.94	superoxide dismutase [Cu-Zn] [Homo sapiens]	524
4507149	5670	0	3.45939e-19	HVGDLGNVTADKDGVADVSIEDSVISLSGDHcIIGR	3787.83	60.72	4	36	NEM C:32	2C	15.94	superoxide dismutase [Cu-Zn] [Homo sapiens]	524
4507149	5855	0	4.68813e-17	HVGDLGNVTADKDGVADVSIEDSVISLSGDHcIIGR	3787.83	81.85	4	36	NEM C:32	2C	15.94	superoxide dismutase [Cu-Zn] [Homo sapiens]	524
4507149	4554	0	1.29122e-16	HVGDLGNVTADKDGVADVSIEDSVISLSGDHcIIGR	3719.8	118.3	4	36	carbamidomethyl C:32	2C	15.94	superoxide dismutase [Cu-Zn] [Homo sapiens]	524
4507149	4838	0	1.3213e-16	HVGDLGNVTADKDGVADVSIEDSVISLSGDHcIIGR	3787.83	145.22	4	36	NEM C:32	2C	15.94	superoxide dismutase [Cu-Zn] [Homo sapiens]	524
4507149	4867	0	2.05116e-16	HVGDLGNVTADKDGVADVSIEDSVISLSGDHcIIGR	3787.83	60.72	4	36	NEM C:32	2C	15.94	superoxide dismutase [Cu-Zn] [Homo sapiens]	524
4507149	4585	0	2.81838e-16	HVGDLGNVTADKDGVADVSIEDSVISLSGDHcIIGR	3719.8	53.77	4	36	carbamidomethyl C:32	2C	15.94	superoxide dismutase [Cu-Zn] [Homo sapiens]	524
4507149	5738	0	8.37529e-16	HVGDLGNVTADKDGVADVSIEDSVISLSGDHcIIGR	3787.83	-44.88	4	36	NEM C:32	2C	15.94	superoxide dismutase [Cu-Zn] [Homo sapiens]	524
4507149	5137	0	5.66239e-15	HVGDLGNVTADKDGVADVSIEDSVISLSGDHcIIGR	3719.8	75.28	4	36	carbamidomethyl C:32	2C	15.94	superoxide dismutase [Cu-Zn] [Homo sapiens]	524
4507149	5714	0	9.05733e-15	HVGDLGNVTADKDGVADVSIEDSVISLSGDHcIIGR	3787.83	39.6	4	36	NEM C:32	2C	15.94	superoxide dismutase [Cu-Zn] [Homo sapiens]	524
4507149	5005	0	1.71396e-14	HVGDLGNVTADKDGVADVSIEDSVISLSGDHcIIGR	3787.83	124.1	4	36	NEM C:32	2C	15.94	superoxide dismutase [Cu-Zn] [Homo sapiens]	524
4507149	5780	0	2.01372e-14	HVGDLGNVTADKDGVADVSIEDSVISLSGDHcIIGR	3787.83	39.6	4	36	NEM C:32	2C	15.94	superoxide dismutase [Cu-Zn] [Homo sapiens]	524
4507149	5690	0	2.35505e-14	HVGDLGNVTADKDGVADVSIEDSVISLSGDHcIIGR	3787.83	-2.64	4	36	NEM C:32	2C	15.94	superoxide dismutase [Cu-Zn] [Homo sapiens]	524
4507149	5756	0	7.78037e-14	HVGDLGNVTADKDGVADVSIEDSVISLSGDHcIIGR	3787.83	-87.11	4	36	NEM C:32	2C	15.94	superoxide dismutase [Cu-Zn] [Homo sapiens]	524
4507149	4920	0	3.98107e-13	HVGDLGNVTADKDGVADVSIEDSVISLSGDHcIIGR	3787.83	102.97	4	36	NEM C:32	2C	15.94	superoxide dismutase [Cu-Zn] [Homo sapiens]	524
4507149	5815	0	1.18577e-12	HVGDLGNVTADKDGVADVSIEDSVISLSGDHcIIGR	3787.83	-66	4	36	NEM C:32	2C	15.94	superoxide dismutase [Cu-Zn] [Homo sapiens]	524
4507149	4887	0	3.33426e-19	HVGDLGNVTADKDGVADVSIEDSVISLSGDHcIIGR	3787.83	124.1	4	36	NEM C:32	2C	15.94	superoxide dismutase [Cu-Zn] [Homo sapiens]	525
4507149	4854	0	6.39735e-18	HVGDLGNVTADKDGVADVSIEDSVISLSGDHcIIGR	3787.83	18.48	4	36	NEM C:32	2C	15.94	superoxide dismutase [Cu-Zn] [Homo sapiens]	525
4507149	4821	0	3.81944e-17	HVGDLGNVTADKDGVADVSIEDSVISLSGDHcIIGR	3787.83	102.97	4	36	NEM C:32	2C	15.94	superoxide dismutase [Cu-Zn] [Homo sapiens]	525
4507149	4568	0	7.70903e-17	HVGDLGNVTADKDGVADVSIEDSVISLSGDHcIIGR	3719.8	182.84	4	36	carbamidomethyl C:32	2C	15.94	superoxide dismutase [Cu-Zn] [Homo sapiens]	525
4507149	4823	0	2.36592e-16	HVGDLGNVTADKDGVADVSIEDSVISLSGDHcIIGR	3787.83	81.85	4	36	NEM C:32	2C	15.94	superoxide dismutase [Cu-Zn] [Homo sapiens]	525
4507149	5001	0	5.52077e-16	HVGDLGNVTADKDGVADVSIEDSVISLSGDHcIIGR	3787.83	124.1	4	36	NEM C:32	2C	15.94	superoxide dismutase [Cu-Zn] [Homo sapiens]	525
4507149	4949	0	1.57761e-15	HVGDLGNVTADKDGVADVSIEDSVISLSGDHcIIGR	3787.83	60.72	4	36	NEM C:32	2C	15.94	superoxide dismutase [Cu-Zn] [Homo sapiens]	525
4507149	4852	0	1.79473e-15	HVGDLGNVTADKDGVADVSIEDSVISLSGDHcIIGR	3787.83	39.6	4	36	NEM C:32	2C	15.94	superoxide dismutase [Cu-Zn] [Homo sapiens]	525
4507149	4918	0	8.12831e-15	HVGDLGNVTADKDGVADVSIEDSVISLSGDHcIIGR	3787.83	187.48	4	36	NEM C:32	2C	15.94	superoxide dismutase [Cu-Zn] [Homo sapiens]	525
4507149	4520	0	2.26986e-14	HVGDLGNVTADKDGVADVSIEDSVISLSGDHcIIGR	3719.8	96.79	4	36	carbamidomethyl C:32	2C	15.94	superoxide dismutase [Cu-Zn] [Homo sapiens]	525
4507149	4559	0	2.33884e-13	HVGDLGNVTADKDGVADVSIEDSVISLSGDHcIIGR	3719.8	-10.75	4	36	carbamidomethyl C:32	2C	15.94	superoxide dismutase [Cu-Zn] [Homo sapiens]	525
4507149	4880	0	7.06318e-22	HVGDLGNVTADKDGVADVSIEDSVISLSGDHcIIGR	3787.83	71.29	3	36	NEM C:32	2C	15.94	superoxide dismutase [Cu-Zn] [Homo sapiens]	526
4507149	4843	0	2.29615e-19	HVGDLGNVTADKDGVADVSIEDSVISLSGDHcIIGR	3787.83	-7.92	3	36	NEM C:32	2C	15.94	superoxide dismutase [Cu-Zn] [Homo sapiens]	526
4507149	5397	0	2.7227e-17	HVGDLGNVTADKDGVADVSIEDSVISLSGDHcIIGR	3787.83	-23.76	4	36	NEM C:32	2C	15.94	superoxide dismutase [Cu-Zn] [Homo sapiens]	526
4507149	5575	0	6.5013e-17	HVGDLGNVTADKDGVADVSIEDSVISLSGDHcIIGR	3787.83	39.6	4	36	NEM C:32	2C	15.94	superoxide dismutase [Cu-Zn] [Homo sapiens]	526
4507149	5538	0	9.90832e-17	HVGDLGNVTADKDGVADVSIEDSVISLSGDHcIIGR	3787.83	102.97	4	36	NEM C:32	2C	15.94	superoxide dismutase [Cu-Zn] [Homo sapiens]	526
4507149	5379	0	1.39637e-16	HVGDLGNVTADKDGVADVSIEDSVISLSGDHcIIGR	3787.83	124.1	4	36	NEM C:32	2C	15.94	superoxide dismutase [Cu-Zn] [Homo sapiens]	526
4507149	4845	0	6.96627e-16	HVGDLGNVTADKDGVADVSIEDSVISLSGDHcIIGR	3787.83	60.72	4	36	NEM C:32	2C	15.94	superoxide dismutase [Cu-Zn] [Homo sapiens]	526
4507149	4752	0	7.92501e-16	HVGDLGNVTADKDGVADVSIEDSVISLSGDHcIIGR	3787.83	166.35	4	36	NEM C:32	2C	15.94	superoxide dismutase [Cu-Zn] [Homo sapiens]	526
4507149	5621	0	1.51356e-15	HVGDLGNVTADKDGVADVSIEDSVISLSGDHcIIGR	3787.83	102.97	4	36	NEM C:32	2C	15.94	superoxide dismutase [Cu-Zn] [Homo sapiens]	526
4507149	5421	0	3.3266e-15	HVGDLGNVTADKDGVADVSIEDSVISLSGDHcIIGR	3787.83	39.6	4	36	NEM C:32	2C	15.94	superoxide dismutase [Cu-Zn] [Homo sapiens]	526
4507149	5503	0	8.55067e-15	HVGDLGNVTADKDGVADVSIEDSVISLSGDHcIIGR	3787.83	18.48	4	36	NEM C:32	2C	15.94	superoxide dismutase [Cu-Zn] [Homo sapiens]	526
4507149	4781	0	3.41193e-14	HVGDLGNVTADKDGVADVSIEDSVISLSGDHcIIGR	3787.83	-23.76	4	36	NEM C:32	2C	15.94	superoxide dismutase [Cu-Zn] [Homo sapiens]	526
4507149	4480	0	3.78443e-14	HVGDLGNVTADKDGVADVSIEDSVISLSGDHcIIGR	3719.8	182.84	4	36	carbamidomethyl C:32	2C	15.94	superoxide dismutase [Cu-Zn] [Homo sapiens]	526
4507149	5487	0	3.85478e-14	HVGDLGNVTADKDGVADVSIEDSVISLSGDHcIIGR	3787.83	-129.34	4	36	NEM C:32	2C	15.94	superoxide dismutase [Cu-Zn] [Homo sapiens]	526
4507149	5448	0	9.01571e-14	HVGDLGNVTADKDGVADVSIEDSVISLSGDHcIIGR	3787.83	18.48	4	36	NEM C:32	2C	15.94	superoxide dismutase [Cu-Zn] [Homo sapiens]	526
4507149	4455	0	2.8774e-13	HVGDLGNVTADKDGVADVSIEDSVISLSGDHcIIGR	3719.8	75.28	4	36	carbamidomethyl C:32	2C	15.94	superoxide dismutase [Cu-Zn] [Homo sapiens]	526
4507149	4865	0	2.8774e-12	HVGDLGNVTADKDGVADVSIEDSVISLSGDHcIIGR	3787.83	-39.6	3	36	NEM C:32	2C	15.94	superoxide dismutase [Cu-Zn] [Homo sapiens]	526
4507149	5047	0	3.97192e-20	HVGDLGNVTADKDGVADVSIEDSVISLSGDHcIIGR	3719.8	182.84	4	36	carbamidomethyl C:32	2C	15.94	superoxide dismutase [Cu-Zn] [Homo sapiens]	527
4507149	5370	0	2.29615e-19	HVGDLGNVTADKDGVADVSIEDSVISLSGDHcIIGR	3787.83	102.97	3	36	NEM C:32	2C	15.94	superoxide dismutase [Cu-Zn] [Homo sapiens]	527
4507149	5500	0	1.01625e-18	HVGDLGNVTADKDGVADVSIEDSVISLSGDHcIIGR	3787.83	166.35	4	36	NEM C:32	2C	15.94	superoxide dismutase [Cu-Zn] [Homo sapiens]	527
4507149	5463	0	2.30144e-18	HVGDLGNVTADKDGVADVSIEDSVISLSGDHcIIGR	3787.83	81.85	4	36	NEM C:32	2C	15.94	superoxide dismutase [Cu-Zn] [Homo sapiens]	527
4507149	5328	0	2.75423e-17	HVGDLGNVTADKDGVADVSIEDSVISLSGDHcIIGR	3787.83	124.1	4	36	NEM C:32	2C	15.94	superoxide dismutase [Cu-Zn] [Homo sapiens]	527
4507149	5432	0	9.66051e-17	HVGDLGNVTADKDGVADVSIEDSVISLSGDHcIIGR	3787.83	124.1	4	36	NEM C:32	2C	15.94	superoxide dismutase [Cu-Zn] [Homo sapiens]	527
4507149	5078	0	3.11172e-16	HVGDLGNVTADKDGVADVSIEDSVISLSGDHcIIGR	3719.8	182.84	4	36	carbamidomethyl C:32	2C	15.94	superoxide dismutase [Cu-Zn] [Homo sapiens]	527
4507149	5016	0	3.70681e-16	HVGDLGNVTADKDGVADVSIEDSVISLSGDHcIIGR	3719.8	161.33	4	36	carbamidomethyl C:32	2C	15.94	superoxide dismutase [Cu-Zn] [Homo sapiens]	527
4507149	5045	0	1.0617e-15	HVGDLGNVTADKDGVADVSIEDSVISLSGDHcIIGR	3719.8	75.28	4	36	carbamidomethyl C:32	2C	15.94	superoxide dismutase [Cu-Zn] [Homo sapiens]	527
4507149	5388	0	1.15878e-15	HVGDLGNVTADKDGVADVSIEDSVISLSGDHcIIGR	3787.83	124.1	4	36	NEM C:32	2C	15.94	superoxide dismutase [Cu-Zn] [Homo sapiens]	527
4507149	5423	0	6.80769e-15	HVGDLGNVTADKDGVADVSIEDSVISLSGDHcIIGR	3787.83	39.6	4	36	NEM C:32	2C	15.94	superoxide dismutase [Cu-Zn] [Homo sapiens]	527
4507149	5353	0	4.06443e-14	HVGDLGNVTADKDGVADVSIEDSVISLSGDHcIIGR	3787.83	39.6	4	36	NEM C:32	2C	15.94	superoxide dismutase [Cu-Zn] [Homo sapiens]	527
4507149	4616	0	3.81066e-19	HVGDLGNVTADKDGVADVSIEDSVISLSGDHcIIGR	3787.83	166.35	4	36	NEM C:32	2C	15.94	superoxide dismutase [Cu-Zn] [Homo sapiens]	528
4507149	4827	0	3.00608e-18	HVGDLGNVTADKDGVADVSIEDSVISLSGDHcIIGR	3787.83	55.44	3	36	NEM C:32	2C	15.94	superoxide dismutase [Cu-Zn] [Homo sapiens]	528
4507149	4715	0	1.15345e-17	HVGDLGNVTADKDGVADVSIEDSVISLSGDHcIIGR	3787.83	124.1	4	36	NEM C:32	2C	15.94	superoxide dismutase [Cu-Zn] [Homo sapiens]	528
4507149	4763	0	1.52757e-17	HVGDLGNVTADKDGVADVSIEDSVISLSGDHcIIGR	3787.83	81.85	4	36	NEM C:32	2C	15.94	superoxide dismutase [Cu-Zn] [Homo sapiens]	528
4507149	4803	0	2.25944e-17	HVGDLGNVTADKDGVADVSIEDSVISLSGDHcIIGR	3787.83	39.6	3	36	NEM C:32	2C	15.94	superoxide dismutase [Cu-Zn] [Homo sapiens]	528
4507149	4680	0	1.39637e-16	HVGDLGNVTADKDGVADVSIEDSVISLSGDHcIIGR	3787.83	18.48	4	36	NEM C:32	2C	15.94	superoxide dismutase [Cu-Zn] [Homo sapiens]	528
4507149	4376	0	2.61818e-16	HVGDLGNVTADKDGVADVSIEDSVISLSGDHcIIGR	3719.8	118.3	4	36	carbamidomethyl C:32	2C	15.94	superoxide dismutase [Cu-Zn] [Homo sapiens]	528
4507149	4739	0	9.81748e-16	HVGDLGNVTADKDGVADVSIEDSVISLSGDHcIIGR	3787.83	-2.64	4	36	NEM C:32	2C	15.94	superoxide dismutase [Cu-Zn] [Homo sapiens]	528
4507149	4759	0	9.37562e-14	HVGDLGNVTADKDGVADVSIEDSVISLSGDHcIIGR	3787.83	-150.46	3	36	NEM C:32	2C	15.94	superoxide dismutase [Cu-Zn] [Homo sapiens]	528
4507149	4722	0	1.59588e-13	HVGDLGNVTADKDGVADVSIEDSVISLSGDHcIIGR	3787.83	-39.6	3	36	NEM C:32	2C	15.94	superoxide dismutase [Cu-Zn] [Homo sapiens]	528
4507149	4645	0	5.47016e-13	HVGDLGNVTADKDGVADVSIEDSVISLSGDHcIIGR	3787.83	-66	4	36	NEM C:32	2C	15.94	superoxide dismutase [Cu-Zn] [Homo sapiens]	528
4507149	4924	0	5.79429e-10	HVGDLGNVTADKDGVADVSIEDSVISLSGDHcIIGR	3787.83	166.35	4	36	NEM C:32	2C	15.94	superoxide dismutase [Cu-Zn] [Homo sapiens]	528
4507149	4704	0	3.91742e-21	HVGDLGNVTADKDGVADVSIEDSVISLSGDHcIIGR	3787.83	102.97	3	36	NEM C:32	2C	15.94	superoxide dismutase [Cu-Zn] [Homo sapiens]	529
4507149	4774	0	1.60325e-20	HVGDLGNVTADKDGVADVSIEDSVISLSGDHcIIGR	3787.83	102.97	3	36	NEM C:32	2C	15.94	superoxide dismutase [Cu-Zn] [Homo sapiens]	529
4507149	4733	0	4.21697e-19	HVGDLGNVTADKDGVADVSIEDSVISLSGDHcIIGR	3787.83	87.13	3	36	NEM C:32	2C	15.94	superoxide dismutase [Cu-Zn] [Homo sapiens]	529
4507149	4695	0	4.70977e-18	HVGDLGNVTADKDGVADVSIEDSVISLSGDHcIIGR	3787.83	102.97	4	36	NEM C:32	2C	15.94	superoxide dismutase [Cu-Zn] [Homo sapiens]	529
4507149	4660	0	4.77529e-18	HVGDLGNVTADKDGVADVSIEDSVISLSGDHcIIGR	3787.83	145.22	4	36	NEM C:32	2C	15.94	superoxide dismutase [Cu-Zn] [Homo sapiens]	529
4507149	4759	0	5.76766e-18	HVGDLGNVTADKDGVADVSIEDSVISLSGDHcIIGR	3787.83	145.22	4	36	NEM C:32	2C	15.94	superoxide dismutase [Cu-Zn] [Homo sapiens]	529
4507149	4629	0	2.11349e-16	HVGDLGNVTADKDGVADVSIEDSVISLSGDHcIIGR	3787.83	124.1	4	36	NEM C:32	2C	15.94	superoxide dismutase [Cu-Zn] [Homo sapiens]	529
4507149	4722	0	1.1722e-15	HVGDLGNVTADKDGVADVSIEDSVISLSGDHcIIGR	3787.83	39.6	4	36	NEM C:32	2C	15.94	superoxide dismutase [Cu-Zn] [Homo sapiens]	529
4507149	4339	0	3.89942e-15	HVGDLGNVTADKDGVADVSIEDSVISLSGDHcIIGR	3719.8	139.81	4	36	carbamidomethyl C:32	2C	15.94	superoxide dismutase [Cu-Zn] [Homo sapiens]	529
4507149	4372	0	1.30918e-13	HVGDLGNVTADKDGVADVSIEDSVISLSGDHcIIGR	3719.8	32.26	4	36	carbamidomethyl C:32	2C	15.94	superoxide dismutase [Cu-Zn] [Homo sapiens]	529
4507149	4739	0	3.63915e-10	HVGDLGNVTADKDGVADVSIEDSVISLSGDHcIIGR	3787.83	-23.76	3	36	NEM C:32	2C	15.94	superoxide dismutase [Cu-Zn] [Homo sapiens]	529
4507149	4971	0	1.90108e-21	HVGDLGNVTADKDGVADVSIEDSVISLSGDHcIIGR	3787.83	87.13	3	36	NEM C:32	2C	15.94	superoxide dismutase [Cu-Zn] [Homo sapiens]	530
4507149	4540	0	8.6896e-20	HVGDLGNVTADKDGVADVSIEDSVISLSGDHcIIGR	3719.8	182.84	4	36	carbamidomethyl C:32	2C	15.94	superoxide dismutase [Cu-Zn] [Homo sapiens]	530
4507149	4569	0	4.00867e-18	HVGDLGNVTADKDGVADVSIEDSVISLSGDHcIIGR	3719.8	139.81	4	36	carbamidomethyl C:32	2C	15.94	superoxide dismutase [Cu-Zn] [Homo sapiens]	530
4507149	4916	0	2.97167e-17	HVGDLGNVTADKDGVADVSIEDSVISLSGDHcIIGR	3787.83	145.22	4	36	NEM C:32	2C	15.94	superoxide dismutase [Cu-Zn] [Homo sapiens]	530
4507149	4947	0	1.70216e-15	HVGDLGNVTADKDGVADVSIEDSVISLSGDHcIIGR	3787.83	124.1	4	36	NEM C:32	2C	15.94	superoxide dismutase [Cu-Zn] [Homo sapiens]	530
4507149	4982	0	7.87046e-15	HVGDLGNVTADKDGVADVSIEDSVISLSGDHcIIGR	3787.83	102.97	4	36	NEM C:32	2C	15.94	superoxide dismutase [Cu-Zn] [Homo sapiens]	530
4507149	4850	0	9.39723e-15	HVGDLGNVTADKDGVADVSIEDSVISLSGDHcIIGR	3787.83	145.22	4	36	NEM C:32	2C	15.94	superoxide dismutase [Cu-Zn] [Homo sapiens]	530
4507149	4877	0	1.1995e-14	HVGDLGNVTADKDGVADVSIEDSVISLSGDHcIIGR	3787.83	124.1	4	36	NEM C:32	2C	15.94	superoxide dismutase [Cu-Zn] [Homo sapiens]	530
4507149	4943	0	3.69828e-14	HVGDLGNVTADKDGVADVSIEDSVISLSGDHcIIGR	3787.83	-87.11	4	36	NEM C:32	2C	15.94	superoxide dismutase [Cu-Zn] [Homo sapiens]	530
4507149	4976	0	3.83707e-14	HVGDLGNVTADKDGVADVSIEDSVISLSGDHcIIGR	3787.83	-2.64	4	36	NEM C:32	2C	15.94	superoxide dismutase [Cu-Zn] [Homo sapiens]	530
17986258	2348	0	2.05116e-06	HVLVTLGEK	994.58	222.25	2	9	None	2C	16.93	myosin light polypeptide 6 isoform 1 [Homo sapiens]	519
17986258	2330	0	2.28034e-06	HVLVTLGEK	994.58	182.02	2	9	None	2C	16.93	myosin light polypeptide 6 isoform 1 [Homo sapiens]	519
17986258	2368	0	2.51189e-06	HVLVTLGEK	994.58	182.02	2	9	None	2C	16.93	myosin light polypeptide 6 isoform 1 [Homo sapiens]	519
17986258	2396	0.01497	0.0961612	HVLVTLGEK	994.58	302.73	2	9	None	2C	16.93	myosin light polypeptide 6 isoform 1 [Homo sapiens]	519
17986258	2200	0	4.77529e-06	HVLVTLGEK	994.58	222.25	2	9	None	2C	16.93	myosin light polypeptide 6 isoform 1 [Homo sapiens]	521
17986258	2158	0	5.54626e-06	HVLVTLGEK	994.58	222.25	2	9	None	2C	16.93	myosin light polypeptide 6 isoform 1 [Homo sapiens]	521
17986258	2178	0	7.36207e-06	HVLVTLGEK	994.58	222.25	2	9	None	2C	16.93	myosin light polypeptide 6 isoform 1 [Homo sapiens]	521
17986258	2236	0	1.84502e-06	HVLVTLGEK	994.58	222.25	2	9	None	2C	16.93	myosin light polypeptide 6 isoform 1 [Homo sapiens]	523
17986258	2214	0	2.79254e-06	HVLVTLGEK	994.58	222.25	2	9	None	2C	16.93	myosin light polypeptide 6 isoform 1 [Homo sapiens]	523
17986258	2258	0	2.89068e-06	HVLVTLGEK	994.58	262.49	2	9	None	2C	16.93	myosin light polypeptide 6 isoform 1 [Homo sapiens]	525
17986258	2298	0	3.6141e-06	HVLVTLGEK	994.58	262.49	2	9	None	2C	16.93	myosin light polypeptide 6 isoform 1 [Homo sapiens]	525
17986258	2276	0	4.93174e-06	HVLVTLGEK	994.58	262.49	2	9	None	2C	16.93	myosin light polypeptide 6 isoform 1 [Homo sapiens]	525
17986258	2801	0	2.71019e-06	HVLVTLGEK	994.58	222.25	2	9	None	2C	16.93	myosin light polypeptide 6 isoform 1 [Homo sapiens]	527
17986258	2783	0	6.01174e-06	HVLVTLGEK	994.58	222.25	2	9	None	2C	16.93	myosin light polypeptide 6 isoform 1 [Homo sapiens]	527
17986258	2106	0	3.0761e-06	HVLVTLGEK	994.58	262.49	2	9	None	2C	16.93	myosin light polypeptide 6 isoform 1 [Homo sapiens]	529
17986258	2128	0	3.58096e-06	HVLVTLGEK	994.58	262.49	2	9	None	2C	16.93	myosin light polypeptide 6 isoform 1 [Homo sapiens]	529
17986258	2148	0	3.63078e-06	HVLVTLGEK	994.58	262.49	2	9	None	2C	16.93	myosin light polypeptide 6 isoform 1 [Homo sapiens]	529
4506455	3045	0.02737	0.55847	HWILPQDYDHAQAEAR	1948.92	215.55	3	16	None	2C	38.89	reticulocalbin-1 precursor [Homo sapiens]	522
302058265	3809	0.02022	0.233884	IACTTLCPVDGRWtPWsK	2192.92	319.31	3	18	phosphorylation of T:14 ,phosphorylation of S:17	2C	103.15	netrin receptor UNC5C precursor [Homo sapiens]	526
31542331	2526	0	2.42103e-09	IcEVRPcGQPVYSSLKK	2020.02	128.73	4	17	carbamidomethyl C:2 ,carbamidomethyl C:7	2C	42.03	protein CYR61 precursor [Homo sapiens]	520
31542331	2601	0	3.0903e-09	IcEVRPcGQPVYSSLKK	2020.02	207.96	4	17	carbamidomethyl C:2 ,carbamidomethyl C:7	2C	42.03	protein CYR61 precursor [Homo sapiens]	522
31542331	2625	0	1.99986e-06	IcEVRPcGQPVYSSLKK	2020.02	168.34	4	17	carbamidomethyl C:2 ,carbamidomethyl C:7	2C	42.03	protein CYR61 precursor [Homo sapiens]	522
31542331	2616	0	9.61612e-09	IcEVRPcGQPVYSSLKK	2020.02	128.73	4	17	carbamidomethyl C:2 ,carbamidomethyl C:7	2C	42.03	protein CYR61 precursor [Homo sapiens]	524
31542331	2577	0	6.54636e-07	IcEVRPcGQPVYSSLKK	2020.02	287.21	4	17	carbamidomethyl C:2 ,carbamidomethyl C:7	2C	42.03	protein CYR61 precursor [Homo sapiens]	526
31542331	2563	0.00753	0.0144212	IcEVRPcGQPVYSSLKK	2020.02	168.34	4	17	carbamidomethyl C:2 ,carbamidomethyl C:7	2C	42.03	protein CYR61 precursor [Homo sapiens]	526
31542331	2489	0	2.58821e-09	IcEVRPcGQPVYSSLKK	2020.02	247.58	4	17	carbamidomethyl C:2 ,carbamidomethyl C:7	2C	42.03	protein CYR61 precursor [Homo sapiens]	528
31542331	2529	0	2.37137e-09	IcEVRPcGQPVYSSLKK	2020.02	247.58	4	17	carbamidomethyl C:2 ,carbamidomethyl C:7	2C	42.03	protein CYR61 precursor [Homo sapiens]	530
31542331	2547	0	7.2778e-08	IcEVRPcGQPVYSSLKK	2020.02	247.58	4	17	carbamidomethyl C:2 ,carbamidomethyl C:7	2C	42.03	protein CYR61 precursor [Homo sapiens]	530
4758304	2803	0	4.36516e-07	IDATSASVLASR	1189.63	260.65	2	12	None	2C	72.93	protein disulfide-isomerase A4 precursor [Homo sapiens]	522
4758304	2856	0	6.23735e-06	IDATSASVLASR	1189.63	260.65	2	12	None	2C	72.93	protein disulfide-isomerase A4 precursor [Homo sapiens]	524
4758516	2393	0.00767	0.0150661	IDEMPEAAVK	1101.54	236.09	2	10	None	2C	26.79	hepatoma-derived growth factor isoform a [Homo sapiens]	521
4758516	2341	0	7.70903e-05	IDEMPEAAVK	1101.54	345.09	2	10	None	2C	26.79	hepatoma-derived growth factor isoform a [Homo sapiens]	529
4757900	4077	0	3.04789e-07	IDNSQVESGSLEDDWDFLPPKK	2518.19	139.01	3	22	None	2C	48.14	calreticulin precursor [Homo sapiens]	520
4757900	4189	0	1.68267e-09	IDNSQVESGSLEDDWDFLPPKK	2518.19	186.68	3	22	None	2C	48.14	calreticulin precursor [Homo sapiens]	524
7657176	2424	0.00617	0.0106414	IDSDISGTLK	1047.55	257.81	2	10	None	2C	20.65	protein canopy homolog 2 isoform 1 precursor [Homo sapiens]	521
7657176	2662	0.00106	0.000628058	IDSDISGTLK	1047.55	334.22	2	10	None	2C	20.65	protein canopy homolog 2 isoform 1 precursor [Homo sapiens]	524
7657176	2559	0.00672	0.012106	IDSDISGTLK	1047.55	296.02	2	10	None	2C	20.65	protein canopy homolog 2 isoform 1 precursor [Homo sapiens]	526
7657176	2381	0.00524	0.00734514	IDSDISGTLK	1047.55	334.22	2	10	None	2C	20.65	protein canopy homolog 2 isoform 1 precursor [Homo sapiens]	529
7657176	2525	0	3.38065e-05	IDSDISGTLK	1047.55	334.22	2	10	None	2C	20.65	protein canopy homolog 2 isoform 1 precursor [Homo sapiens]	530
7657176	2551	0.01325	0.0714496	IDSDISGTLK	1047.55	296.02	2	10	None	2C	20.65	protein canopy homolog 2 isoform 1 precursor [Homo sapiens]	530
124028515	2958	0.02276	0.328852	IEGLtLtVLHsNERK	1948.85	333.64	3	15	phosphorylation of T:5 ,phosphorylation of T:7 ,phosphorylation of S:11	2C	165.2	hypothetical protein LOC158401 isoform 1 [Homo sapiens]	530
4757826	2311	0.01132	0.0451856	IEKVEHSDLSFSK	1517.77	270.21	4	13	None	2C	13.71	beta-2-microglobulin precursor [Homo sapiens]	520
4757826	2381	0.00908	0.0237684	IEKVEHSDLSFSK	1517.77	217.47	4	13	None	2C	13.71	beta-2-microglobulin precursor [Homo sapiens]	522
4757826	2403	0.01776	0.139637	IEKVEHSDLSFSK	1517.77	217.47	4	13	None	2C	13.71	beta-2-microglobulin precursor [Homo sapiens]	522
4757826	2271	0.00046	0.000433511	IEKVEHSDLSFSK	1517.77	-507.07	3	13	None	2C	13.71	beta-2-microglobulin precursor [Homo sapiens]	523
4757826	2390	0.01085	0.0381944	IEKVEHSDLSFSK	1517.77	270.21	4	13	None	2C	13.71	beta-2-microglobulin precursor [Homo sapiens]	524
5031973	2665	0	5.50808e-14	IFQKGESPVDYDGGR	1666.79	282.06	3	15	None	2C	48.12	protein disulfide-isomerase A6 precursor [Homo sapiens]	519
5031973	2577	0	8.77001e-17	IFQKGESPVDYDGGR	1666.79	282.06	3	15	None	2C	48.12	protein disulfide-isomerase A6 precursor [Homo sapiens]	520
5031973	2599	0	4.09261e-15	IFQKGESPVDYDGGR	1666.79	246.04	3	15	None	2C	48.12	protein disulfide-isomerase A6 precursor [Homo sapiens]	520
5031973	2488	0	5.4325e-302	IFQKGESPVDYDGGR	1666.79	246.04	3	15	None	2C	48.12	protein disulfide-isomerase A6 precursor [Homo sapiens]	521
5031973	2512	0	5.17607e-14	IFQKGESPVDYDGGR	1666.79	246.04	3	15	None	2C	48.12	protein disulfide-isomerase A6 precursor [Homo sapiens]	521
5031973	2676	0	1.10154e-17	IFQKGESPVDYDGGR	1666.79	282.06	3	15	None	2C	48.12	protein disulfide-isomerase A6 precursor [Homo sapiens]	522
5031973	2660	0	3.3037e-17	IFQKGESPVDYDGGR	1666.79	282.06	3	15	None	2C	48.12	protein disulfide-isomerase A6 precursor [Homo sapiens]	522
5031973	2522	0	5.95662e-17	IFQKGESPVDYDGGR	1666.79	246.04	3	15	None	2C	48.12	protein disulfide-isomerase A6 precursor [Homo sapiens]	523
5031973	2711	0	2.61818e-16	IFQKGESPVDYDGGR	1666.79	210.03	3	15	None	2C	48.12	protein disulfide-isomerase A6 precursor [Homo sapiens]	524
5031973	2689	0	1.61436e-15	IFQKGESPVDYDGGR	1666.79	282.06	3	15	None	2C	48.12	protein disulfide-isomerase A6 precursor [Homo sapiens]	524
5031973	2612	0	1.14815e-17	IFQKGESPVDYDGGR	1666.79	246.04	3	15	None	2C	48.12	protein disulfide-isomerase A6 precursor [Homo sapiens]	526
5031973	2632	0	2.96483e-16	IFQKGESPVDYDGGR	1666.79	318.08	3	15	None	2C	48.12	protein disulfide-isomerase A6 precursor [Homo sapiens]	526
5031973	2566	0	3.4435e-15	IFQKGESPVDYDGGR	1666.79	246.04	3	15	None	2C	48.12	protein disulfide-isomerase A6 precursor [Homo sapiens]	528
5031973	2546	0	8.27942e-15	IFQKGESPVDYDGGR	1666.79	246.04	3	15	None	2C	48.12	protein disulfide-isomerase A6 precursor [Homo sapiens]	528
5031973	2467	0	2.98538e-12	IFQKGESPVDYDGGR	1666.79	246.04	3	15	None	2C	48.12	protein disulfide-isomerase A6 precursor [Homo sapiens]	529
5031973	2451	0	3.28095e-08	IFQKGESPVDYDGGR	1666.79	246.04	3	15	None	2C	48.12	protein disulfide-isomerase A6 precursor [Homo sapiens]	529
5031973	2602	0	7.36207e-18	IFQKGESPVDYDGGR	1666.79	318.08	3	15	None	2C	48.12	protein disulfide-isomerase A6 precursor [Homo sapiens]	530
5031973	2626	0	3.14775e-15	IFQKGESPVDYDGGR	1666.79	354.1	3	15	None	2C	48.12	protein disulfide-isomerase A6 precursor [Homo sapiens]	530
5031973	2586	0	4.10204e-15	IFQKGESPVDYDGGR	1666.79	282.06	3	15	None	2C	48.12	protein disulfide-isomerase A6 precursor [Homo sapiens]	530
21361657	2515	0	7.44732e-16	IFRDGEEAGAYDGPR	1651.76	339.15	3	15	None	2C	56.78	protein disulfide-isomerase A3 precursor [Homo sapiens]	520
21361657	2417	0	1.19124e-07	IFRDGEEAGAYDGPR	1651.76	193.77	3	15	None	2C	56.78	protein disulfide-isomerase A3 precursor [Homo sapiens]	521
21361657	2592	0	3.98107e-15	IFRDGEEAGAYDGPR	1651.76	302.8	3	15	None	2C	56.78	protein disulfide-isomerase A3 precursor [Homo sapiens]	522
21361657	2603	0	3.42768e-16	IFRDGEEAGAYDGPR	1651.76	266.45	3	15	None	2C	56.78	protein disulfide-isomerase A3 precursor [Homo sapiens]	524
21361657	2627	0	8.51138e-15	IFRDGEEAGAYDGPR	1651.76	302.8	3	15	None	2C	56.78	protein disulfide-isomerase A3 precursor [Homo sapiens]	524
21361657	2539	0	1.71396e-16	IFRDGEEAGAYDGPR	1651.76	302.8	3	15	None	2C	56.78	protein disulfide-isomerase A3 precursor [Homo sapiens]	526
21361657	2471	0	2.84446e-15	IFRDGEEAGAYDGPR	1651.76	339.15	3	15	None	2C	56.78	protein disulfide-isomerase A3 precursor [Homo sapiens]	528
[truncated: 6,143 more rows]

## Sheet: Scan Summary
gi	Scan Number	Peptide qValue	Peptide EValue	Peptide Sequence	Peptide Mass [Da]	Mass Error [ppm]	Peptide Charge	Peptide Length	Peptide Modification	Frgmt Type	Protein Mass [kDa]	Protein defLine	Sample
[truncated: 17,891 more rows]

[truncated: 5 more sheets: NEM Scans, Carbamido Scans, Carbamido Peptides, Carbamido Peptides Table, EF2]
